# Supplementary material for: N-Benzyl-2-chloro­quinazolin-4-amine
Source: Acta Crystallogr Sect E Struct Rep Online. 2014 Apr 16;70(Pt 5):o554. doi: 10.1107/S1600536814006746 (PMC4011242; doi:10.1107/S1600536814006746)
Supplement: Supplementary file 1 [file e-70-0o554-sup1.cif]

##############################################################################
#                                                                            #
# This CIF contains the data in a paper accepted for publication in          #
# Acta Crystallographica Section E. It conforms to the requirements of       #
# Notes for Authors for Acta Crystallographica Section E, and has been       #
# peer reviewed under the auspices of the IUCr Commission on Journals.       #
#                                                                            #
# Full details of the Crystallographic Information File format               #
# are given in the paper "The Crystallographic Information File (CIF):       #
# a New Standard Archive File for Crystallography" by S. R. Hall, F. H.      #
# Allen and I. D. Brown [Acta Cryst. (1991), A47, 655-685].                  #
#                                                                            #
# The current version of the core CIF dictionary is obtainable from          #
# ftp://ftp.iucr.org/pub/cif_core.dic.                                       #
#                                                                            #
# Software is freely available for graphical display of the structure(s)     #
# in this CIF. For information consult the CIF software page                 #
# http://www.iucr.org/resources/cif/software.                                #
#                                                                            #
# This file may be used for bona fide research purposes within the           #
# scientific community so long as proper attribution is given to the journal # 
# article from which it was obtained.                                        #
#                                                                            #
##############################################################################
data_I
_audit_creation_method     SHELXL-2013
_journal_date_recd_electronic     2014-01-27
_journal_date_accepted     2014-03-26
_journal_name_full     'Acta Crystallographica, Section E'
_journal_year     2014
_journal_volume     70
_journal_issue      5
_journal_page_first     o554
_journal_page_last     o554
_journal_paper_category     QO
_journal_paper_doi     10.1107/S1600536814006746
_journal_coeditor_code     LH5690
_publ_contact_author_name     'Praveen P N Rao'
_publ_contact_author_address
;
School of Pharmacy, Health Sciences Campus, University of Waterloo,
200 University Ave W, Waterloo, Ontario, N2L3G1, Canada
;
_publ_contact_author_email     'praopera@uwaterloo.ca'
_publ_contact_author_fax     ?
_publ_contact_author_phone     '519-888-4567 ext: 21317'
_publ_section_title
;
<i>N</i>-Benzyl-2-chloroquinazolin-4-amine
;
loop_
    _publ_author_name
    _publ_author_footnote
    _publ_author_address
    'Mohamed, Tarek' .
;
Department of Chemistry, University of Waterloo
200 University Ave. W, Waterloo, Ontario N2L 3G1, Canada
School of Pharmacy, Health Sciences Campus, University of Waterloo,
200 University Ave. W, Waterloo, Ontario N2L 3G1, Canada
;
    'Assoud, Abdeljalil' .
;
Department of Chemistry, University of Waterloo
200 University Ave. W, Waterloo, Ontario N2L 3G1, Canada
;
    'Rao, Praveen P. N.' .
;
School of Pharmacy, Health Sciences Campus, University of Waterloo,
200 University Ave. W, Waterloo, Ontario N2L 3G1, Canada
;
_publ_section_synopsis     .
_database_code_depnum_ccdc_archive     'CCDC 993912'
_chemical_name_systematic
;
<i>N</i>-Benzyl-2-chloroquinazolin-4-amine
;
_chemical_name_common     ?
_chemical_formula_moiety     'C15 H12 Cl N3'
_chemical_formula_sum     'C15 H12 Cl N3'
_chemical_formula_iupac     'C15 H12 Cl N3'
_chemical_formula_weight     269.73
_chemical_melting_point     ?
_shelx_space_group_comment
;
The symmetry employed for this shelxl refinement is uniquely defined
by the following loop, which should always be used as a source of
symmetry information in preference to the above space-group names.
They are only intended as comments.
;
_space_group_crystal_system     triclinic
_space_group_name_H-M_alt     'P -1'
_space_group_name_Hall     '-P 1'
loop_
    _space_group_symop_operation_xyz
    'x, y, z'
    '-x, -y, -z'
_cell_length_a     9.40180(10)
_cell_length_b     13.01080(10)
_cell_length_c     13.30350(10)
_cell_angle_alpha     113.9680(10)
_cell_angle_beta     105.3770(10)
_cell_angle_gamma     100.2130(10)
_cell_volume     1356.69(2)
_cell_formula_units_Z     4
_cell_measurement_reflns_used     407
_cell_measurement_theta_min     1.5
_cell_measurement_theta_max     30
_cell_measurement_temperature     296(2)
_exptl_crystal_description     block
_exptl_crystal_colour     colourless
_exptl_crystal_size_max     0.350
_exptl_crystal_size_mid     0.260
_exptl_crystal_size_min     0.100
_exptl_crystal_density_diffrn     1.321
_exptl_crystal_density_meas     ?
_exptl_crystal_density_method     ?
_exptl_crystal_F_000     560
_exptl_absorpt_coefficient_mu     0.270
_exptl_absorpt_correction_type     multi-scan
_exptl_absorpt_process_details     '(SADABS; Bruker, 2008)'
_shelx_estimated_absorpt_T_min     0.911
_shelx_estimated_absorpt_T_max     0.973
_exptl_absorpt_correction_T_min     0.9113
_exptl_absorpt_correction_T_max     0.9735
_exptl_special_details     ?
_diffrn_ambient_temperature     296(2)
_diffrn_radiation_type     MoK\a
_diffrn_radiation_wavelength     0.71073
_diffrn_radiation_source     'fine-focus sealed tube'
_diffrn_radiation_monochromator     graphite
_diffrn_measurement_device_type     'Bruker Kappa APEXII'
_diffrn_measurement_method     '\w and \f'
_diffrn_detector_area_resol_mean     ?
_diffrn_reflns_number     22349
_diffrn_reflns_av_R_equivalents     0.0239
_diffrn_reflns_theta_min     2.374
_diffrn_reflns_theta_max     27.997
_diffrn_reflns_theta_full     25.242
_diffrn_measured_fraction_theta_max     0.998
_diffrn_measured_fraction_theta_full     0.998
_diffrn_reflns_limit_h_min     -12
_diffrn_reflns_limit_h_max     12
_diffrn_reflns_limit_k_min     -17
_diffrn_reflns_limit_k_max     17
_diffrn_reflns_limit_l_min     -17
_diffrn_reflns_limit_l_max     17
_diffrn_standards_number     3
_diffrn_standards_interval_time     15
_diffrn_standards_decay_%     0
_refine_special_details     ?
_reflns_number_total     6531
_reflns_number_gt     5274
_reflns_threshold_expression     I>2\s(I)
_refine_ls_structure_factor_coef     Fsqd
_refine_ls_matrix_type     full
_refine_ls_R_factor_all     0.0514
_refine_ls_R_factor_gt     0.0394
_refine_ls_wR_factor_gt     0.0795
_refine_ls_wR_factor_ref     0.0857
_refine_ls_goodness_of_fit_ref     1.134
_refine_ls_restrained_S_all     1.134
_refine_ls_number_reflns     6531
_refine_ls_number_parameters     344
_refine_ls_number_restraints     0
_refine_ls_hydrogen_treatment     constr
_refine_ls_weighting_scheme     calc
_refine_ls_weighting_details
              'w=1/[\s^2^(Fo^2^)+(0.0141P)^2^+0.4615P] where P=(Fo^2^+2Fc^2^)/3'
_atom_sites_solution_hydrogens     geom
_atom_sites_solution_primary     ?
_atom_sites_solution_secondary     ?
_refine_ls_shift/su_max     0.000
_refine_ls_shift/su_mean     0.000
_refine_diff_density_max     0.333
_refine_diff_density_min     -0.488
_refine_ls_extinction_method     'SHELXL2013 (Sheldrick, 2008)'
_refine_ls_extinction_coef     0.0041(6)
_refine_ls_extinction_expression
                                  'Fc^*^=kFc[1+0.001xFc^2^\l^3^/sin(2\q)]^-1/4^'
loop_
    _atom_type_symbol
    _atom_type_description
    _atom_type_scat_dispersion_real
    _atom_type_scat_dispersion_imag
    _atom_type_scat_source
    'C' 'C' 0.0033 0.0016
                         'International Tables Vol C Tables 4.2.6.8 and 6.1.1.4'
    'H' 'H' 0.0000 0.0000
                         'International Tables Vol C Tables 4.2.6.8 and 6.1.1.4'
    'N' 'N' 0.0061 0.0033
                         'International Tables Vol C Tables 4.2.6.8 and 6.1.1.4'
    'Cl' 'Cl' 0.1484 0.1585
                         'International Tables Vol C Tables 4.2.6.8 and 6.1.1.4'
_computing_data_collection     'APEX2 (Bruker, 2008)'
_computing_cell_refinement     'SAINT (Bruker, 2008)'
_computing_data_reduction     'SAINT (Bruker, 2008)'
_computing_structure_solution     'SHELXS97 (Sheldrick, 2008)'
_computing_structure_refinement     'SHELXL2013 (Sheldrick, 2008)'
_computing_molecular_graphics     'DIAMOND (Brandenburg, 1999)'
_computing_publication_material     'publCIF (Westrip, 2010)'
loop_
    _atom_site_type_symbol
    _atom_site_label
    _atom_site_fract_x
    _atom_site_fract_y
    _atom_site_fract_z
    _atom_site_U_iso_or_equiv
    _atom_site_adp_type
    _atom_site_calc_flag
    _atom_site_occupancy
    _atom_site_disorder_assembly
    _atom_site_disorder_group
    Cl Cl1A 0.80906(7) 0.05252(4) 0.09218(4) 0.07177(16) Uani d 1 . .
    N N1A 0.75236(15) 0.23972(11) 0.09405(10) 0.0431(3) Uani d 1 . .
    N N2A 0.81249(15) 0.11531(11) -0.06785(10) 0.0437(3) Uani d 1 . .
    N N3A 0.81842(15) 0.15522(12) -0.21892(11) 0.0461(3) Uani d 1 . .
    H H3AA 0.8049 0.1991 -0.2522 0.055 Uiso calc 1 . .
    C C1A 0.78763(18) 0.14847(13) 0.03282(13) 0.0432(3) Uani d 1 . .
    C C2A 0.74116(16) 0.31670(12) 0.04724(12) 0.0381(3) Uani d 1 . .
    C C3A 0.76545(16) 0.29524(13) -0.05817(12) 0.0373(3) Uani d 1 . .
    C C4A 0.79930(16) 0.18703(13) -0.11613(12) 0.0375(3) Uani d 1 . .
    C C5A 0.7048(2) 0.41884(15) 0.10729(14) 0.0515(4) Uani d 1 . .
    H H5AA 0.6880 0.4334 0.1769 0.062 Uiso calc 1 . .
    C C6A 0.6941(2) 0.49701(16) 0.06391(16) 0.0617(5) Uani d 1 . .
    H H6AA 0.6697 0.5645 0.1042 0.074 Uiso calc 1 . .
    C C7A 0.7193(2) 0.47677(16) -0.04001(17) 0.0648(5) Uani d 1 . .
    H H7AA 0.7121 0.5309 -0.0685 0.078 Uiso calc 1 . .
    C C8A 0.7548(2) 0.37788(15) -0.10035(15) 0.0532(4) Uani d 1 . .
    H H8AA 0.7718 0.3651 -0.1696 0.064 Uiso calc 1 . .
    C C9A 0.86081(18) 0.05090(14) -0.27836(13) 0.0485(4) Uani d 1 . .
    H H9AA 0.8007 0.0127 -0.3629 0.058 Uiso calc 1 . .
    H H9AB 0.8337 -0.0050 -0.2502 0.058 Uiso calc 1 . .
    C C10A 1.03177(17) 0.07992(12) -0.25780(12) 0.0387(3) Uani d 1 . .
    C C11A 1.14458(19) 0.16829(14) -0.15033(14) 0.0472(4) Uani d 1 . .
    H H11A 1.1148 0.2127 -0.0895 0.057 Uiso calc 1 . .
    C C12A 1.3005(2) 0.19105(16) -0.13271(17) 0.0594(4) Uani d 1 . .
    H H12A 1.3753 0.2502 -0.0600 0.071 Uiso calc 1 . .
    C C13A 1.3458(2) 0.12649(18) -0.2225(2) 0.0670(5) Uani d 1 . .
    H H13A 1.4510 0.1419 -0.2106 0.080 Uiso calc 1 . .
    C C14A 1.2353(2) 0.03958(16) -0.32935(19) 0.0638(5) Uani d 1 . .
    H H14A 1.2656 -0.0037 -0.3903 0.077 Uiso calc 1 . .
    C C15A 1.0797(2) 0.01593(14) -0.34694(15) 0.0499(4) Uani d 1 . .
    H H15A 1.0057 -0.0438 -0.4197 0.060 Uiso calc 1 . .
    Cl Cl1B 0.49469(5) 0.17163(4) 0.57865(4) 0.06102(13) Uani d 1 . .
    N N1B 0.78003(14) 0.23433(11) 0.59600(10) 0.0413(3) Uani d 1 . .
    N N2B 0.58069(14) 0.20758(11) 0.42357(10) 0.0416(3) Uani d 1 . .
    N N3B 0.63353(14) 0.23214(12) 0.27581(10) 0.0442(3) Uani d 1 . .
    H H3BA 0.7001 0.2522 0.2480 0.053 Uiso calc 1 . .
    C C1B 0.63823(17) 0.20955(13) 0.52713(13) 0.0402(3) Uani d 1 . .
    C C2B 0.89177(16) 0.26517(12) 0.55393(12) 0.0378(3) Uani d 1 . .
    C C3B 0.85120(16) 0.26871(12) 0.44613(12) 0.0369(3) Uani d 1 . .
    C C4B 0.68648(16) 0.23599(12) 0.38078(12) 0.0375(3) Uani d 1 . .
    C C5B 1.04922(18) 0.29186(14) 0.62032(14) 0.0487(4) Uani d 1 . .
    H H5BA 1.0771 0.2897 0.6918 0.058 Uiso calc 1 . .
    C C6B 1.16159(19) 0.32102(16) 0.58031(15) 0.0569(4) Uani d 1 . .
    H H6BA 1.2657 0.3381 0.6246 0.068 Uiso calc 1 . .
    C C7B 1.12207(19) 0.32550(17) 0.47386(16) 0.0593(4) Uani d 1 . .
    H H7BA 1.1997 0.3457 0.4477 0.071 Uiso calc 1 . .
    C C8B 0.96948(18) 0.30032(15) 0.40786(14) 0.0497(4) Uani d 1 . .
    H H8BA 0.9438 0.3041 0.3372 0.060 Uiso calc 1 . .
    C C9B 0.46910(17) 0.19581(14) 0.20594(13) 0.0460(3) Uani d 1 . .
    H H9BA 0.4136 0.1313 0.2143 0.055 Uiso calc 1 . .
    H H9BB 0.4553 0.1652 0.1230 0.055 Uiso calc 1 . .
    C C10B 0.39638(16) 0.29301(13) 0.23906(12) 0.0404(3) Uani d 1 . .
    C C11B 0.48004(19) 0.40835(15) 0.32662(15) 0.0537(4) Uani d 1 . .
    H H11B 0.5860 0.4282 0.3680 0.064 Uiso calc 1 . .
    C C12B 0.4087(2) 0.49486(16) 0.35374(17) 0.0625(5) Uani d 1 . .
    H H12B 0.4667 0.5721 0.4134 0.075 Uiso calc 1 . .
    C C13B 0.2534(2) 0.46736(18) 0.29325(18) 0.0626(5) Uani d 1 . .
    H H13B 0.2054 0.5255 0.3112 0.075 Uiso calc 1 . .
    C C14B 0.1692(2) 0.35318(19) 0.20577(19) 0.0679(5) Uani d 1 . .
    H H14B 0.0635 0.3341 0.1641 0.081 Uiso calc 1 . .
    C C15B 0.23929(19) 0.26642(16) 0.17885(15) 0.0558(4) Uani d 1 . .
    H H15B 0.1803 0.1892 0.1196 0.067 Uiso calc 1 . .
loop_
    _atom_site_aniso_label
    _atom_site_aniso_U_11
    _atom_site_aniso_U_22
    _atom_site_aniso_U_33
    _atom_site_aniso_U_12
    _atom_site_aniso_U_13
    _atom_site_aniso_U_23
    Cl1A 0.1269(4) 0.0514(3) 0.0519(3) 0.0322(3) 0.0343(3) 0.0364(2)
    N1A 0.0559(7) 0.0427(7) 0.0340(6) 0.0137(6) 0.0193(6) 0.0209(5)
    N2A 0.0582(8) 0.0414(7) 0.0353(6) 0.0188(6) 0.0178(6) 0.0205(5)
    N3A 0.0578(8) 0.0574(8) 0.0391(7) 0.0293(6) 0.0251(6) 0.0288(6)
    C1A 0.0559(9) 0.0386(8) 0.0358(7) 0.0107(7) 0.0141(7) 0.0222(6)
    C2A 0.0399(7) 0.0396(7) 0.0334(7) 0.0112(6) 0.0126(6) 0.0177(6)
    C3A 0.0387(7) 0.0416(8) 0.0347(7) 0.0133(6) 0.0131(6) 0.0214(6)
    C4A 0.0373(7) 0.0440(8) 0.0330(7) 0.0132(6) 0.0127(6) 0.0202(6)
    C5A 0.0650(10) 0.0511(9) 0.0413(8) 0.0237(8) 0.0250(8) 0.0198(7)
    C6A 0.0832(13) 0.0488(10) 0.0561(10) 0.0336(9) 0.0268(9) 0.0224(8)
    C7A 0.0954(14) 0.0545(10) 0.0622(11) 0.0365(10) 0.0306(10) 0.0382(9)
    C8A 0.0746(11) 0.0542(10) 0.0464(9) 0.0274(9) 0.0275(8) 0.0325(8)
    C9A 0.0537(9) 0.0500(9) 0.0367(8) 0.0168(7) 0.0194(7) 0.0144(7)
    C10A 0.0517(8) 0.0360(7) 0.0358(7) 0.0169(6) 0.0196(6) 0.0207(6)
    C11A 0.0579(9) 0.0452(9) 0.0392(8) 0.0178(7) 0.0177(7) 0.0205(7)
    C12A 0.0550(10) 0.0531(10) 0.0601(11) 0.0078(8) 0.0105(8) 0.0289(9)
    C13A 0.0535(10) 0.0669(12) 0.0961(15) 0.0193(9) 0.0366(11) 0.0475(12)
    C14A 0.0730(12) 0.0543(10) 0.0812(13) 0.0246(9) 0.0521(11) 0.0317(10)
    C15A 0.0645(10) 0.0394(8) 0.0473(9) 0.0147(7) 0.0300(8) 0.0172(7)
    Cl1B 0.0539(2) 0.0861(3) 0.0579(3) 0.0173(2) 0.0323(2) 0.0430(2)
    N1B 0.0468(7) 0.0482(7) 0.0335(6) 0.0145(6) 0.0176(5) 0.0224(6)
    N2B 0.0424(6) 0.0507(7) 0.0378(6) 0.0165(6) 0.0186(5) 0.0238(6)
    N3B 0.0442(7) 0.0593(8) 0.0366(6) 0.0178(6) 0.0175(5) 0.0279(6)
    C1B 0.0465(8) 0.0433(8) 0.0391(7) 0.0146(6) 0.0240(6) 0.0222(6)
    C2B 0.0445(8) 0.0363(7) 0.0333(7) 0.0129(6) 0.0161(6) 0.0164(6)
    C3B 0.0410(7) 0.0376(7) 0.0328(7) 0.0117(6) 0.0158(6) 0.0167(6)
    C4B 0.0455(8) 0.0381(7) 0.0334(7) 0.0160(6) 0.0176(6) 0.0183(6)
    C5B 0.0473(8) 0.0550(9) 0.0383(8) 0.0116(7) 0.0094(7) 0.0235(7)
    C6B 0.0391(8) 0.0670(11) 0.0533(10) 0.0079(8) 0.0096(7) 0.0271(9)
    C7B 0.0439(9) 0.0745(12) 0.0571(10) 0.0067(8) 0.0222(8) 0.0324(9)
    C8B 0.0483(9) 0.0615(10) 0.0413(8) 0.0104(7) 0.0189(7) 0.0280(8)
    C9B 0.0469(8) 0.0510(9) 0.0336(7) 0.0127(7) 0.0099(6) 0.0188(7)
    C10B 0.0418(7) 0.0489(8) 0.0320(7) 0.0108(6) 0.0131(6) 0.0228(6)
    C11B 0.0460(9) 0.0503(9) 0.0505(9) 0.0099(7) 0.0080(7) 0.0198(8)
    C12B 0.0681(12) 0.0483(10) 0.0621(11) 0.0160(9) 0.0205(9) 0.0219(9)
    C13B 0.0703(12) 0.0638(12) 0.0747(12) 0.0340(10) 0.0371(10) 0.0409(10)
    C14B 0.0452(9) 0.0793(14) 0.0774(13) 0.0228(9) 0.0166(9) 0.0387(11)
    C15B 0.0447(9) 0.0570(10) 0.0501(9) 0.0092(7) 0.0088(7) 0.0199(8)
_geom_special_details
;
All e.s.d.'s (except the e.s.d. in the dihedral angle between two l.s. planes)
are estimated using the full covariance matrix. The cell e.s.d.'s are taken
into account individually in the estimation of e.s.d.'s in distances, angles
and torsion angles; correlations between e.s.d.'s in cell parameters are only
used when they are defined by crystal symmetry. An approximate (isotropic)
treatment of cell e.s.d.'s is used for estimating e.s.d.'s involving l.s.
planes.
;
loop_
    _geom_bond_atom_site_label_1
    _geom_bond_atom_site_label_2
    _geom_bond_site_symmetry_2
    _geom_bond_distance
    _geom_bond_publ_flag
    Cl1A C1A . 1.7403(14) ?
    N1A C1A . 1.2962(19) ?
    N1A C2A . 1.3826(18) ?
    N2A C1A . 1.3291(18) ?
    N2A C4A . 1.3359(18) ?
    N3A C4A . 1.3305(17) ?
    N3A C9A . 1.4537(19) ?
    N3A H3AA . 0.8600 ?
    C2A C5A . 1.401(2) ?
    C2A C3A . 1.4040(18) ?
    C3A C8A . 1.407(2) ?
    C3A C4A . 1.444(2) ?
    C5A C6A . 1.364(2) ?
    C5A H5AA . 0.9300 ?
    C6A C7A . 1.392(3) ?
    C6A H6AA . 0.9300 ?
    C7A C8A . 1.366(2) ?
    C7A H7AA . 0.9300 ?
    C8A H8AA . 0.9300 ?
    C9A C10A . 1.506(2) ?
    C9A H9AA . 0.9700 ?
    C9A H9AB . 0.9700 ?
    C10A C15A . 1.384(2) ?
    C10A C11A . 1.385(2) ?
    C11A C12A . 1.378(2) ?
    C11A H11A . 0.9300 ?
    C12A C13A . 1.377(3) ?
    C12A H12A . 0.9300 ?
    C13A C14A . 1.368(3) ?
    C13A H13A . 0.9300 ?
    C14A C15A . 1.375(2) ?
    C14A H14A . 0.9300 ?
    C15A H15A . 0.9300 ?
    Cl1B C1B . 1.7503(14) ?
    N1B C1B . 1.2964(19) ?
    N1B C2B . 1.3866(17) ?
    N2B C1B . 1.3275(18) ?
    N2B C4B . 1.3383(17) ?
    N3B C4B . 1.3289(17) ?
    N3B C9B . 1.4489(18) ?
    N3B H3BA . 0.8600 ?
    C2B C5B . 1.403(2) ?
    C2B C3B . 1.4051(19) ?
    C3B C8B . 1.4047(19) ?
    C3B C4B . 1.4446(19) ?
    C5B C6B . 1.365(2) ?
    C5B H5BA . 0.9300 ?
    C6B C7B . 1.394(2) ?
    C6B H6BA . 0.9300 ?
    C7B C8B . 1.367(2) ?
    C7B H7BA . 0.9300 ?
    C8B H8BA . 0.9300 ?
    C9B C10B . 1.508(2) ?
    C9B H9BA . 0.9700 ?
    C9B H9BB . 0.9700 ?
    C10B C11B . 1.379(2) ?
    C10B C15B . 1.382(2) ?
    C11B C12B . 1.383(2) ?
    C11B H11B . 0.9300 ?
    C12B C13B . 1.365(3) ?
    C12B H12B . 0.9300 ?
    C13B C14B . 1.370(3) ?
    C13B H13B . 0.9300 ?
    C14B C15B . 1.378(3) ?
    C14B H14B . 0.9300 ?
    C15B H15B . 0.9300 ?
loop_
    _geom_angle_atom_site_label_1
    _geom_angle_atom_site_label_2
    _geom_angle_atom_site_label_3
    _geom_angle_site_symmetry_1
    _geom_angle_site_symmetry_3
    _geom_angle
    _geom_angle_publ_flag
    C1A N1A C2A . . 114.20(12) ?
    C1A N2A C4A . . 115.75(12) ?
    C4A N3A C9A . . 124.03(13) ?
    C4A N3A H3AA . . 118.0 ?
    C9A N3A H3AA . . 118.0 ?
    N1A C1A N2A . . 131.20(13) ?
    N1A C1A Cl1A . . 115.28(11) ?
    N2A C1A Cl1A . . 113.52(11) ?
    N1A C2A C5A . . 118.76(13) ?
    N1A C2A C3A . . 121.78(13) ?
    C5A C2A C3A . . 119.46(13) ?
    C2A C3A C8A . . 119.10(13) ?
    C2A C3A C4A . . 116.21(12) ?
    C8A C3A C4A . . 124.69(13) ?
    N3A C4A N2A . . 117.73(13) ?
    N3A C4A C3A . . 121.47(13) ?
    N2A C4A C3A . . 120.80(12) ?
    C6A C5A C2A . . 120.19(15) ?
    C6A C5A H5AA . . 119.9 ?
    C2A C5A H5AA . . 119.9 ?
    C5A C6A C7A . . 120.63(16) ?
    C5A C6A H6AA . . 119.7 ?
    C7A C6A H6AA . . 119.7 ?
    C8A C7A C6A . . 120.38(16) ?
    C8A C7A H7AA . . 119.8 ?
    C6A C7A H7AA . . 119.8 ?
    C7A C8A C3A . . 120.23(15) ?
    C7A C8A H8AA . . 119.9 ?
    C3A C8A H8AA . . 119.9 ?
    N3A C9A C10A . . 112.90(13) ?
    N3A C9A H9AA . . 109.0 ?
    C10A C9A H9AA . . 109.0 ?
    N3A C9A H9AB . . 109.0 ?
    C10A C9A H9AB . . 109.0 ?
    H9AA C9A H9AB . . 107.8 ?
    C15A C10A C11A . . 118.33(14) ?
    C15A C10A C9A . . 119.91(14) ?
    C11A C10A C9A . . 121.75(13) ?
    C12A C11A C10A . . 120.64(15) ?
    C12A C11A H11A . . 119.7 ?
    C10A C11A H11A . . 119.7 ?
    C13A C12A C11A . . 120.16(17) ?
    C13A C12A H12A . . 119.9 ?
    C11A C12A H12A . . 119.9 ?
    C14A C13A C12A . . 119.70(17) ?
    C14A C13A H13A . . 120.1 ?
    C12A C13A H13A . . 120.1 ?
    C13A C14A C15A . . 120.30(17) ?
    C13A C14A H14A . . 119.9 ?
    C15A C14A H14A . . 119.8 ?
    C14A C15A C10A . . 120.86(16) ?
    C14A C15A H15A . . 119.6 ?
    C10A C15A H15A . . 119.6 ?
    C1B N1B C2B . . 113.92(12) ?
    C1B N2B C4B . . 115.30(12) ?
    C4B N3B C9B . . 123.18(12) ?
    C4B N3B H3BA . . 118.4 ?
    C9B N3B H3BA . . 118.4 ?
    N1B C1B N2B . . 131.77(13) ?
    N1B C1B Cl1B . . 114.95(10) ?
    N2B C1B Cl1B . . 113.29(11) ?
    N1B C2B C5B . . 118.87(13) ?
    N1B C2B C3B . . 121.78(13) ?
    C5B C2B C3B . . 119.35(13) ?
    C8B C3B C2B . . 119.24(13) ?
    C8B C3B C4B . . 124.64(13) ?
    C2B C3B C4B . . 116.11(12) ?
    N3B C4B N2B . . 117.24(13) ?
    N3B C4B C3B . . 121.66(12) ?
    N2B C4B C3B . . 121.10(12) ?
    C6B C5B C2B . . 120.14(14) ?
    C6B C5B H5BA . . 119.9 ?
    C2B C5B H5BA . . 119.9 ?
    C5B C6B C7B . . 120.74(15) ?
    C5B C6B H6BA . . 119.6 ?
    C7B C6B H6BA . . 119.6 ?
    C8B C7B C6B . . 120.19(15) ?
    C8B C7B H7BA . . 119.9 ?
    C6B C7B H7BA . . 119.9 ?
    C7B C8B C3B . . 120.34(14) ?
    C7B C8B H8BA . . 119.8 ?
    C3B C8B H8BA . . 119.8 ?
    N3B C9B C10B . . 114.71(12) ?
    N3B C9B H9BA . . 108.6 ?
    C10B C9B H9BA . . 108.6 ?
    N3B C9B H9BB . . 108.6 ?
    C10B C9B H9BB . . 108.6 ?
    H9BA C9B H9BB . . 107.6 ?
    C11B C10B C15B . . 118.09(15) ?
    C11B C10B C9B . . 122.94(14) ?
    C15B C10B C9B . . 118.97(14) ?
    C10B C11B C12B . . 120.99(16) ?
    C10B C11B H11B . . 119.5 ?
    C12B C11B H11B . . 119.5 ?
    C13B C12B C11B . . 120.26(17) ?
    C13B C12B H12B . . 119.9 ?
    C11B C12B H12B . . 119.9 ?
    C12B C13B C14B . . 119.29(17) ?
    C12B C13B H13B . . 120.4 ?
    C14B C13B H13B . . 120.4 ?
    C13B C14B C15B . . 120.74(17) ?
    C13B C14B H14B . . 119.6 ?
    C15B C14B H14B . . 119.6 ?
    C14B C15B C10B . . 120.61(17) ?
    C14B C15B H15B . . 119.7 ?
    C10B C15B H15B . . 119.7 ?
loop_
    _geom_torsion_atom_site_label_1
    _geom_torsion_atom_site_label_2
    _geom_torsion_atom_site_label_3
    _geom_torsion_atom_site_label_4
    _geom_torsion_site_symmetry_1
    _geom_torsion_site_symmetry_2
    _geom_torsion_site_symmetry_3
    _geom_torsion_site_symmetry_4
    _geom_torsion
    _geom_torsion_publ_flag
    C2A N1A C1A N2A . . . . -1.2(2) ?
    C2A N1A C1A Cl1A . . . . 177.92(10) ?
    C4A N2A C1A N1A . . . . -0.1(3) ?
    C4A N2A C1A Cl1A . . . . -179.20(11) ?
    C1A N1A C2A C5A . . . . -179.46(14) ?
    C1A N1A C2A C3A . . . . 0.4(2) ?
    N1A C2A C3A C8A . . . . -179.03(14) ?
    C5A C2A C3A C8A . . . . 0.8(2) ?
    N1A C2A C3A C4A . . . . 1.3(2) ?
    C5A C2A C3A C4A . . . . -178.80(13) ?
    C9A N3A C4A N2A . . . . -3.4(2) ?
    C9A N3A C4A C3A . . . . 176.58(13) ?
    C1A N2A C4A N3A . . . . -177.93(13) ?
    C1A N2A C4A C3A . . . . 2.1(2) ?
    C2A C3A C4A N3A . . . . 177.36(13) ?
    C8A C3A C4A N3A . . . . -2.3(2) ?
    C2A C3A C4A N2A . . . . -2.6(2) ?
    C8A C3A C4A N2A . . . . 177.74(15) ?
    N1A C2A C5A C6A . . . . 179.50(15) ?
    C3A C2A C5A C6A . . . . -0.4(2) ?
    C2A C5A C6A C7A . . . . -0.2(3) ?
    C5A C6A C7A C8A . . . . 0.2(3) ?
    C6A C7A C8A C3A . . . . 0.2(3) ?
    C2A C3A C8A C7A . . . . -0.8(2) ?
    C4A C3A C8A C7A . . . . 178.83(16) ?
    C4A N3A C9A C10A . . . . -99.54(17) ?
    N3A C9A C10A C15A . . . . -145.39(14) ?
    N3A C9A C10A C11A . . . . 35.9(2) ?
    C15A C10A C11A C12A . . . . -0.5(2) ?
    C9A C10A C11A C12A . . . . 178.29(15) ?
    C10A C11A C12A C13A . . . . 0.5(3) ?
    C11A C12A C13A C14A . . . . 0.0(3) ?
    C12A C13A C14A C15A . . . . -0.5(3) ?
    C13A C14A C15A C10A . . . . 0.6(3) ?
    C11A C10A C15A C14A . . . . -0.1(2) ?
    C9A C10A C15A C14A . . . . -178.87(15) ?
    C2B N1B C1B N2B . . . . 0.5(2) ?
    C2B N1B C1B Cl1B . . . . -179.43(10) ?
    C4B N2B C1B N1B . . . . 0.1(2) ?
    C4B N2B C1B Cl1B . . . . -179.97(10) ?
    C1B N1B C2B C5B . . . . -178.94(14) ?
    C1B N1B C2B C3B . . . . 0.2(2) ?
    N1B C2B C3B C8B . . . . -179.85(14) ?
    C5B C2B C3B C8B . . . . -0.8(2) ?
    N1B C2B C3B C4B . . . . -1.2(2) ?
    C5B C2B C3B C4B . . . . 177.84(13) ?
    C9B N3B C4B N2B . . . . -1.8(2) ?
    C9B N3B C4B C3B . . . . 177.81(13) ?
    C1B N2B C4B N3B . . . . 178.31(13) ?
    C1B N2B C4B C3B . . . . -1.3(2) ?
    C8B C3B C4B N3B . . . . 0.8(2) ?
    C2B C3B C4B N3B . . . . -177.75(13) ?
    C8B C3B C4B N2B . . . . -179.62(14) ?
    C2B C3B C4B N2B . . . . 1.9(2) ?
    N1B C2B C5B C6B . . . . 179.16(15) ?
    C3B C2B C5B C6B . . . . 0.0(2) ?
    C2B C5B C6B C7B . . . . 0.4(3) ?
    C5B C6B C7B C8B . . . . -0.2(3) ?
    C6B C7B C8B C3B . . . . -0.6(3) ?
    C2B C3B C8B C7B . . . . 1.0(2) ?
    C4B C3B C8B C7B . . . . -177.45(16) ?
    C4B N3B C9B C10B . . . . 83.98(18) ?
    N3B C9B C10B C11B . . . . 1.7(2) ?
    N3B C9B C10B C15B . . . . -178.82(14) ?
    C15B C10B C11B C12B . . . . 0.2(2) ?
    C9B C10B C11B C12B . . . . 179.71(15) ?
    C10B C11B C12B C13B . . . . -0.4(3) ?
    C11B C12B C13B C14B . . . . 0.2(3) ?
    C12B C13B C14B C15B . . . . 0.2(3) ?
    C13B C14B C15B C10B . . . . -0.4(3) ?
    C11B C10B C15B C14B . . . . 0.2(2) ?
    C9B C10B C15B C14B . . . . -179.30(16) ?
loop_
    _geom_hbond_atom_site_label_D
    _geom_hbond_atom_site_label_H
    _geom_hbond_atom_site_label_A
    _geom_hbond_site_symmetry_A
    _geom_hbond_distance_DH
    _geom_hbond_distance_HA
    _geom_hbond_distance_DA
    _geom_hbond_angle_DHA
    N3A H3AA N1B 1_554 0.86 2.21 2.9954(17) 151.9
    N3B H3BA N1A . 0.86 2.18 2.9482(16) 148.5
_shelx_hkl_checksum     29046
_shelx_hkl_file
;
  -1   0   0 -5.3841  0.2862   9
  -2   0   0 5015.65  185.78   9
  -2   0   0 5201.44  146.33   7
  -2   0   0 5286.53  124.85   3
  -2   0   0 5282.34  140.75   6
  -2   0   0 5260.73  124.85   3
   2   0   0 5042.75  185.44   9
  -3   0   0 2364.41   56.99   3
  -3   0   0 2359.40   56.97   3
  -3   0   0 2397.47   63.41   5
  -3   0   0 2383.57   64.24   6
  -3   0   0 2338.07   66.84   7
   3   0   0 2338.69   84.73   9
  -4   0   0 541.393  13.427   3
  -4   0   0 550.166  13.432   3
  -4   0   0 564.870  15.491   6
  -4   0   0 554.807  15.136   5
  -4   0   0 546.417  16.129   7
   4   0   0 547.456  14.120   4
   4   0   0 544.277  14.117   4
   4   0   0 562.057  20.413   9
  -5   0   0 43.9401  1.9662   6
  -5   0   0 44.9268  1.3364   3
  -5   0   0 45.0727  2.0890   7
  -5   0   0 45.7617  1.7554   5
   5   0   0 44.6121  1.3382   4
   5   0   0 43.7279  2.3082   8
   5   0   0 44.1983  1.3335   4
  -6   0   0 73.6300  2.8335   6
  -6   0   0 72.8771  2.5585   5
  -6   0   0 68.8518  2.0012   3
  -6   0   0 74.9743  3.0463   7
   6   0   0 69.4736  3.3337   8
   6   0   0 69.2422  2.0581   4
   6   0   0 68.2695  2.0508   4
  -7   0   0 57.6220  1.7585   3
  -7   0   0 56.3151  2.6511   6
  -7   0   0 59.2791  2.3891   5
  -7   0   0 56.7861  2.8553   7
   7   0   0 56.1864  3.1061   8
   7   0   0 56.3110  1.7956   4
   7   0   0 56.4637  1.8046   4
  -8   0   0 34.6179  2.4510   7
  -8   0   0 31.8594  2.2545   6
  -8   0   0 33.4631  1.2885   3
   8   0   0 33.4101  1.3299   4
  -9   0   0 27.7842  2.4564   7
  -9   0   0 23.3158  2.1030   6
   9   0   0 23.1552  1.1908   4
 -10   0   0 1.28242 1.36237   7
 -10   0   0 0.66057 1.24940   6
  10   0   0 0.09672 0.48272   4
 -11   0   0 23.0582  2.3603   6
 -12   0   0 1.47874 1.49656   6
  11  -1   0 0.62583 0.51973   4
 -11   1   0 0.13750 1.26722   6
 -11   1   0 0.58945 1.51639   7
  10  -1   0 4.84364 0.58483   4
 -10   1   0 2.85023 1.21365   6
 -10   1   0 4.69361 1.54792   7
   9  -1   0 10.5190  0.7821   4
  -9   1   0 12.2498  1.6546   7
  -9   1   0 10.8086  1.4628   6
   8  -1   0 0.57479 0.33095   4
  -8   1   0 -0.1858  0.8171   6
  -8   1   0 1.27658 1.10087   7
   7  -1   0 18.9435  0.7449   4
   7  -1   0 19.3118  0.7579   4
   7  -1   0 18.7409  1.8940   8
  -7   1   0 20.3611  1.7456   7
  -7   1   0 18.0296  1.5914   6
  -7   1   0 19.8053  1.3020   5
   6  -1   0 1.72689 0.81378   8
  -6   1   0 1.32772 0.64379   6
  -6   1   0 1.43757 0.25586   3
  -6   1   0 1.59489 0.76688   7
  -6   1   0 1.24472 0.56174   5
  -6   1   0 1.09380 0.25675   3
   5  -1   0 122.227   4.893   8
  -5   1   0 127.730   4.092   6
  -5   1   0 128.056   3.185   3
  -5   1   0 126.557   3.182   3
  -5   1   0 123.692   4.314   7
  -5   1   0 127.335   3.871   5
   4  -1   0 39.1497  1.9785   8
   4  -1   0 40.9784  2.2778   9
  -4   1   0 40.2748  1.6142   6
  -4   1   0 37.5633  1.7564   7
  -4   1   0 38.5780  1.4882   5
   3  -1   0 -0.0467  0.4626   9
   3  -1   0 0.36383 0.41803   8
  -3   1   0 0.72886 0.38431   7
  -3   1   0 0.10256 0.32542   6
  -3   1   0 0.05703 0.31214   5
   2  -1   0 20.1666  1.1557   8
  -2   1   0 21.9688  0.9057   6
  -2   1   0 20.9620  0.9877   7
   1  -1   0 1102.30   35.51   8
  -1   1   0 1116.27   35.51   8
  -1  -1   0 6212.91  165.68   6
  -1  -1   0 5920.24  218.34   9
   1   1   0 6185.35  152.76   2
  -2  -1   0 80.9229  2.7755   7
  -2  -1   0 92.4445  2.7565   6
  -2  -1   0 85.9543  2.6075   5
  -2  -1   0 80.6871  3.5089   9
   2   1   0 86.1363  2.2189   2
   2   1   0 81.8337  3.5012   9
   2   1   0 89.1284  2.3817   4
   2   1   0 85.8889  2.3717   4
  -3  -1   0 3585.33   86.73   3
  -3  -1   0 3453.43  101.46   7
  -3  -1   0 3540.95  128.65   9
  -3  -1   0 3656.71   97.59   6
  -3  -1   0 3631.01   96.42   5
   3   1   0 3617.46  128.65   9
   3   1   0 3593.45   91.73   4
   3   1   0 3687.72   91.70   4
  -4  -1   0 143.057   3.779   3
  -4  -1   0 143.315   4.775   7
  -4  -1   0 147.964   6.023   9
  -4  -1   0 146.548   4.620   6
  -4  -1   0 148.616   4.374   5
   4   1   0 142.506   3.947   4
   4   1   0 145.872   6.016   9
   4   1   0 142.511   3.940   4
  -5  -1   0 114.483   3.905   6
  -5  -1   0 109.713   4.011   7
  -5  -1   0 114.356   3.605   5
  -5  -1   0 113.356   3.068   3
   5   1   0 111.000   3.186   4
   5   1   0 114.276   3.189   4
  -6  -1   0 511.404  13.944   5
  -6  -1   0 490.313  14.975   7
  -6  -1   0 493.805  12.312   3
  -6  -1   0 495.041  14.397   6
   6   1   0 500.381  16.910   8
   6   1   0 501.194  12.975   4
   6   1   0 477.209  12.947   4
  -7  -1   0 179.471   6.081   6
  -7  -1   0 179.642   6.380   7
  -7  -1   0 183.375   4.839   3
   7   1   0 175.697   5.055   4
   7   1   0 188.639   4.735   2
   7   1   0 180.116   5.065   4
  -8  -1   0 14.6660  1.6211   6
  -8  -1   0 14.9268  1.0122   3
  -8  -1   0 14.6813  1.7914   7
   8   1   0 15.7826  0.9983   4
   8   1   0 13.2966  0.9884   4
   8   1   0 15.1816  0.7953   2
  -9  -1   0 3.97520 1.27329   6
  -9  -1   0 6.60343 0.73715   3
   9   1   0 3.99251 0.53885   2
 -10  -1   0 19.1939  2.0809   6
  10   1   0 16.9414  1.0918   2
 -11  -1   0 1.50258 1.45670   6
  12  -2   0 -0.1213  0.4851   4
 -12   2   0 -0.8924  1.7500   7
  11  -2   0 9.36470 0.74926   4
 -11   2   0 11.5612  2.1017   7
  10  -2   0 6.97905 0.59678   4
 -10   2   0 5.74196 1.63550   7
 -10   2   0 5.04092 1.32141   6
   9  -2   0 32.8434  1.1926   4
  -9   2   0 34.0821  2.6035   7
  -9   2   0 33.4383  2.1731   6
  -8   2   0 68.7170  2.9838   6
  -8   2   0 71.0044  3.3803   7
   7  -2   0 7.27149 1.27337   8
  -7   2   0 8.36139 1.21754   7
  -7   2   0 8.91774 1.08748   6
  -7   2   0 9.65212 0.95489   5
   6  -2   0 191.913   7.319   8
  -6   2   0 205.703   5.883   5
  -6   2   0 195.652   6.066   6
  -6   2   0 195.315   6.503   7
   5  -2   0 199.381   7.386   8
  -5   2   0 205.322   5.070   3
  -5   2   0 207.482   6.572   7
  -5   2   0 207.896   6.149   6
  -5   2   0 209.239   6.007   5
   4  -2   0 1488.58   49.59   8
  -4   2   0 1571.35   41.99   6
  -4   2   0 1510.82   43.84   7
  -4   2   0 1599.80   41.52   5
  -4   2   0 1527.34   37.11   3
   3  -2   0 87.0822  3.3209   8
  -3   2   0 89.8809  2.6948   5
  -3   2   0 88.4249  2.2357   3
  -3   2   0 88.0375  2.9459   7
  -3   2   0 87.0106  2.6703   6
   2  -2   0 1686.46   56.19   8
  -2   2   0 1795.16   56.21   8
  -2   2   0 1817.88   49.68   7
  -2   2   0 1730.45   42.37   3
   1  -2   0 210.773   5.256   2
   1  -2   0 193.789   6.699   8
  -1   2   0 205.604   6.713   8
   1   2   0 1326.38   33.94   4
   1   2   0 1325.86   33.29   2
  -2  -2   0 673.673  18.709   6
  -2  -2   0 656.375  24.540   9
   2   2   0 685.939  17.470   4
   2   2   0 698.462  17.093   2
   2   2   0 666.452  17.456   4
  -3  -2   0 106.616   3.487   6
  -3  -2   0 110.092   3.007   1
  -3  -2   0 103.668   4.457   9
  -3  -2   0 104.069   2.895   3
   3   2   0 103.419   4.485   9
   3   2   0 106.083   3.035   4
   3   2   0 105.368   2.882   2
   3   2   0 102.183   3.023   4
  -4  -2   0 714.207  21.299   7
  -4  -2   0 729.001  18.017   3
  -4  -2   0 769.649  18.790   1
  -4  -2   0 705.032  20.537   6
  -4  -2   0 728.574  26.981   9
   4   2   0 756.396  26.985   9
   4   2   0 724.480  19.007   4
   4   2   0 732.950  19.001   4
   4   2   0 739.411  18.535   2
  -5  -2   0 168.833   5.928   7
  -5  -2   0 188.151   7.533   9
  -5  -2   0 184.106   5.808   6
  -5  -2   0 177.850   4.788   3
  -5  -2   0 191.860   4.811   1
   5   2   0 180.334   4.771   2
   5   2   0 176.545   5.007   4
   5   2   0 171.015   5.000   4
  -6  -2   0 56.3386  1.9011   3
  -6  -2   0 52.8454  2.5783   6
   6   2   0 53.5100  1.9277   4
   6   2   0 53.9487  1.9317   4
   6   2   0 55.7772  1.7408   2
  -7  -2   0 56.7634  2.0186   3
  -7  -2   0 53.9145  2.8189   6
   7   2   0 54.8189  2.0576   4
   7   2   0 56.7824  2.0608   4
   7   2   0 58.0188  1.8623   2
  -8  -2   0 23.5460  1.3619   3
  -8  -2   0 25.0543  2.1302   6
   8   2   0 24.7341  1.3498   4
   8   2   0 25.0278  1.2117   2
  -9  -2   0 13.8398  1.8977   6
  -9  -2   0 17.9747  1.3038   3
   9   2   0 20.8800  1.2056   2
 -10  -2   0 1.19697 1.30142   6
  10   2   0 -0.1507  0.5973   2
 -11  -2   0 6.50250 1.67686   6
  11   2   0 4.82077 0.86735   2
 -12   3   0 -0.1303  1.5851   7
 -11   3   0 1.23675 1.51677   7
 -10   3   0 18.2639  2.1901   7
  -9   3   0 40.3801  2.2505   6
  -9   3   0 38.9810  2.7027   7
  -8   3   0 8.48077 1.39960   7
  -8   3   0 8.59930 1.19544   6
   7  -3   0 4.09790 1.08655   8
  -7   3   0 4.21351 0.81626   5
  -7   3   0 4.23644 0.86020   6
  -7   3   0 4.06557 1.05477   7
   6  -3   0 112.060   4.631   8
  -6   3   0 108.747   2.883   3
  -6   3   0 110.788   4.109   7
  -6   3   0 117.228   3.663   5
  -6   3   0 116.006   3.730   6
   5  -3   0 150.811   5.663   8
  -5   3   0 151.525   4.582   6
  -5   3   0 155.637   4.569   5
  -5   3   0 146.351   4.980   7
  -5   3   0 149.234   3.803   3
   4  -3   0 5.23381 0.80306   8
   4  -3   0 5.11490 0.36761   4
  -4   3   0 6.90392 0.65937   5
  -4   3   0 6.23370 0.80898   7
  -4   3   0 5.53838 0.60092   6
  -4   3   0 6.06724 0.42508   3
   3  -3   0 186.160   6.708   8
   3  -3   0 197.049   5.154   4
  -3   3   0 194.220   4.914   3
  -3   3   0 194.747   5.970   7
  -3   3   0 198.583   5.531   6
  -3   3   0 200.259   5.617   5
  -3   3   0 197.521   6.740   8
   2  -3   0 587.419  14.403   2
   2  -3   0 571.902  14.720   4
   2  -3   0 545.593  18.468   8
  -2   3   0 560.347  13.940   3
  -2   3   0 567.931  15.568   5
  -2   3   0 567.960  18.472   8
  -2   3   0 590.306  16.375   7
   1  -3   0 6670.50  163.11   2
  -1   3   0 6339.82  207.54   8
   0  -3   0 667.223  16.807   2
   0   3   0 658.622  16.806   2
  -1  -3   0 3164.07   79.14   1
   1   3   0 3053.68   78.50   2
   1   3   0 3160.98   79.79   4
  -2  -3   0 85.4956  2.5074   1
  -2  -3   0 82.3573  2.7861   6
  -2  -3   0 78.3143  3.4738   9
   2   3   0 84.0010  2.5246   4
   2   3   0 82.9409  2.3934   2
  -3  -3   0 25.1111  1.6848   9
  -3  -3   0 22.3569  1.3618   6
  -3  -3   0 24.1437  1.0806   1
   3   3   0 23.8365  1.1019   4
   3   3   0 22.3672  0.9863   2
   3   3   0 22.4888  1.1011   4
  -4  -3   0 245.247   6.643   1
  -4  -3   0 241.660   7.511   6
  -4  -3   0 247.819   6.443   3
  -4  -3   0 250.370   9.717   9
   4   3   0 246.149   6.776   4
   4   3   0 244.512   6.536   2
   4   3   0 251.766   6.783   4
  -5  -3   0 9.65479 0.75837   1
  -5  -3   0 10.8468  1.3839   9
  -5  -3   0 8.70717 0.76674   3
  -5  -3   0 8.35275 1.12284   6
   5   3   0 8.98927 0.72954   2
   5   3   0 7.81945 0.73204   4
   5   3   0 9.39450 0.78756   4
  -6  -3   0 142.374   5.014   6
  -6  -3   0 142.953   4.033   3
   6   3   0 136.474   3.972   2
   6   3   0 133.954   4.167   4
  -7  -3   0 69.0929  3.2611   6
  -7  -3   0 67.4835  2.4087   3
   7   3   0 67.1721  2.4831   4
   7   3   0 68.9163  2.3034   2
  -8  -3   0 16.0809  1.8153   6
   8   3   0 13.9642  1.1320   2
  -9  -3   0 9.38426 1.68079   6
   9   3   0 9.47271 0.98095   2
 -10  -3   0 36.6539  3.0205   6
  10   3   0 38.7354  1.9552   2
  11   3   0 -1.5795  0.7849   2
 -12   4   0 0.85317 1.59149   7
 -11   4   0 3.87945 1.72189   7
 -10   4   0 -1.0416  1.1786   7
  -9   4   0 6.00562 1.46123   7
   8  -4   0 30.3964  1.0590   4
  -8   4   0 32.7234  2.2985   7
  -8   4   0 33.3925  1.8977   6
   7  -4   0 -0.3902  0.8333   8
   7  -4   0 -0.2901  0.2297   4
  -7   4   0 0.48108 0.67230   6
  -7   4   0 0.06427 0.65737   7
  -7   4   0 -0.0453  0.6236   5
  -7   4   0 0.05081 0.25593   3
   6  -4   0 23.1812  1.8101   8
   6  -4   0 22.9665  0.8355   4
  -6   4   0 23.4128  0.8627   3
  -6   4   0 24.6688  1.2753   6
  -6   4   0 22.1028  1.2477   5
  -6   4   0 22.7863  1.5699   7
   5  -4   0 8.59631 0.51083   4
   5  -4   0 7.79667 1.03491   8
  -5   4   0 8.32916 0.80921   5
  -5   4   0 8.53164 0.78296   6
  -5   4   0 9.57146 0.56526   3
  -5   4   0 8.61188 0.92152   7
   4  -4   0 3.52728 0.37730   4
   4  -4   0 3.57666 0.74090   8
  -4   4   0 3.65916 0.59682   5
  -4   4   0 3.48275 0.49324   6
  -4   4   0 4.28215 0.73942   7
  -4   4   0 3.49035 0.40126   3
   3  -4   0 1308.54   32.78   2
   3  -4   0 1330.05   33.47   4
   3  -4   0 1267.97   42.01   8
  -3   4   0 1336.93   37.18   7
  -3   4   0 1332.96   42.02   8
  -3   4   0 1328.91   33.18   1
  -3   4   0 1256.83   31.68   3
  -3   4   0 1280.71   35.31   5
   2  -4   0 1215.92   39.96   8
   2  -4   0 1238.72   31.37   2
  -2   4   0 1273.83   33.72   5
  -2   4   0 1249.50   31.73   1
  -2   4   0 1243.65   30.29   3
  -2   4   0 1254.80   39.96   8
   1  -4   0 80.3256  2.3952   2
  -1   4   0 82.7296  2.4971   1
   0  -4   0 1441.88   36.87   2
   0  -4   0 1463.34   37.33   1
   0   4   0 1460.95   36.87   2
   0   4   0 1489.11   37.33   1
  -1  -4   0 24.3289  1.1349   1
   1   4   0 23.1230  1.0231   2
   1   4   0 25.9620  1.1472   1
  -2  -4   0 19.4628  1.0833   1
  -2  -4   0 20.5172  1.2388   6
  -2  -4   0 18.6360  1.4363   9
   2   4   0 24.0338  1.1565   1
   2   4   0 19.3932  0.9991   2
  -3  -4   0 91.7824  3.3158   6
  -3  -4   0 93.8862  2.8180   3
  -3  -4   0 92.5312  2.9144   1
  -3  -4   0 91.3426  4.1209   9
   3   4   0 98.4727  2.9701   1
   3   4   0 96.7848  2.9632   4
   3   4   0 93.3613  2.9431   4
   3   4   0 90.6173  2.8023   2
  -4  -4   0 56.0298  3.0456   9
  -4  -4   0 58.4511  2.0172   3
  -4  -4   0 56.1736  2.0253   1
  -4  -4   0 57.8279  2.5071   6
   4   4   0 65.0011  2.1840   1
   4   4   0 55.6326  2.0848   4
   4   4   0 58.5278  2.1082   4
   4   4   0 57.3239  1.9649   2
  -5  -4   0 9.40264 1.41837   9
  -5  -4   0 8.47596 0.78691   1
  -5  -4   0 5.62580 1.04702   6
   5   4   0 7.21903 0.78879   4
   5   4   0 7.69200 0.72583   2
  -6  -4   0 378.564  11.666   6
   6   4   0 384.768  10.186   2
   6   4   0 386.380  10.519   4
  -7  -4   0 8.95532 1.48125   6
   7   4   0 10.0264  0.9404   2
   7   4   0 11.1588  1.0765   4
  -8  -4   0 0.16768 1.15097   6
   8   4   0 -0.5115  0.6091   2
  -9  -4   0 40.3238  3.0516   6
   9   4   0 36.7360  1.9629   2
 -10  -4   0 4.59849 1.66425   6
  10   4   0 3.84027 0.95345   2
 -12   5   0 2.64166 1.76439   7
 -11   5   0 -0.4325  1.3951   7
  10  -5   0 18.4045  0.9379   4
 -10   5   0 17.3200  2.1177   7
   9  -5   0 3.45773 0.44757   4
  -9   5   0 2.76092 0.36444   3
  -9   5   0 3.39068 1.29640   7
   8  -5   0 1.81805 0.37400   4
  -8   5   0 1.88340 0.37165   3
  -8   5   0 2.38882 1.04250   7
   7  -5   0 168.318   6.495   8
   7  -5   0 162.219   4.477   4
  -7   5   0 169.776   5.180   5
  -7   5   0 154.693   5.666   7
  -7   5   0 162.532   4.282   3
   6  -5   0 338.232  12.046   8
   6  -5   0 337.947   9.114   4
  -6   5   0 345.761   8.681   3
  -6   5   0 369.004   9.911   6
  -6   5   0 329.618  10.661   7
  -6   5   0 356.056   9.983   5
   5  -5   0 106.152   4.341   8
   5  -5   0 106.334   3.130   4
   5  -5   0 115.203   2.904   2
   5  -5   0 109.939   2.903   2
  -5   5   0 115.318   2.949   1
  -5   5   0 104.124   3.849   7
  -5   5   0 106.116   3.560   5
  -5   5   0 103.757   2.996   3
  -5   5   0 113.161   3.384   6
   4  -5   0 114.902   3.153   2
   4  -5   0 113.582   4.399   8
   4  -5   0 117.950   3.330   4
  -4   5   0 112.021   3.891   7
  -4   5   0 120.557   3.255   1
  -4   5   0 110.000   3.170   3
  -4   5   0 115.514   3.675   5
   3  -5   0 688.876  22.623   8
   3  -5   0 711.166  18.085   4
   3  -5   0 678.632  17.665   2
  -3   5   0 705.484  20.063   7
  -3   5   0 681.225  17.117   3
  -3   5   0 701.694  17.914   1
  -3   5   0 711.266  22.622   8
  -3   5   0 679.358  19.111   5
   2  -5   0 12.8523  0.8733   1
   2  -5   0 12.7880  0.8099   2
  -2   5   0 12.0902  0.9144   8
  -2   5   0 13.4652  0.8317   1
  -2   5   0 12.4704  0.8147   3
   1  -5   0 4302.25  108.14   1
   1  -5   0 4394.90  109.04   4
   1  -5   0 4129.41  107.06   2
  -1   5   0 4227.59  108.11   1
  -1   5   0 4299.20  106.97   2
   0  -5   0 1.62307 0.44669   2
   0  -5   0 2.42304 0.57702   1
   0   5   0 1.67428 0.44688   2
   0   5   0 2.66532 0.58691   1
  -1  -5   0 1.64510 0.46246   2
  -1  -5   0 2.14467 0.58254   1
   1   5   0 2.38378 0.51723   4
   1   5   0 1.58622 0.47410   2
   1   5   0 1.85712 0.58405   1
  -2  -5   0 129.349   3.915   1
  -2  -5   0 125.121   4.234   6
   2   5   0 136.463   3.961   1
   2   5   0 127.565   3.792   2
   2   5   0 134.161   3.969   4
  -3  -5   0 8.04681 0.96651   6
  -3  -5   0 8.22751 0.82086   1
  -3  -5   0 8.04405 1.08312   9
   3   5   0 7.56675 0.72928   2
   3   5   0 9.08370 0.86115   1
   3   5   0 7.43926 0.76527   4
  -4  -5   0 4.04491 0.95322   6
  -4  -5   0 4.35835 0.70661   1
  -4  -5   0 5.42206 1.06366   9
   4   5   0 4.76371 0.70659   4
   4   5   0 4.45667 0.63956   2
  -5  -5   0 386.632  10.248   1
  -5  -5   0 399.028  14.831   9
  -5  -5   0 363.325  11.435   6
   5   5   0 384.085  10.482   4
   5   5   0 363.866  10.138   2
  -6  -5   0 4.90145 1.22711   6
   6   5   0 4.78087 0.77710   2
   6   5   0 5.39342 0.88568   4
  -7  -5   0 6.26122 1.44885   6
   7   5   0 4.87012 0.88516   4
   7   5   0 4.65135 0.84531   2
  -8  -5   0 -0.3408  1.1887   6
   8   5   0 0.13896 0.71539   2
  -9  -5   0 3.71450 1.56524   6
   9   5   0 3.26008 0.94628   2
 -12   6   0 4.66358 1.93922   7
  11  -6   0 2.98114 0.55046   4
 -11   6   0 2.87849 1.58733   7
  10  -6   0 1.89092 0.47485   4
 -10   6   0 1.28835 1.36451   7
   9  -6   0 33.5461  1.3321   4
  -9   6   0 36.9562  2.5952   7
  -9   6   0 32.2914  1.2403   3
   8  -6   0 1.02112 0.40364   4
  -8   6   0 0.08335 0.38281   3
  -8   6   0 -0.2412  0.9929   7
   7  -6   0 21.5284  1.9583   8
   7  -6   0 17.0883  0.9508   4
  -7   6   0 19.4344  1.6934   7
  -7   6   0 19.9158  1.4326   5
  -7   6   0 16.8226  0.9416   3
   6  -6   0 20.2482  1.7980   8
   6  -6   0 23.0911  0.8736   2
   6  -6   0 21.7635  1.0230   4
  -6   6   0 20.9360  1.3387   5
  -6   6   0 21.4685  1.0302   3
  -6   6   0 20.5820  1.5700   7
   5  -6   0 1.28113 0.33549   2
   5  -6   0 1.57018 0.69977   8
   5  -6   0 0.27810 0.36063   4
  -5   6   0 1.21223 0.65310   7
  -5   6   0 0.72317 0.55829   5
  -5   6   0 2.01906 0.39307   1
  -5   6   0 1.31108 0.38234   3
   4  -6   0 85.1890  2.6407   4
   4  -6   0 83.7775  3.4075   8
   4  -6   0 84.7428  2.5155   2
  -4   6   0 84.4130  2.5378   3
  -4   6   0 77.2124  2.8926   5
  -4   6   0 85.8942  2.5814   1
  -4   6   0 84.4878  3.0897   7
   3  -6   0 572.609  14.764   4
   3  -6   0 570.717  14.674   1
   3  -6   0 543.406  14.407   2
  -3   6   0 547.794  15.618   5
  -3   6   0 551.424  14.619   1
  -3   6   0 550.090  13.979   3
  -3   6   0 580.551  18.368   8
   2  -6   0 460.348  11.807   1
   2  -6   0 431.988  11.540   2
  -2   6   0 440.097  11.215   3
  -2   6   0 431.136  11.726   1
  -2   6   0 451.979  14.530   8
   1  -6   0 419.576  11.011   2
   1  -6   0 407.563  11.214   1
   1  -6   0 439.836  11.327   4
  -1   6   0 401.797  11.185   1
  -1   6   0 432.026  10.979   2
   0  -6   0 130.199   3.732   2
   0  -6   0 127.774   3.927   1
   0   6   0 128.433   3.901   1
   0   6   0 125.074   3.730   2
  -1  -6   0 46.1732  1.8786   1
  -1  -6   0 44.7565  1.6855   2
  -1  -6   0 47.8655  1.9324   6
   1   6   0 43.1909  1.7225   2
   1   6   0 44.3118  1.8506   1
   1   6   0 47.1095  1.8829   4
  -2  -6   0 10.6868  0.9721   1
  -2  -6   0 12.3273  1.1168   6
   2   6   0 11.2079  1.0116   1
   2   6   0 12.2941  1.0541   4
   2   6   0 10.5018  0.8833   2
  -3  -6   0 40.9558  2.1454   6
  -3  -6   0 46.0406  2.5726   9
  -3  -6   0 41.8058  1.8702   1
   3   6   0 46.1810  1.8244   2
   3   6   0 48.8862  2.0013   4
   3   6   0 48.2999  1.9925   1
  -4  -6   0 1.07089 0.88630   6
  -4  -6   0 2.71821 1.01906   9
  -4  -6   0 2.61261 0.70572   1
   4   6   0 3.24565 0.72835   4
   4   6   0 1.86737 0.61242   2
  -5  -6   0 48.6921  2.0475   1
  -5  -6   0 43.0031  2.6003   6
   5   6   0 52.5004  2.2761   4
   5   6   0 49.2344  2.0540   2
  -6  -6   0 59.0365  3.1118   6
   6   6   0 57.4342  2.6058   4
   6   6   0 59.0189  2.4118   2
  -7  -6   0 8.07152 1.54989   6
   7   6   0 5.93111 0.96236   2
  -8  -6   0 -0.7631  1.1210   6
   8   6   0 0.00987 0.77842   2
  -9  -6   0 9.59822 1.91723   6
   9   6   0 7.76032 1.22589   2
  12  -7   0 2.51542 0.62407   4
 -12   7   0 5.49969 1.84707   7
  11  -7   0 1.19969 0.53470   4
 -11   7   0 -0.1272  1.3882   7
  10  -7   0 -0.9282  0.4208   4
 -10   7   0 -0.8977  1.2154   7
 -10   7   0 -0.0438  0.3705   3
   9  -7   0 -0.0054  0.4305   4
   9  -7   0 0.79698 0.38364   2
  -9   7   0 0.25204 0.43271   3
  -9   7   0 1.28594 1.17598   7
   8  -7   0 0.88736 0.39904   2
   8  -7   0 1.75625 0.48353   4
  -8   7   0 -0.3093  0.9690   7
  -8   7   0 1.17496 0.85769   5
  -8   7   0 1.48860 0.50087   3
   7  -7   0 61.6741  1.9965   2
   7  -7   0 60.6777  2.1704   4
   7  -7   0 72.3379  3.4700   8
  -7   7   0 62.9089  2.6522   5
  -7   7   0 63.7795  2.9540   7
  -7   7   0 61.3428  2.1067   3
   6  -7   0 77.2266  2.5289   4
   6  -7   0 77.2629  2.3710   2
   6  -7   0 80.5121  3.5805   8
  -6   7   0 71.4718  2.9043   5
  -6   7   0 75.6707  2.4283   3
  -6   7   0 75.8216  3.1525   7
   5  -7   0 58.2457  2.0386   4
   5  -7   0 57.8111  2.7624   8
   5  -7   0 54.7088  1.9141   2
  -5   7   0 54.3553  2.4340   7
  -5   7   0 57.5527  1.9266   1
  -5   7   0 56.1902  2.3678   5
  -5   7   0 56.7729  1.9664   3
   4  -7   0 49.3449  1.8999   4
   4  -7   0 46.3944  1.7571   2
   4  -7   0 51.6787  1.9468   1
  -4   7   0 48.4623  1.8178   3
  -4   7   0 50.4189  2.1468   7
  -4   7   0 52.0680  1.8596   1
  -4   7   0 48.1112  2.1026   5
   3  -7   0 2.04491 0.52404   2
   3  -7   0 2.49903 0.63177   1
  -3   7   0 1.57556 0.66528   5
  -3   7   0 3.54606 0.64321   1
  -3   7   0 2.17597 0.50625   3
  -3   7   0 2.29446 0.64948   8
   2  -7   0 137.498   4.237   1
   2  -7   0 139.956   4.258   4
   2  -7   0 134.029   4.069   2
  -2   7   0 134.766   4.182   1
  -2   7   0 137.193   4.013   3
  -2   7   0 145.370   3.997   2
  -2   7   0 142.666   4.918   8
   1  -7   0 325.126   8.638   4
   1  -7   0 304.512   8.332   2
   1  -7   0 307.832   8.571   1
  -1   7   0 309.951   8.296   2
  -1   7   0 298.123   8.509   1
   0  -7   0 20.9784  1.3022   1
   0  -7   0 20.1782  1.1446   2
   0   7   0 18.4258  1.1362   2
   0   7   0 18.6163  1.2376   1
  -1  -7   0 7.97364 0.90337   1
  -1  -7   0 7.85165 0.91932   6
   1   7   0 8.16283 0.84643   2
   1   7   0 9.97811 0.99628   1
  -2  -7   0 19.8427  1.4205   6
  -2  -7   0 17.4721  1.3551   1
   2   7   0 18.3809  1.2455   2
   2   7   0 17.8300  1.3224   1
  -3  -7   0 41.4176  1.9580   1
  -3  -7   0 41.0961  2.2381   6
   3   7   0 44.4886  2.0686   1
   3   7   0 43.8431  1.9062   2
  -4  -7   0 1.19253 0.74181   1
  -4  -7   0 0.79470 0.99239   6
   4   7   0 0.34243 0.63798   2
  -5  -7   0 -0.3691  1.0791   6
  -5  -7   0 1.60621 0.77851   1
   5   7   0 0.34998 0.70226   2
  -6  -7   0 15.1292  1.8211   6
   6   7   0 13.6412  1.3193   2
  -7  -7   0 2.63707 1.34019   6
   7   7   0 3.02609 0.91957   2
  -8  -7   0 1.67673 1.39257   6
   8   7   0 -0.4438  0.8741   2
 -12   8   0 2.09676 1.68387   7
 -11   8   0 1.18743 1.47051   7
 -11   8   0 1.60296 0.48098   3
  10  -8   0 2.78270 0.54754   2
 -10   8   0 3.19118 1.42899   7
 -10   8   0 2.25104 0.52115   3
   9  -8   0 25.6440  1.2434   2
  -9   8   0 24.2486  2.3041   7
  -9   8   0 23.4715  1.3057   3
   8  -8   0 24.7784  1.2322   2
  -8   8   0 22.6902  1.2938   3
  -8   8   0 24.9555  1.8281   5
  -8   8   0 23.1014  2.0407   7
   7  -8   0 33.0203  2.3028   8
   7  -8   0 26.6230  1.2931   2
  -7   8   0 27.6363  1.8262   5
  -7   8   0 25.8627  1.9435   7
  -7   8   0 26.2121  1.3857   3
   6  -8   0 30.3322  1.4056   2
   6  -8   0 33.4908  2.2565   8
  -6   8   0 29.5198  1.8778   5
  -6   8   0 36.0943  1.4118   1
  -6   8   0 30.9697  2.0095   7
  -6   8   0 31.5451  1.5195   3
   5  -8   0 8.77702 0.79707   2
  -5   8   0 9.83047 0.84916   1
  -5   8   0 10.4875  0.8979   3
  -5   8   0 8.81480 1.07081   5
  -5   8   0 9.88159 1.12115   7
   4  -8   0 2.44651 0.58710   2
   4  -8   0 0.43754 0.61093   1
  -4   8   0 0.46821 0.48789   3
  -4   8   0 0.45306 0.53638   1
  -4   8   0 1.30774 0.68436   7
  -4   8   0 1.50497 0.71935   5
   3  -8   0 314.765   8.605   1
   3  -8   0 291.060   8.349   2
   3  -8   0 306.013   8.621   4
  -3   8   0 314.500   8.203   3
  -3   8   0 299.831   8.510   1
  -3   8   0 292.167   9.122   5
  -3   8   0 337.156  10.524   8
   2  -8   0 701.277  18.184   2
   2  -8   0 701.916  18.496   1
  -2   8   0 696.525  18.463   1
   1  -8   0 3.55406 0.81820   1
   1  -8   0 4.88611 0.75607   2
  -1   8   0 4.03914 0.80235   1
  -1   8   0 3.57886 0.67577   2
   0  -8   0 112.452   3.812   1
   0  -8   0 116.219   3.590   2
   0   8   0 109.762   3.764   1
   0   8   0 119.083   3.624   2
  -1  -8   0 0.23077 0.62471   6
  -1  -8   0 0.70430 0.65113   1
   1   8   0 -0.5646  0.6253   1
   1   8   0 -0.0825  0.5638   2
  -2  -8   0 26.0218  1.6406   1
  -2  -8   0 26.5713  1.7634   6
   2   8   0 26.2592  1.5918   2
   2   8   0 28.5609  1.7258   1
  -3  -8   0 13.0265  1.4736   6
  -3  -8   0 13.4053  1.2886   1
   3   8   0 14.2100  1.2423   2
   3   8   0 15.4867  1.4158   1
  -4  -8   0 33.4738  1.9671   1
  -4  -8   0 35.8367  2.3405   6
   4   8   0 33.6670  1.9052   2
  -5  -8   0 5.31575 1.03256   1
  -5  -8   0 4.26723 1.36370   6
   5   8   0 3.83100 0.93778   2
  -6  -8   0 15.6655  1.9667   6
   6   8   0 23.4275  1.8341   2
  -7  -8   0 -1.3466  1.2170   6
   7   8   0 -0.1241  0.8627   2
  -8  -8   0 -1.0614  1.3964   6
   8   8   0 -0.8735  0.9058   2
 -12   9   0 2.73713 1.69372   7
 -12   9   0 1.40532 0.51481   3
 -12   9   0 1.64168 0.46368   3
  11  -9   0 0.41500 0.58730   2
 -11   9   0 2.57525 1.56479   7
 -11   9   0 -0.1863  0.4981   3
  10  -9   0 1.99883 0.64434   2
 -10   9   0 2.85758 0.65022   3
 -10   9   0 1.81357 1.39250   7
   9  -9   0 3.83529 0.69528   2
  -9   9   0 5.85263 1.41446   7
  -9   9   0 3.94512 0.74331   3
   8  -9   0 4.97913 0.74947   2
  -8   9   0 5.61417 1.15526   5
  -8   9   0 3.79947 0.73681   3
  -8   9   0 6.02688 1.30178   7
   7  -9   0 28.4160  2.3210   8
   7  -9   0 23.6901  1.4011   2
  -7   9   0 24.0931  2.0465   7
  -7   9   0 27.2145  1.4991   3
  -7   9   0 25.5021  1.9348   5
   6  -9   0 2.78148 0.66385   2
  -6   9   0 3.33215 0.68980   1
  -6   9   0 3.79733 1.00807   7
  -6   9   0 3.46176 0.98006   5
  -6   9   0 4.26779 0.73886   3
   5  -9   0 2.68985 0.67788   2
  -5   9   0 3.60858 0.97476   5
  -5   9   0 2.37883 0.67426   3
  -5   9   0 3.20385 0.87823   7
  -5   9   0 4.17999 0.73748   1
   4  -9   0 29.7725  1.6458   4
   4  -9   0 30.7603  1.6852   1
   4  -9   0 28.9957  1.5103   2
  -4   9   0 31.2269  1.7492   7
  -4   9   0 29.5170  1.5858   3
  -4   9   0 29.5090  1.5890   1
  -4   9   0 31.3396  1.8787   5
   3  -9   0 224.636   6.291   2
   3  -9   0 224.601   6.476   1
  -3   9   0 213.437   6.393   1
  -3   9   0 209.918   6.868   5
   2  -9   0 16.6421  1.4510   1
   2  -9   0 16.7468  1.3848   2
  -2   9   0 19.1057  1.4363   1
   1  -9   0 56.1534  2.4516   1
   1  -9   0 59.4452  2.3159   2
  -1   9   0 53.6731  2.4008   1
   0  -9   0 209.329   6.345   6
   0  -9   0 193.806   6.126   1
   0   9   0 214.453   5.946   2
   0   9   0 189.178   6.086   1
  -1  -9   0 1.44557 0.77491   6
  -1  -9   0 1.99811 0.81959   1
   1   9   0 1.26144 0.81297   1
   1   9   0 2.34180 0.79070   2
  -2  -9   0 5.24175 1.10859   6
  -2  -9   0 4.13183 1.02427   1
   2   9   0 3.06683 0.85295   2
   2   9   0 5.58634 1.05183   1
  -3  -9   0 97.4985  3.7406   1
  -3  -9   0 102.088   4.082   6
   3   9   0 100.440   3.798   1
   3   9   0 104.035   3.655   2
  -4  -9   0 15.8914  1.5307   1
  -4  -9   0 16.3814  1.8271   6
   4   9   0 15.0440  1.4536   2
  -5  -9   0 0.10430 1.17860   6
  -5  -9   0 0.37681 0.87037   1
   5   9   0 0.00706 0.86392   2
  -6  -9   0 13.2114  1.9454   6
   6   9   0 10.7698  1.4293   2
  -7  -9   0 3.58836 1.57319   6
   7   9   0 4.92087 1.21170   2
  12 -10   0 -0.0559  0.6791   2
 -12  10   0 0.44681 0.56184   3
 -12  10   0 -0.1279  1.6713   7
  11 -10   0 1.39141 0.71270   2
 -11  10   0 1.45075 0.63659   3
 -11  10   0 1.07778 1.63924   7
  10 -10   0 2.19471 0.72951   2
 -10  10   0 0.52101 0.63978   3
 -10  10   0 1.90936 1.43393   7
   9 -10   0 8.03609 0.94307   2
  -9  10   0 10.0235  1.0276   3
  -9  10   0 9.07079 1.64286   7
   8 -10   0 9.78228 1.01011   2
  -8  10   0 10.0560  1.4104   5
  -8  10   0 10.3014  1.0731   3
  -8  10   0 8.32236 1.44920   7
   7 -10   0 0.34800 0.66632   2
  -7  10   0 1.37792 0.94821   5
  -7  10   0 0.02453 0.59894   3
  -7  10   0 -0.0990  0.9684   7
   6 -10   0 48.5885  2.1664   2
  -6  10   0 53.3782  2.5855   7
  -6  10   0 52.0015  2.1232   1
  -6  10   0 49.6327  2.2148   3
  -6  10   0 48.9437  2.5812   5
   5 -10   0 63.5803  2.6893   4
   5 -10   0 63.2530  2.4880   2
  -5  10   0 64.0170  2.5239   1
  -5  10   0 63.0591  2.9296   5
  -5  10   0 69.2397  2.9469   7
   4 -10   0 0.93536 0.78352   1
   4 -10   0 -0.4460  0.6367   2
  -4  10   0 0.56733 0.76429   1
  -4  10   0 0.02007 0.86705   5
   3 -10   0 205.430   6.147   1
   3 -10   0 199.790   5.925   2
  -3  10   0 200.448   6.048   1
  -3  10   0 187.778   6.425   5
   2 -10   0 418.320  11.117   2
   2 -10   0 406.542  11.406   1
  -2  10   0 393.279  11.321   1
   1 -10   0 119.649   3.798   2
   1 -10   0 108.909   4.033   1
  -1  10   0 108.279   3.964   1
   0 -10   0 0.05291 0.76226   6
   0 -10   0 0.43394 0.83145   1
   0  10   0 0.34253 0.81137   1
  -1 -10   0 9.89353 1.32540   1
  -1 -10   0 10.1373  1.3150   6
   1  10   0 8.62895 1.14312   2
   1  10   0 9.90418 1.31423   1
  -2 -10   0 2.70964 0.99975   1
  -2 -10   0 1.46241 0.96641   6
   2  10   0 4.76365 1.13533   1
   2  10   0 4.64487 0.99793   2
  -3 -10   0 22.6534  2.0543   6
  -3 -10   0 21.7341  1.8501   1
   3  10   0 25.6023  1.8760   2
   3  10   0 22.5332  1.9355   1
  -4 -10   0 0.10218 1.28121   6
  -4 -10   0 3.28688 1.12010   1
   4  10   0 1.72230 0.96788   2
  -5 -10   0 4.34553 1.18049   1
  -5 -10   0 7.29748 1.65342   6
   5  10   0 6.41386 1.27471   2
  -6 -10   0 -1.1636  1.3405   6
   6  10   0 -1.1975  0.9927   2
  11 -11   0 0.86292 0.72497   2
 -11  11   0 -1.3052  1.4758   7
 -11  11   0 -0.1851  0.6388   3
  10 -11   0 2.59505 0.81921   2
 -10  11   0 2.73188 0.79148   3
 -10  11   0 1.98190 1.40868   7
   9 -11   0 10.1449  1.1327   2
  -9  11   0 12.0632  1.1727   3
  -9  11   0 11.2747  1.7178   7
   8 -11   0 0.88409 0.71085   2
  -8  11   0 0.36301 0.97891   7
  -8  11   0 0.99933 0.97078   5
  -8  11   0 0.21551 0.68835   3
   7 -11   0 -0.0357  0.6761   4
   7 -11   0 -0.6982  0.6606   2
  -7  11   0 -1.3965  0.9339   7
  -7  11   0 -0.7496  0.6146   3
  -7  11   0 0.26344 0.97056   5
   6 -11   0 -0.0468  0.6994   2
  -6  11   0 -0.1924  0.6888   1
  -6  11   0 0.62671 0.97687   5
   5 -11   0 29.3551  1.8113   2
  -5  11   0 32.6551  1.8666   1
  -5  11   0 34.4094  2.2489   5
   4 -11   0 1.30498 0.78283   2
   4 -11   0 0.80271 0.94600   1
  -4  11   0 0.89666 0.97930   5
  -4  11   0 0.77867 0.88128   1
   3 -11   0 3.05861 1.02285   1
   3 -11   0 2.76530 0.94035   2
  -3  11   0 1.88699 1.06486   5
  -3  11   0 2.55064 0.94531   1
   2 -11   0 126.507   4.151   2
   2 -11   0 115.453   4.302   1
  -2  11   0 113.691   4.207   1
   1 -11   0 38.0078  2.3055   1
  -1  11   0 34.3601  2.1830   1
   0 -11   0 47.8661  2.6104   1
   0  11   0 52.7324  2.6580   1
  -1 -11   0 0.53178 0.93298   1
   1  11   0 -0.7041  0.9451   1
  -2 -11   0 40.5390  2.4572   1
  -2 -11   0 37.4363  2.4613   6
   2  11   0 42.3570  2.5286   1
   2  11   0 39.2133  2.2839   2
  -3 -11   0 0.96156 1.06342   1
  -3 -11   0 1.63543 1.21557   6
   3  11   0 3.59001 1.30566   1
   3  11   0 1.58371 0.96271   2
  -4 -11   0 2.04498 1.16444   1
  -4 -11   0 2.82637 1.34641   6
   4  11   0 0.38147 1.02048   2
  -5 -11   0 4.47469 1.68575   6
  -5 -11   0 2.85795 1.19003   1
   5  11   0 1.41963 1.13708   2
  -6 -11   0 2.23035 1.64640   6
   6  11   0 0.60377 1.12919   2
  11 -12   0 2.39366 0.92578   4
 -11  12   0 1.31177 0.77356   3
 -11  12   0 1.34252 1.71364   7
  10 -12   0 4.07263 0.97348   2
  10 -12   0 3.59147 1.02304   4
 -10  12   0 0.87311 0.81444   3
   9 -12   0 2.06598 0.84998   4
   9 -12   0 0.97169 0.85034   2
  -9  12   0 -0.6135  0.7160   3
   8 -12   0 1.85690 0.85872   2
  -8  12   0 0.95736 1.23248   5
   7 -12   0 9.73575 1.18868   2
  -7  12   0 11.2595  1.6145   5
   6 -12   0 29.9521  1.9409   2
  -6  12   0 31.2946  1.9376   1
  -6  12   0 28.8442  2.3419   5
   5 -12   0 24.3604  1.8570   2
  -5  12   0 26.2110  1.8593   1
  -5  12   0 25.7733  2.2121   5
   4 -12   0 -0.3002  0.9205   1
   4 -12   0 1.41293 0.92573   2
  -4  12   0 0.79776 1.05249   5
  -4  12   0 -0.4571  0.8985   1
   3 -12   0 37.1363  2.1605   2
   3 -12   0 35.4441  2.3336   1
  -3  12   0 34.4789  2.3090   1
  -3  12   0 33.8861  2.4286   5
   2 -12   0 14.4997  1.7107   1
  -2  12   0 11.6000  1.5108   1
   1 -12   0 59.8881  2.9938   1
  -1  12   0 56.1872  2.8957   1
   0 -12   0 1.11117 1.11560   1
   0  12   0 1.17500 1.03244   1
  -1 -12   0 48.2049  2.7668   1
   1  12   0 50.5875  2.8774   1
  -2 -12   0 10.4167  1.6303   1
   2  12   0 8.82354 1.59533   1
  -3 -12   0 6.95523 1.47380   1
  -3 -12   0 5.22348 1.60918   6
   3  12   0 7.18322 1.54669   1
  -4 -12   0 1.74281 1.28249   1
  -4 -12   0 -1.1898  1.4494   6
   4  12   0 -0.7004  1.0858   2
  -5 -12   0 23.7935  2.5973   6
  -5 -12   0 20.8185  2.0380   1
   5  12   0 24.9977  2.2113   2
  10 -13   0 1.46007 1.01429   2
 -10  13   0 0.89803 0.92450   3
   9 -13   0 3.40320 1.01080   2
   8 -13   0 2.73195 1.01153   2
  -8  13   0 1.94345 1.32872   5
   7 -13   0 0.64976 0.89762   2
  -7  13   0 2.24467 1.38264   5
   6 -13   0 1.82595 0.96335   2
  -6  13   0 2.47356 0.94844   1
  -6  13   0 2.86168 1.27628   5
   5 -13   0 2.02684 1.00666   2
  -5  13   0 1.00304 0.98023   1
  -5  13   0 2.77448 1.23886   5
   4 -13   0 2.11289 1.03177   2
   4 -13   0 4.71082 1.25088   1
  -4  13   0 5.28835 1.34252   5
  -4  13   0 1.51621 1.06660   1
   3 -13   0 33.0075  2.4660   1
  -3  13   0 29.9252  2.2769   1
  -3  13   0 31.7335  2.5150   5
   2 -13   0 19.2552  1.9361   1
  -2  13   0 23.5266  2.0708   5
  -2  13   0 17.9368  1.8745   1
   1 -13   0 21.0263  2.0266   1
  -1  13   0 23.8382  2.1364   1
   0 -13   0 2.60544 1.26575   1
   0  13   0 2.98287 1.29133   1
  -1 -13   0 1.60239 1.26898   1
   1  13   0 0.59348 1.26720   1
  -2 -13   0 6.38394 1.52247   1
   2  13   0 4.00701 1.49885   1
  -3 -13   0 0.55414 1.23308   1
   3  13   0 4.06871 1.61255   1
  -4 -13   0 12.5050  1.8429   1
   9 -14   0 7.54802 1.32413   2
   8 -14   0 0.16979 1.02748   2
  -8  14   0 -0.5013  1.3424   5
   7 -14   0 5.21853 1.21084   2
  -7  14   0 9.18229 1.88658   5
   6 -14   0 -0.2228  1.0244   2
  -6  14   0 1.00630 1.33830   5
  -6  14   0 0.85011 1.06830   1
   5 -14   0 2.04165 1.09759   2
  -5  14   0 2.45815 1.42494   5
  -5  14   0 3.99174 1.24867   1
   4 -14   0 22.4921  1.9344   2
   4 -14   0 19.5585  2.0427   1
  -4  14   0 25.1533  2.1144   1
  -4  14   0 19.5286  2.1948   5
   3 -14   0 72.0528  3.5612   1
  -3  14   0 75.0657  3.5623   1
  -3  14   0 62.7297  3.4859   5
   2 -14   0 70.6627  3.5208   1
  -2  14   0 62.1043  3.3528   1
  -2  14   0 64.7979  3.5946   5
   1 -14   0 -1.3357  1.1264   1
  -1  14   0 -1.2985  1.1500   1
   0 -14   0 0.26353 1.21250   1
   0  14   0 -1.9481  1.2794   1
  -1 -14   0 1.04697 1.31906   1
   1  14   0 0.83603 1.38300   1
  -2 -14   0 3.66645 1.60717   1
   2  14   0 3.75437 1.56231   1
  -3 -14   0 1.28446 1.48471   1
   8 -15   0 0.32775 1.12113   2
  -8  15   0 1.69074 1.56679   5
   7 -15   0 0.77796 1.10548   2
  -7  15   0 1.51021 1.54732   5
   6 -15   0 11.5649  1.6467   2
  -6  15   0 12.4934  2.0072   5
  -6  15   0 11.1533  1.6013   1
   5 -15   0 0.89149 1.14162   2
  -5  15   0 -0.6940  1.1227   1
  -5  15   0 -0.1897  1.3115   5
   4 -15   0 15.1286  1.9668   1
  -4  15   0 14.8058  1.8728   1
  -4  15   0 16.9430  2.1860   5
   3 -15   0 1.32747 1.49484   1
  -3  15   0 2.20676 1.31799   1
  -3  15   0 3.76899 1.51844   5
   2 -15   0 26.4172  2.4695   1
  -2  15   0 25.8385  2.6029   5
  -2  15   0 33.9099  2.8464   1
   1 -15   0 9.96103 1.83944   1
  -1  15   0 11.1858  1.8718   1
  -1  15   0 8.60496 1.83159   5
   0 -15   0 1.80975 1.52034   1
   0  15   0 -0.7290  1.3487   1
  -1 -15   0 -0.7096  1.4305   1
   1  15   0 0.39075 1.45129   1
   7 -16   0 5.12357 1.47986   2
  -7  16   0 6.34849 2.01312   5
   6 -16   0 0.55545 1.21480   2
  -6  16   0 3.13639 1.57683   5
  -6  16   0 2.79368 1.31626   1
  -5  16   0 2.01280 1.40465   1
  -5  16   0 5.52403 1.75187   5
   4 -16   0 1.03963 1.40789   1
  -4  16   0 -0.0072  1.4301   1
  -4  16   0 0.25198 1.43474   5
   3 -16   0 9.53927 1.94167   1
  -3  16   0 13.7500  2.1028   5
  -3  16   0 14.3463  2.0418   1
   2 -16   0 3.32939 1.57964   1
  -2  16   0 -1.0623  1.3359   1
  -2  16   0 1.03162 1.54107   5
   1 -16   0 7.21513 1.86189   1
  -1  16   0 7.75224 1.98839   5
  -1  16   0 5.77028 1.84946   1
  -3  17  -1 4.61307 1.61397   1
   3 -17   1 5.72732 1.84625   1
  -4  17  -1 8.76633 1.92061   5
  -4  17  -1 9.83986 1.92053   1
   4 -17   1 11.1734  2.0159   1
  -5  17  -1 0.12973 1.35684   1
  -5  17  -1 2.55701 1.62882   5
   0  16  -1 -1.1284  1.4023   1
   0 -16   1 1.43472 1.52922   1
  -1  16  -1 9.23522 1.84631   1
   1 -16   1 7.25283 1.80208   1
  -2  16  -1 3.59839 1.59470   5
  -2  16  -1 2.65556 1.56729   1
   2 -16   1 5.56025 1.62696   1
  -3  16  -1 21.1960  2.2829   1
  -3  16  -1 22.3153  2.4852   5
   3 -16   1 24.6771  2.4446   1
  -4  16  -1 0.25245 1.38977   5
  -4  16  -1 2.25189 1.37883   1
   4 -16   1 1.46071 1.37396   1
  -5  16  -1 -0.2233  1.2312   1
  -5  16  -1 0.44011 1.43037   5
  -6  16  -1 -0.3559  1.3917   5
  -6  16  -1 1.09924 1.23607   1
   6 -16   1 0.69704 1.19136   2
  -7  16  -1 -0.2833  1.5946   5
   7 -16   1 0.08561 1.13913   2
  -8  16  -1 5.18056 1.88789   5
   2  15  -1 -2.1464  1.3298   1
  -2 -15   1 1.33776 1.51215   1
   1  15  -1 13.9664  2.0608   1
  -1 -15   1 18.3513  2.2227   1
   0  15  -1 -2.0433  1.2367   1
   0 -15   1 0.33807 1.39381   1
  -1  15  -1 1.26460 1.47225   1
   1 -15   1 3.08137 1.48029   1
  -2  15  -1 2.54216 1.47045   5
  -2  15  -1 2.64146 1.39104   1
   2 -15   1 1.44433 1.33723   1
  -3  15  -1 -0.2247  1.2879   1
  -3  15  -1 0.24179 1.34975   5
   3 -15   1 1.89474 1.41245   1
  -4  15  -1 26.7795  2.5125   5
  -4  15  -1 26.9249  2.3189   1
   4 -15   1 31.4164  2.5828   1
  -5  15  -1 6.16539 1.71286   5
  -5  15  -1 3.20592 1.22476   1
   5 -15   1 3.11277 1.26137   2
  -6  15  -1 35.0117  2.9275   5
  -6  15  -1 31.0560  2.3564   1
   6 -15   1 37.4546  2.5590   2
  -7  15  -1 0.90723 1.42088   5
   7 -15   1 1.33725 1.09149   2
  -8  15  -1 1.81435 1.64364   5
   8 -15   1 -0.0048  1.0808   2
   3  14  -1 6.90980 1.75536   1
  -3 -14   1 4.92881 1.67348   1
   2  14  -1 0.57226 1.36573   1
  -2 -14   1 3.57305 1.50624   1
   1  14  -1 0.69560 1.30002   1
  -1 -14   1 1.04977 1.31602   1
   0  14  -1 11.9533  1.8090   1
   0 -14   1 10.2346  1.6802   1
  -1  14  -1 -0.1322  1.0902   1
   1 -14   1 -0.0122  1.1874   1
  -2  14  -1 -0.5296  1.1604   1
   2 -14   1 -0.6522  1.1604   1
  -3  14  -1 -0.0671  1.2393   5
  -3  14  -1 0.35928 1.16230   1
   3 -14   1 1.16380 1.21485   1
  -4  14  -1 3.18353 1.34771   5
  -4  14  -1 4.20429 1.27488   1
   4 -14   1 3.99905 1.17209   2
   4 -14   1 3.85491 1.27876   1
  -5  14  -1 16.9216  1.7360   1
  -5  14  -1 18.2433  2.0750   5
   5 -14   1 16.1020  1.6656   2
  -6  14  -1 12.0137  1.4595   1
  -6  14  -1 10.4817  1.8324   5
   6 -14   1 10.0080  1.4232   2
  -7  14  -1 35.8835  2.8074   5
   7 -14   1 28.0163  2.1841   2
  -8  14  -1 3.17850 1.59120   5
   8 -14   1 2.87659 1.05519   2
   9 -14   1 0.74026 0.99741   2
  -4 -13   1 0.35095 1.31375   1
   3  13  -1 0.16515 1.27848   1
  -3 -13   1 0.91194 1.31933   1
   2  13  -1 9.88277 1.69649   1
  -2 -13   1 10.2046  1.6655   1
   1  13  -1 2.26725 1.24088   1
  -1 -13   1 2.53370 1.24742   1
   0  13  -1 8.31587 1.47393   1
   0 -13   1 9.99618 1.54621   1
  -1  13  -1 -0.6135  0.9910   1
   1 -13   1 -0.0439  1.1123   1
  -2  13  -1 25.9050  2.0790   1
   2 -13   1 26.0283  2.2258   1
  -3  13  -1 13.5534  1.5654   1
  -3  13  -1 12.4303  1.6656   5
   3 -13   1 14.8799  1.5625   2
   3 -13   1 11.7778  1.6086   1
  -4  13  -1 5.63773 1.14043   1
  -4  13  -1 4.27767 1.26297   5
   4 -13   1 4.17302 1.09566   2
   4 -13   1 5.16435 1.26214   1
  -5  13  -1 11.3028  1.6364   5
  -5  13  -1 11.8891  1.4278   1
   5 -13   1 11.7410  1.3548   2
  -6  13  -1 8.38258 1.19892   1
  -6  13  -1 6.65162 1.44361   5
   6 -13   1 4.77459 1.06237   2
  -7  13  -1 11.7444  1.7448   5
   7 -13   1 12.3075  1.3489   2
   8 -13   1 29.8661  2.0331   2
   9 -13   1 8.40212 1.23760   2
 -10  13  -1 8.48046 1.21143   3
  10 -13   1 7.48193 1.22179   2
   5  12  -1 2.09444 1.23736   2
  -5 -12   1 -0.9234  1.5737   6
  -5 -12   1 3.50007 1.28581   1
   4  12  -1 0.00561 1.01903   2
  -4 -12   1 1.19768 1.48343   6
  -4 -12   1 1.52689 1.21414   1
   3  12  -1 20.2285  1.8100   2
   3  12  -1 20.7355  2.0581   1
  -3 -12   1 19.5895  1.9077   1
   2  12  -1 2.10110 1.21985   1
  -2 -12   1 1.39113 1.16836   1
   1  12  -1 36.0364  2.4138   1
  -1 -12   1 32.2487  2.3011   1
   0  12  -1 51.3051  2.7269   1
   0 -12   1 46.6186  2.6919   1
  -1  12  -1 75.9766  3.3087   1
   1 -12   1 74.6428  3.3529   1
  -2  12  -1 23.7026  1.9147   1
   2 -12   1 23.7211  1.9950   1
   2 -12   1 21.4910  1.8004   2
  -3  12  -1 10.2813  1.4560   5
  -3  12  -1 10.8981  1.3383   1
   3 -12   1 8.56607 1.30422   1
   3 -12   1 9.41848 1.24611   2
  -4  12  -1 3.36449 0.95360   1
  -4  12  -1 7.20980 1.32715   5
   4 -12   1 2.83745 0.95859   2
   4 -12   1 5.06931 1.08937   1
  -5  12  -1 0.61127 0.82205   1
  -5  12  -1 1.23526 1.04812   5
   5 -12   1 1.09021 0.81573   2
  -6  12  -1 39.4188  2.0700   1
  -6  12  -1 40.5223  2.5482   5
   6 -12   1 39.8990  2.1492   2
  -7  12  -1 6.77198 1.38552   7
  -7  12  -1 3.02579 1.25812   5
   7 -12   1 6.64082 1.04287   2
  -8  12  -1 8.65460 1.60831   7
  -8  12  -1 6.86792 1.06130   3
   8 -12   1 8.34256 1.08724   2
  -9  12  -1 13.4381  1.9475   7
  -9  12  -1 13.5957  1.2988   3
   9 -12   1 13.9241  1.3274   2
 -10  12  -1 12.8849  2.0630   7
 -10  12  -1 11.4624  1.2403   3
  10 -12   1 14.0327  1.3489   2
 -11  12  -1 0.13661 1.54901   7
 -11  12  -1 2.04149 0.78708   3
   6  11  -1 4.37066 1.26074   2
  -6 -11   1 3.92777 1.60416   6
   5  11  -1 6.07023 1.32759   2
  -5 -11   1 7.41095 1.38914   1
  -5 -11   1 8.10415 1.69714   6
   4  11  -1 4.73434 1.17422   2
  -4 -11   1 4.05581 1.23996   1
  -4 -11   1 3.28459 1.43294   6
   3  11  -1 23.6579  2.0087   1
   3  11  -1 23.6604  1.9341   2
  -3 -11   1 21.8618  1.9189   1
  -3 -11   1 20.8955  2.0089   6
   2  11  -1 64.4700  3.0386   1
   2  11  -1 63.7226  2.7922   2
  -2 -11   1 58.5256  2.9764   1
  -2 -11   1 59.4850  3.0007   6
   1  11  -1 15.4940  1.5903   1
  -1 -11   1 12.4204  1.4890   1
   0  11  -1 27.5347  1.9722   1
   0 -11   1 30.8234  2.1216   1
  -1  11  -1 152.705   5.087   1
   1 -11   1 152.313   5.152   1
  -2  11  -1 57.5626  2.6664   1
   2 -11   1 62.0683  2.6356   2
   2 -11   1 58.0045  2.7500   1
  -3  11  -1 129.464   4.378   1
  -3  11  -1 122.305   4.654   5
   3 -11   1 129.089   4.434   1
   3 -11   1 131.490   4.274   2
  -4  11  -1 19.1252  1.7577   5
  -4  11  -1 18.7548  1.5703   1
   4 -11   1 17.9114  1.5242   2
   4 -11   1 21.3130  1.6641   1
  -5  11  -1 4.71912 1.14185   5
  -5  11  -1 4.78862 1.09635   7
  -5  11  -1 4.48487 0.90775   1
   5 -11   1 3.13220 0.83463   2
  -6  11  -1 3.74624 0.83606   1
  -6  11  -1 2.06948 1.07795   7
  -6  11  -1 -0.1489  0.8573   5
   6 -11   1 1.00128 0.73135   2
  -7  11  -1 27.5755  1.7131   3
  -7  11  -1 28.2187  2.1624   7
  -7  11  -1 29.2391  2.1808   5
   7 -11   1 25.3399  1.6630   2
  -8  11  -1 13.5314  1.7663   7
  -8  11  -1 14.2975  1.2505   3
   8 -11   1 13.5054  1.2070   2
  -9  11  -1 1.63378 0.78212   3
  -9  11  -1 0.17914 1.19185   7
   9 -11   1 1.22379 0.69936   2
 -10  11  -1 0.45030 0.67346   3
 -10  11  -1 1.55192 1.44621   7
  10 -11   1 0.85940 0.71784   2
 -11  11  -1 -0.3987  1.3891   7
 -11  11  -1 -0.4726  0.6162   3
  11 -11   1 -0.5845  0.7026   2
   7  10  -1 0.57216 1.07777   2
  -7 -10   1 0.20328 1.46982   6
   6  10  -1 0.48448 0.97565   2
  -6 -10   1 0.80611 1.34966   6
   5  10  -1 54.8359  2.6408   2
  -5 -10   1 47.0783  3.0716   6
  -5 -10   1 45.5612  2.5172   1
   4  10  -1 2.22421 0.94287   2
  -4 -10   1 0.83618 1.12677   6
  -4 -10   1 1.44356 1.02132   1
   3  10  -1 2.76228 0.94289   2
   3  10  -1 5.01930 1.12042   1
  -3 -10   1 3.57743 1.06332   1
  -3 -10   1 3.15794 1.16388   6
   2  10  -1 4.75601 1.05765   1
   2  10  -1 7.47161 1.07282   2
  -2 -10   1 5.88947 1.17347   6
  -2 -10   1 5.31999 1.08936   1
   1  10  -1 6.66760 0.97714   2
   1  10  -1 5.98283 1.07426   1
  -1 -10   1 4.67928 1.08434   1
  -1 -10   1 6.26903 1.08520   6
   0  10  -1 0.85506 0.70023   1
   0 -10   1 0.26487 0.81217   1
  -1  10  -1 50.1192  2.3653   1
   1 -10   1 53.1385  2.4724   1
   1 -10   1 53.2149  2.2825   2
  -2  10  -1 9.42410 1.20158   1
   2 -10   1 8.44959 1.10286   2
   2 -10   1 11.0816  1.2943   1
  -3  10  -1 22.5037  1.7136   5
  -3  10  -1 21.7317  1.5139   1
   3 -10   1 21.7135  1.6349   1
   3 -10   1 23.3912  1.5578   2
  -4  10  -1 149.114   5.176   5
  -4  10  -1 151.789   4.753   1
   4 -10   1 149.249   4.644   2
   4 -10   1 155.374   4.869   1
  -5  10  -1 75.7498  3.2342   5
  -5  10  -1 82.4386  3.4000   7
  -5  10  -1 75.9849  2.8082   1
  -5  10  -1 81.2039  2.8748   3
   5 -10   1 76.4940  2.8108   2
  -6  10  -1 28.2055  1.5061   1
  -6  10  -1 27.9363  1.9921   7
  -6  10  -1 26.7484  1.6385   3
  -6  10  -1 25.6477  1.8892   5
   6 -10   1 26.7748  1.5511   2
  -7  10  -1 25.6738  2.2069   7
  -7  10  -1 27.1497  1.6133   3
  -7  10  -1 26.0718  1.8495   5
   7 -10   1 26.4827  1.5410   2
  -8  10  -1 10.2673  1.5831   7
  -8  10  -1 10.3625  1.0494   3
   8 -10   1 9.74297 1.00305   2
  -9  10  -1 2.01319 1.31169   7
  -9  10  -1 1.62455 0.69169   3
   9 -10   1 1.53384 0.69766   2
 -10  10  -1 17.5828  2.2564   7
 -10  10  -1 12.8696  1.1340   3
  10 -10   1 17.1251  1.3533   2
 -11  10  -1 4.47153 0.75601   3
 -11  10  -1 8.51414 1.88043   7
  11 -10   1 5.01552 0.85667   2
 -12  10  -1 -0.6840  1.7397   7
  12 -10   1 0.68878 0.74412   2
   7   9  -1 4.16873 1.10521   2
  -7  -9   1 3.37210 1.49221   6
   6   9  -1 11.9791  1.4090   2
  -6  -9   1 11.4082  1.3085   1
  -6  -9   1 9.01550 1.71660   6
   5   9  -1 1.75555 0.88833   2
  -5  -9   1 0.99277 1.18569   6
  -5  -9   1 4.27500 1.02129   1
   4   9  -1 6.22520 1.06466   2
  -4  -9   1 3.50101 1.24317   6
  -4  -9   1 4.98105 1.06143   1
   3   9  -1 1.64305 0.78210   2
   3   9  -1 3.10140 0.91353   1
  -3  -9   1 2.43710 0.90350   1
  -3  -9   1 2.11073 0.97646   6
   2   9  -1 83.3030  2.9835   2
   2   9  -1 74.9500  3.0555   1
  -2  -9   1 78.8879  3.0998   1
  -2  -9   1 82.8507  3.3053   6
   1   9  -1 0.74670 0.63535   2
   1   9  -1 0.24650 0.71468   1
  -1  -9   1 -0.5688  0.6880   6
  -1  -9   1 0.35852 0.72881   1
   0   9  -1 40.2334  2.0132   1
   0   9  -1 43.3353  1.8818   2
   0  -9   1 39.9247  1.8547   2
   0  -9   1 41.0960  2.0687   1
   0  -9   1 45.5428  1.9851   6
  -1   9  -1 6.09280 0.90546   1
   1  -9   1 6.15048 0.86936   2
   1  -9   1 5.95551 0.95548   1
  -2   9  -1 37.0851  1.8695   1
   2  -9   1 40.9494  1.9928   1
   2  -9   1 43.6551  1.9002   2
  -3   9  -1 45.5877  2.1699   5
  -3   9  -1 42.9357  1.9180   1
   3  -9   1 46.4326  2.0504   1
   3  -9   1 43.0758  1.8631   2
  -4   9  -1 62.2152  2.3653   1
  -4   9  -1 62.5518  2.6623   5
  -4   9  -1 64.6640  2.3494   3
   4  -9   1 58.1629  2.2742   2
   4  -9   1 64.5649  2.4519   1
  -5   9  -1 88.6108  2.9667   1
  -5   9  -1 91.7878  2.9810   3
  -5   9  -1 85.0451  3.5080   7
  -5   9  -1 89.5547  3.3781   5
   5  -9   1 88.6192  2.9390   2
  -6   9  -1 0.08126 0.79422   7
  -6   9  -1 0.09821 0.54589   3
  -6   9  -1 -0.6084  0.5061   1
  -6   9  -1 -0.9719  0.7624   5
   6  -9   1 0.17474 0.52292   2
  -7   9  -1 13.2166  1.0534   3
  -7   9  -1 14.3525  1.6675   7
  -7   9  -1 17.6315  1.5792   5
   7  -9   1 15.3747  1.1421   2
  -8   9  -1 4.80240 0.76512   3
  -8   9  -1 4.52127 1.34427   7
   8  -9   1 4.89468 0.72983   2
  -9   9  -1 10.3785  0.9380   3
  -9   9  -1 10.6865  1.6943   7
   9  -9   1 9.96021 0.89974   2
 -10   9  -1 -0.0692  0.5367   3
 -10   9  -1 -0.2737  1.2835   7
  10  -9   1 1.32144 0.62606   2
 -11   9  -1 0.74355 1.44781   7
 -11   9  -1 1.24969 0.55099   3
  11  -9   1 1.03402 0.60850   2
 -12   9  -1 -1.1687  1.5566   7
   8   8  -1 -0.6300  0.8536   2
  -8  -8   1 0.31225 1.39937   6
   7   8  -1 2.72387 0.97826   2
  -7  -8   1 0.92899 1.23674   6
   6   8  -1 33.4567  2.0813   2
  -6  -8   1 34.9693  2.7755   6
  -6  -8   1 37.7251  1.9553   1
   5   8  -1 51.3569  2.3280   2
  -5  -8   1 50.9198  2.3316   1
  -5  -8   1 54.4741  2.9694   6
   4   8  -1 1.03079 0.68062   2
  -4  -8   1 0.73479 0.79656   1
  -4  -8   1 0.33268 0.89959   6
   3   8  -1 1.10226 0.66676   2
   3   8  -1 2.30413 0.80833   1
  -3  -8   1 0.55298 0.82786   6
  -3  -8   1 0.65080 0.68943   1
   2   8  -1 76.8919  2.7374   2
   2   8  -1 79.9220  2.9287   1
  -2  -8   1 73.7513  2.8546   1
  -2  -8   1 75.1089  2.9996   6
   1   8  -1 24.5105  1.3785   2
   1   8  -1 25.0495  1.5255   1
  -1  -8   1 24.8708  1.5114   6
  -1  -8   1 25.4759  1.5186   1
   0   8  -1 70.2913  2.4649   2
   0   8  -1 75.5575  2.6987   1
   0  -8   1 71.6952  2.4736   2
   0  -8   1 72.9562  2.5945   6
   0  -8   1 68.5057  2.6478   1
  -1   8  -1 303.887   8.114   2
  -1   8  -1 290.499   8.365   1
   1  -8   1 299.551   8.411   1
   1  -8   1 287.249   8.141   2
   1  -8   1 316.654   8.620   6
  -2   8  -1 106.294   3.828   8
  -2   8  -1 94.5647  3.2643   1
   2  -8   1 97.4179  3.3146   1
   2  -8   1 98.3012  3.1817   2
  -3   8  -1 196.498   5.776   1
  -3   8  -1 211.490   5.608   3
  -3   8  -1 194.223   6.209   5
   3  -8   1 201.774   5.692   2
   3  -8   1 204.367   5.843   1
  -4   8  -1 283.334   8.587   5
  -4   8  -1 291.928   7.673   3
  -4   8  -1 288.101   7.948   1
   4  -8   1 284.574   7.833   2
   4  -8   1 299.200   8.046   1
  -5   8  -1 80.6990  3.0350   5
  -5   8  -1 81.3828  3.2582   7
  -5   8  -1 82.7917  2.6471   1
  -5   8  -1 82.4571  2.6490   3
   5  -8   1 78.3918  2.6176   2
  -6   8  -1 59.7989  2.7817   7
  -6   8  -1 59.2053  2.1378   3
  -6   8  -1 59.4441  2.5364   5
  -6   8  -1 59.7799  1.9925   1
   6  -8   1 63.4221  3.1747   8
   6  -8   1 56.6245  2.0546   2
  -7   8  -1 16.1255  1.7129   7
  -7   8  -1 16.1975  1.4893   5
  -7   8  -1 19.0840  1.1832   3
   7  -8   1 18.3212  1.0844   2
   7  -8   1 21.2952  2.1009   8
  -8   8  -1 3.40631 1.19257   7
  -8   8  -1 3.20577 0.62206   3
   8  -8   1 3.54018 0.57932   2
  -9   8  -1 2.78338 0.60643   3
  -9   8  -1 4.51052 1.38554   7
   9  -8   1 3.09511 0.58570   2
 -10   8  -1 0.40970 1.28405   7
 -10   8  -1 0.32942 0.46730   3
  10  -8   1 0.11037 0.46651   2
 -11   8  -1 2.33233 0.48912   3
 -11   8  -1 1.98489 1.56660   7
 -12   8  -1 -0.9702  1.5395   7
   9   7  -1 4.01135 1.10592   2
  -9  -7   1 5.70099 1.72161   6
   8   7  -1 2.60891 0.92751   2
  -8  -7   1 1.90134 1.32852   6
   7   7  -1 3.28596 0.85866   2
  -7  -7   1 -1.3726  1.1580   6
   6   7  -1 21.0829  1.5601   2
   6   7  -1 17.5225  1.5348   4
  -6  -7   1 20.5999  1.4432   1
  -6  -7   1 18.4695  1.9670   6
   5   7  -1 85.9606  3.0410   2
   5   7  -1 87.8423  3.2412   4
  -5  -7   1 86.8147  3.0860   1
  -5  -7   1 81.0578  3.6894   6
   4   7  -1 52.2829  2.1816   2
   4   7  -1 58.0490  2.3805   4
  -4  -7   1 54.0295  2.2636   1
  -4  -7   1 58.2798  3.2702   9
  -4  -7   1 49.8294  2.6032   6
   3   7  -1 4.87137 0.74045   2
   3   7  -1 4.94243 0.78324   4
   3   7  -1 3.91493 0.81873   1
  -3  -7   1 6.80224 1.14347   9
  -3  -7   1 5.52939 0.83177   1
  -3  -7   1 5.08042 0.98414   6
   2   7  -1 0.33389 0.49166   4
   2   7  -1 0.17062 0.50920   2
   2   7  -1 -0.6300  0.5797   1
  -2  -7   1 0.26819 0.58309   1
  -2  -7   1 0.68588 0.65219   6
   1   7  -1 127.812   3.993   1
   1   7  -1 125.777   3.809   2
   1   7  -1 134.854   4.069   4
  -1  -7   1 125.083   4.140   6
  -1  -7   1 126.982   3.742   2
  -1  -7   1 121.344   3.966   1
   0   7  -1 183.125   5.272   2
   0   7  -1 185.860   5.477   1
   0  -7   1 193.462   5.633   6
   0  -7   1 183.375   5.463   1
   0  -7   1 192.704   5.281   2
  -1   7  -1 787.243  21.172   1
  -1   7  -1 828.679  20.818   2
   1  -7   1 786.867  20.850   2
   1  -7   1 845.150  21.367   4
   1  -7   1 768.390  21.171   1
   1  -7   1 860.308  22.369   6
  -2   7  -1 92.6594  2.9776   1
  -2   7  -1 94.5566  3.5135   8
   2  -7   1 90.2833  2.9748   1
   2  -7   1 87.7204  2.8551   2
  -3   7  -1 406.402  10.547   3
  -3   7  -1 400.714  11.767   5
  -3   7  -1 403.405  11.023   1
  -3   7  -1 428.180  13.841   8
   3  -7   1 419.637  11.082   1
   3  -7   1 435.164  11.155   4
   3  -7   1 401.872  10.840   2
  -4   7  -1 17.2361  1.2576   7
  -4   7  -1 17.1969  1.0223   3
  -4   7  -1 17.4797  0.9873   1
  -4   7  -1 17.5761  1.1989   5
   4  -7   1 18.1494  1.1128   1
   4  -7   1 17.7886  1.0396   4
   4  -7   1 18.0249  0.9874   2
  -5   7  -1 319.002   9.207   5
  -5   7  -1 310.684   8.178   3
  -5   7  -1 322.571   8.429   1
  -5   7  -1 309.790   9.819   7
   5  -7   1 323.224   8.623   4
   5  -7   1 299.403   8.329   2
   5  -7   1 330.834  11.105   8
  -6   7  -1 198.081   5.403   3
  -6   7  -1 196.206   6.721   7
  -6   7  -1 199.232   6.156   5
   6  -7   1 200.002   5.435   2
   6  -7   1 202.855   5.682   4
   6  -7   1 212.530   7.655   8
  -7   7  -1 5.17737 0.89541   5
  -7   7  -1 4.27442 0.60329   3
  -7   7  -1 4.93870 1.12627   7
   7  -7   1 3.25141 0.54999   4
   7  -7   1 4.66762 1.21202   8
   7  -7   1 4.31381 0.50606   2
  -8   7  -1 -1.2656  1.0046   7
  -8   7  -1 0.43852 0.46436   3
   8  -7   1 0.53000 0.46117   4
   8  -7   1 0.08178 0.37442   2
  -9   7  -1 43.1912  2.7273   7
  -9   7  -1 42.1630  1.6136   3
   9  -7   1 45.3203  1.7514   4
   9  -7   1 45.5428  1.4972   2
 -10   7  -1 2.88029 0.50273   3
 -10   7  -1 -0.2256  1.2521   7
  10  -7   1 3.98776 0.62679   4
 -11   7  -1 2.75037 1.53556   7
 -12   7  -1 0.08764 1.59842   7
   9   6  -1 3.75921 0.98696   2
  -9  -6   1 2.33192 1.51846   6
   8   6  -1 8.12135 1.06286   2
   8   6  -1 9.10203 1.20294   4
  -8  -6   1 9.70042 1.69613   6
   7   6  -1 4.23397 0.89209   4
   7   6  -1 6.75440 0.93497   2
  -7  -6   1 3.76526 1.27657   6
   6   6  -1 39.1937  2.0422   4
   6   6  -1 39.6272  1.8562   2
  -6  -6   1 40.1004  2.5682   6
   5   6  -1 -1.6318  0.5294   4
   5   6  -1 -0.5336  0.5454   2
  -5  -6   1 -0.4674  0.9698   9
  -5  -6   1 -0.6158  0.6124   1
  -5  -6   1 -0.7792  0.8505   6
   4   6  -1 86.0620  2.9296   4
   4   6  -1 77.8383  2.7135   2
  -4  -6   1 80.3244  3.2766   6
  -4  -6   1 84.4592  4.0870   9
  -4  -6   1 80.1535  2.7979   1
   3   6  -1 6.14464 0.82313   1
   3   6  -1 7.34913 0.72762   2
   3   6  -1 7.43761 0.80542   4
  -3  -6   1 6.48213 0.94358   6
  -3  -6   1 7.20768 0.81390   1
  -3  -6   1 7.62949 1.10663   9
   2   6  -1 3.64597 0.62028   4
   2   6  -1 4.11803 0.58698   2
   2   6  -1 3.54062 0.67743   1
  -2  -6   1 2.99840 0.68394   6
  -2  -6   1 3.02477 0.62913   1
   1   6  -1 14.7217  0.9626   2
   1   6  -1 15.7131  1.0977   4
   1   6  -1 13.2448  1.0611   1
  -1  -6   1 15.9637  1.0773   1
  -1  -6   1 14.3884  0.9251   2
  -1  -6   1 15.4743  1.0803   6
   0   6  -1 0.24222 0.53126   1
   0   6  -1 0.74633 0.44563   2
   0  -6   1 0.43666 0.45092   2
   0  -6   1 0.68414 0.46535   6
   0  -6   1 -0.1748  0.5387   1
  -1   6  -1 4.20258 0.55413   2
  -1   6  -1 4.11748 0.61399   1
   1  -6   1 4.02370 0.57844   2
   1  -6   1 5.04528 0.71658   1
  -2   6  -1 279.654   7.872   1
  -2   6  -1 300.376   9.807   8
   2  -6   1 299.241   7.915   1
   2  -6   1 285.381   7.724   2
  -3   6  -1 24.9036  1.2981   5
  -3   6  -1 23.6270  1.1115   1
  -3   6  -1 23.0143  1.1152   3
  -3   6  -1 26.6136  1.5149   8
   3  -6   1 25.6784  1.1670   4
   3  -6   1 23.5284  1.2100   1
   3  -6   1 22.2560  1.0740   2
  -4   6  -1 23.1622  1.0795   3
  -4   6  -1 24.3151  1.3073   5
  -4   6  -1 24.7419  1.0666   1
  -4   6  -1 24.3774  1.4489   7
   4  -6   1 23.1980  1.0084   2
   4  -6   1 24.0473  1.6465   8
   4  -6   1 23.4647  1.1000   4
  -5   6  -1 59.9434  2.2625   5
  -5   6  -1 55.8200  2.4807   7
  -5   6  -1 58.4322  1.9244   3
  -5   6  -1 65.0793  1.8743   1
   5  -6   1 61.1015  2.0001   4
   5  -6   1 57.4585  1.8222   2
   5  -6   1 61.0049  2.8959   8
  -6   6  -1 -0.4471  0.5537   5
  -6   6  -1 0.22456 0.37215   3
  -6   6  -1 0.40748 0.72402   7
   6  -6   1 -0.0095  0.2865   2
   6  -6   1 0.34801 0.35337   4
   6  -6   1 0.28580 0.81823   8
  -7   6  -1 13.1379  1.1525   5
  -7   6  -1 11.4418  0.8255   3
  -7   6  -1 12.4511  1.4819   7
   7  -6   1 12.5436  0.8241   4
   7  -6   1 12.1536  0.5969   2
   7  -6   1 12.4271  1.5841   8
  -8   6  -1 140.528   5.254   7
  -8   6  -1 130.959   3.690   3
   8  -6   1 134.625   3.886   4
  -9   6  -1 17.4904  1.8621   7
  -9   6  -1 17.1996  0.9285   3
   9  -6   1 18.3687  1.0598   4
 -10   6  -1 0.19243 1.30659   7
  10  -6   1 0.65978 0.43890   4
 -11   6  -1 2.75708 1.67177   7
  11  -6   1 4.77469 0.63662   4
 -12   6  -1 13.7118  2.3549   7
  12  -6   1 12.6406  1.0719   4
  10   5  -1 3.30527 0.97174   2
 -10  -5   1 4.58814 1.74332   6
   9   5  -1 1.30762 0.76726   2
  -9  -5   1 -0.7401  1.3228   6
   8   5  -1 0.94735 0.67658   2
   8   5  -1 0.93173 0.69790   4
  -8  -5   1 0.82353 1.14639   6
   7   5  -1 117.703   3.688   2
   7   5  -1 115.366   3.885   4
  -7  -5   1 115.595   4.662   6
   6   5  -1 58.9190  2.1559   2
   6   5  -1 54.8255  2.3105   4
  -6  -5   1 53.1775  2.8698   6
   5   5  -1 29.0577  1.4083   2
   5   5  -1 27.0682  1.5319   4
  -5  -5   1 32.2217  2.4056   9
  -5  -5   1 27.3454  1.9487   6
  -5  -5   1 32.2123  1.4281   1
   4   5  -1 7.81444 0.79475   4
   4   5  -1 8.05464 0.87692   1
   4   5  -1 7.44189 0.70872   2
  -4  -5   1 10.6485  1.1399   6
  -4  -5   1 7.20375 0.76704   1
  -4  -5   1 8.32618 1.25973   9
   3   5  -1 26.7756  1.3385   4
   3   5  -1 30.6774  1.3928   4
   3   5  -1 29.8573  1.2669   2
   3   5  -1 30.6308  1.4030   1
  -3  -5   1 27.6136  1.5661   6
  -3  -5   1 29.8939  1.3243   3
  -3  -5   1 27.6038  1.9194   9
  -3  -5   1 28.1216  1.3295   1
   2   5  -1 7.47159 0.75185   1
   2   5  -1 6.27107 0.66504   4
   2   5  -1 6.61914 0.62784   2
  -2  -5   1 6.33556 0.70977   1
  -2  -5   1 6.41100 0.81547   6
   1   5  -1 43.3066  1.5770   2
   1   5  -1 45.2977  1.7167   1
   1   5  -1 45.5656  1.6999   4
  -1  -5   1 43.8239  1.5278   2
  -1  -5   1 43.0543  1.7343   6
  -1  -5   1 45.1051  1.6978   1
   0   5  -1 301.474   8.125   2
   0   5  -1 307.922   8.308   1
   0  -5   1 307.085   8.125   2
   0  -5   1 308.960   8.320   1
   0  -5   1 322.971   8.746   6
  -1   5  -1 733.445  18.598   1
  -1   5  -1 712.789  18.281   2
   1  -5   1 701.784  18.324   2
   1  -5   1 723.835  18.598   1
  -2   5  -1 652.744  16.087   3
  -2   5  -1 659.351  21.204   8
  -2   5  -1 653.106  16.853   1
   2  -5   1 641.209  16.614   2
  -3   5  -1 29.6798  1.3803   5
  -3   5  -1 31.0616  1.2021   1
  -3   5  -1 30.4444  1.1852   3
  -3   5  -1 30.2461  1.6744   8
   3  -5   1 31.2570  1.2222   4
   3  -5   1 28.9381  1.1185   2
   3  -5   1 29.9670  1.6593   8
  -4   5  -1 87.6305  2.9440   5
  -4   5  -1 87.4185  3.2704   7
  -4   5  -1 95.7210  2.7303   6
  -4   5  -1 94.3520  2.6126   1
  -4   5  -1 88.0900  2.5674   3
   4  -5   1 91.7384  3.7008   8
   4  -5   1 90.6704  2.6812   4
   4  -5   1 88.7158  2.5093   2
  -5   5  -1 22.2118  1.0305   6
  -5   5  -1 20.1062  0.9019   3
  -5   5  -1 19.9210  1.4276   7
  -5   5  -1 18.9566  1.1435   5
  -5   5  -1 22.5006  0.7393   1
   5  -5   1 22.2570  0.7208   2
   5  -5   1 20.5588  0.7180   2
   5  -5   1 17.2474  1.5689   8
   5  -5   1 21.7077  0.9204   4
  -6   5  -1 8.65972 1.09684   7
  -6   5  -1 8.46816 0.80643   6
  -6   5  -1 7.43116 0.55974   3
  -6   5  -1 8.60175 0.84361   5
   6  -5   1 8.01720 1.21924   8
   6  -5   1 7.26067 0.59715   4
  -7   5  -1 64.3474  1.9469   3
  -7   5  -1 62.1761  2.9125   7
   7  -5   1 65.1788  2.0211   4
   7  -5   1 67.4272  3.4422   8
  -8   5  -1 4.06931 1.23196   7
  -8   5  -1 5.08001 0.50724   3
   8  -5   1 5.30569 0.52037   4
  -9   5  -1 18.7691  0.8746   3
  -9   5  -1 18.1537  2.0275   7
   9  -5   1 21.2283  1.0149   4
 -10   5  -1 0.91473 1.32069   7
  10  -5   1 3.26914 0.52325   4
 -11   5  -1 0.19575 1.54436   7
  11  -5   1 1.29800 0.47609   4
 -12   5  -1 3.96311 1.88217   7
  12  -5   1 4.77532 0.68075   4
  10   4  -1 23.9167  1.7061   2
 -10  -4   1 23.4608  2.4133   6
   9   4  -1 2.69921 0.79974   4
   9   4  -1 2.42427 0.73418   2
  -9  -4   1 1.23134 1.34905   6
   8   4  -1 11.6459  0.9741   2
   8   4  -1 11.6856  1.0796   4
  -8  -4   1 11.3271  1.6379   6
   7   4  -1 53.5421  1.9902   2
   7   4  -1 53.5341  2.1682   4
  -7  -4   1 50.8556  2.8285   6
   6   4  -1 44.7523  1.7520   2
   6   4  -1 46.8313  1.9402   4
  -6  -4   1 47.0344  2.5355   6
  -6  -4   1 45.5964  1.8509   3
   5   4  -1 14.5721  0.9435   2
   5   4  -1 19.0618  1.1232   4
   5   4  -1 16.5581  1.0732   4
  -5  -4   1 18.8570  0.9855   1
  -5  -4   1 16.3774  1.8191   9
  -5  -4   1 16.2364  1.0407   3
  -5  -4   1 17.3528  1.5124   6
   4   4  -1 8.74099 0.66396   2
   4   4  -1 7.84580 0.69703   4
   4   4  -1 9.56158 0.81403   1
   4   4  -1 7.63792 0.67882   4
  -4  -4   1 7.32519 0.67040   1
  -4  -4   1 11.6088  0.8375   3
  -4  -4   1 7.16629 1.12994   9
  -4  -4   1 6.39863 0.93509   6
   3   4  -1 73.5864  2.2950   2
   3   4  -1 79.3361  2.4936   1
   3   4  -1 75.5813  2.4359   4
   3   4  -1 78.4196  2.4574   4
  -3  -4   1 75.7399  2.3337   3
  -3  -4   1 75.2519  2.7617   6
  -3  -4   1 72.9398  2.3790   1
  -3  -4   1 71.3395  3.4840   9
   2   4  -1 45.4501  1.5978   2
   2   4  -1 48.5563  1.7416   1
   2   4  -1 49.3182  1.7264   4
  -2  -4   1 48.3696  1.9063   6
  -2  -4   1 50.0209  1.7280   1
   1   4  -1 49.7269  1.7030   4
   1   4  -1 51.6152  1.7373   1
   1   4  -1 48.4629  1.6003   2
  -1  -4   1 48.5973  1.7005   1
  -1  -4   1 50.3358  1.7838   6
   0   4  -1 635.230  16.379   2
   0   4  -1 650.938  16.626   1
   0  -4   1 620.418  16.364   2
   0  -4   1 633.732  16.614   1
   0  -4   1 678.384  17.666   6
  -1   4  -1 1425.16   35.82   1
   1  -4   1 1389.17   35.41   2
  -2   4  -1 7.82614 0.74681   8
  -2   4  -1 8.95788 0.59870   1
  -2   4  -1 7.40262 0.54726   3
   2  -4   1 8.02562 0.51684   2
  -3   4  -1 153.450   4.818   7
  -3   4  -1 158.312   4.098   1
  -3   4  -1 152.523   4.437   5
  -3   4  -1 152.144   5.399   8
  -3   4  -1 143.813   3.921   3
   3  -4   1 150.764   3.955   2
   3  -4   1 144.150   5.385   8
   3  -4   1 151.257   4.127   4
  -4   4  -1 439.727  13.038   7
  -4   4  -1 444.783  12.179   5
  -4   4  -1 427.376  10.844   3
  -4   4  -1 451.490  12.181   6
   4  -4   1 439.127  11.427   4
   4  -4   1 434.037  14.722   8
  -5   4  -1 21.0553  1.4451   7
  -5   4  -1 21.3487  0.8436   3
  -5   4  -1 22.0760  1.1214   5
  -5   4  -1 23.1077  1.1038   6
   5  -4   1 22.2155  0.8437   4
   5  -4   1 21.4686  1.6522   8
  -6   4  -1 63.2857  2.3597   6
  -6   4  -1 64.4392  2.7984   7
  -6   4  -1 66.8984  2.3531   5
  -6   4  -1 63.3696  1.8555   3
   6  -4   1 64.2561  1.9077   4
   6  -4   1 65.5977  3.1586   8
  -7   4  -1 28.6144  1.0550   3
  -7   4  -1 28.2679  1.9877   7
  -7   4  -1 31.8781  1.6567   6
   7  -4   1 29.2330  2.2366   8
   7  -4   1 29.5651  1.0604   4
  -8   4  -1 3.43645 0.40681   3
  -8   4  -1 4.42626 1.23216   7
  -8   4  -1 3.99387 0.95128   6
   8  -4   1 3.97498 0.44291   4
  -9   4  -1 40.6103  2.8021   7
   9  -4   1 42.6403  1.4882   4
 -10   4  -1 -0.5708  1.2340   7
  10  -4   1 0.11353 0.38497   4
 -11   4  -1 5.89965 1.69700   7
  11  -4   1 3.90598 0.58459   4
 -12   4  -1 4.81836 1.94033   7
  12  -4   1 3.55639 0.66024   4
  11   3  -1 2.15064 0.78782   2
 -11  -3   1 1.56137 1.47977   6
  10   3  -1 24.8490  1.5488   2
 -10  -3   1 26.0721  2.5254   6
   9   3  -1 7.26954 0.90376   4
   9   3  -1 8.07880 0.84522   2
  -9  -3   1 10.0351  1.6937   6
   8   3  -1 9.03589 0.78828   2
   8   3  -1 8.99409 0.86991   4
  -8  -3   1 7.99979 1.39419   6
  -8  -3   1 8.22590 0.87012   3
   7   3  -1 42.3086  1.5884   2
   7   3  -1 42.5973  1.7786   4
  -7  -3   1 41.5135  2.4859   6
  -7  -3   1 43.7579  1.7312   3
   6   3  -1 21.2517  1.1887   4
   6   3  -1 21.0864  1.0105   2
   6   3  -1 22.5113  1.1894   4
  -6  -3   1 23.3072  1.1782   3
  -6  -3   1 25.1686  2.3141   9
  -6  -3   1 22.9010  1.8079   6
   5   3  -1 255.920   7.152   4
   5   3  -1 259.238   6.888   2
   5   3  -1 261.212   7.152   4
  -5  -3   1 260.211   8.059   6
  -5  -3   1 263.585   6.817   3
  -5  -3   1 278.235   6.964   1
  -5  -3   1 259.831  10.481   9
   4   3  -1 239.162   6.677   4
   4   3  -1 248.929   6.460   2
   4   3  -1 252.142   6.700   4
  -4  -3   1 249.353   6.371   3
  -4  -3   1 258.389   6.590   1
  -4  -3   1 240.636   9.668   9
  -4  -3   1 235.713   7.430   6
   3   3  -1 233.830   6.182   2
   3   3  -1 244.535   6.402   4
   3   3  -1 234.752   6.384   4
  -3  -3   1 226.732   9.127   9
  -3  -3   1 239.591   6.084   3
  -3  -3   1 242.074   6.328   1
  -3  -3   1 231.168   7.009   6
   2   3  -1 23.5695  1.0547   4
   2   3  -1 22.5714  0.9568   4
   2   3  -1 23.0551  0.8762   2
  -2  -3   1 24.9868  1.1521   6
  -2  -3   1 23.8292  0.9777   1
   1   3  -1 0.14187 0.24498   2
   1   3  -1 -0.2145  0.2431   4
  -1  -3   1 0.59819 0.35528   6
   0   3  -1 1499.94   37.59   2
   0  -3   1 1492.53   37.58   2
   1  -3   1 7976.62  199.79   2
  -2   3  -1 848.747  22.338   5
  -2   3  -1 833.237  20.085   3
  -2   3  -1 817.281  26.666   8
   2  -3   1 820.658  20.756   2
   2  -3   1 781.380  26.659   8
   2  -3   1 848.306  21.214   4
  -3   3  -1 740.872  23.375   8
  -3   3  -1 715.032  19.582   6
  -3   3  -1 691.948  17.433   3
  -3   3  -1 723.268  19.446   5
  -3   3  -1 715.317  20.658   7
   3  -3   1 713.888  18.397   4
  -4   3  -1 436.751  10.999   3
  -4   3  -1 437.414  13.267   7
  -4   3  -1 473.223  12.377   5
  -4   3  -1 460.505  12.522   6
   4  -3   1 434.998  14.992   8
   4  -3   1 449.287  11.579   4
  -5   3  -1 213.499   6.065   6
  -5   3  -1 212.938   5.913   5
  -5   3  -1 201.855   6.546   7
  -5   3  -1 195.038   5.108   3
   5  -3   1 201.578   5.343   4
   5  -3   1 195.746   7.366   8
  -6   3  -1 31.8928  1.3470   5
  -6   3  -1 25.2324  0.9213   3
  -6   3  -1 24.4990  1.4261   6
  -6   3  -1 26.7781  1.7500   7
   6  -3   1 27.8255  1.9947   8
   6  -3   1 27.2546  0.9176   4
  -7   3  -1 71.3686  3.1221   7
  -7   3  -1 70.3538  2.7483   6
  -7   3  -1 63.1384  1.8883   3
   7  -3   1 69.7011  3.4616   8
   7  -3   1 65.2095  1.9511   4
  -8   3  -1 12.8464  0.7147   3
  -8   3  -1 14.5298  1.4108   6
  -8   3  -1 13.3905  1.6609   7
   8  -3   1 13.0726  0.7415   4
  -9   3  -1 6.34602 0.50858   3
  -9   3  -1 4.81415 1.45365   7
  -9   3  -1 7.64250 1.22941   6
   9  -3   1 6.51540 0.57613   4
 -10   3  -1 0.31239 1.32444   7
  10  -3   1 0.69588 0.44889   4
 -11   3  -1 3.24208 1.72481   7
  11  -3   1 3.54034 0.62253   4
 -12   3  -1 20.5349  2.7373   7
  11   2  -1 -0.3446  0.5882   2
 -11  -2   1 1.12675 1.43941   6
  10   2  -1 0.06880 0.54763   2
 -10  -2   1 -0.2159  0.5848   3
 -10  -2   1 0.93896 1.28198   6
   9   2  -1 -0.0250  0.4612   2
   9   2  -1 -0.3562  0.5031   4
  -9  -2   1 -0.2092  0.5119   3
  -9  -2   1 -0.5148  1.0860   6
   8   2  -1 -0.3155  0.4324   4
   8   2  -1 0.35377 0.46357   4
   8   2  -1 -0.0534  0.3659   2
  -8  -2   1 -0.2795  0.9583   6
  -8  -2   1 -0.7053  0.4617   3
   7   2  -1 65.2095  2.1978   4
   7   2  -1 66.5052  1.9253   2
   7   2  -1 63.3472  2.1858   4
  -7  -2   1 65.1230  3.0530   6
  -7  -2   1 66.0269  2.1291   3
   6   2  -1 37.9337  1.4711   4
   6   2  -1 39.8651  1.4867   4
   6   2  -1 38.0848  1.2127   2
  -6  -2   1 43.8870  2.8545   9
  -6  -2   1 38.5028  1.4351   3
  -6  -2   1 42.2048  1.9099   5
  -6  -2   1 39.1738  2.1218   6
   5   2  -1 109.255   2.764   2
   5   2  -1 104.664   2.758   2
   5   2  -1 106.323   3.031   4
   5   2  -1 96.8243  2.9977   4
  -5  -2   1 104.010   3.697   6
  -5  -2   1 102.920   2.901   3
  -5  -2   1 105.985   3.490   5
  -5  -2   1 106.190   4.839   9
   4   2  -1 264.681   9.988   9
   4   2  -1 261.986   6.480   2
   4   2  -1 256.050   6.777   4
   4   2  -1 245.065   6.753   4
   4   2  -1 249.703   6.474   2
  -4  -2   1 254.039   7.593   6
  -4  -2   1 250.592   6.443   3
  -4  -2   1 249.019   9.923   9
  -4  -2   1 267.241   6.644   1
  -4  -2   1 244.446   7.340   5
   3   2  -1 151.625   4.112   4
   3   2  -1 154.155   4.120   4
   3   2  -1 154.129   3.925   2
  -3  -2   1 151.193   4.514   5
  -3  -2   1 152.334   4.646   6
  -3  -2   1 146.310   6.053   9
  -3  -2   1 150.820   3.927   3
   2   2  -1 184.526   4.736   4
   2   2  -1 175.371   4.563   2
   2   2  -1 178.296   4.719   4
  -2  -2   1 168.714   6.767   9
  -2  -2   1 176.513   5.169   6
   1   2  -1 177.560   4.652   2
   1   2  -1 176.015   4.800   4
  -1  -2   1 182.014   5.119   6
  -1   2  -1 123.768   4.188   8
   1  -2   1 119.036   4.182   8
   1  -2   1 121.588   3.193   2
  -2   2  -1 46.7278  1.3722   3
  -2   2  -1 49.5073  2.0341   8
  -2   2  -1 51.1812  1.8344   7
   2  -2   1 49.1244  1.4311   4
  -3   2  -1 2.16834 0.39370   6
  -3   2  -1 1.90611 0.21827   3
  -3   2  -1 1.49525 0.54299   8
  -3   2  -1 1.67560 0.50778   7
   3  -2   1 1.56415 0.52364   8
   3  -2   1 2.28041 0.20373   4
  -4   2  -1 102.304   2.963   5
  -4   2  -1 101.375   3.133   6
  -4   2  -1 93.9769  2.5159   3
  -4   2  -1 96.3867  3.4107   7
   4  -2   1 93.7906  2.5821   4
   4  -2   1 91.4006  3.8037   8
  -5   2  -1 15.3812  0.6393   3
  -5   2  -1 16.7811  1.1056   6
  -5   2  -1 15.7589  0.9155   5
  -5   2  -1 15.5946  1.1875   7
   5  -2   1 15.7719  1.4375   8
   5  -2   1 15.4278  0.5912   4
  -6   2  -1 0.81628 0.75741   7
  -6   2  -1 -0.0875  0.2637   3
  -6   2  -1 0.18068 0.56705   6
  -6   2  -1 -0.5125  0.4528   5
   6  -2   1 1.30789 0.78272   8
   6  -2   1 0.96623 0.23630   4
  -7   2  -1 19.1488  0.8248   3
  -7   2  -1 17.6060  1.5099   6
  -7   2  -1 17.5019  1.6444   7
   7  -2   1 17.7771  0.7972   4
   7  -2   1 19.0518  1.9197   8
  -8   2  -1 22.6521  1.7699   6
  -8   2  -1 22.6820  2.1286   7
  -8   2  -1 22.6096  0.9731   3
   8  -2   1 22.8945  1.0149   4
  -9   2  -1 1.27102 1.03375   6
  -9   2  -1 1.47233 1.22151   7
   9  -2   1 1.93119 0.44859   4
 -10   2  -1 1.75466 1.17097   6
 -10   2  -1 2.82538 1.53070   7
  10  -2   1 1.59606 0.51021   4
 -11   2  -1 2.09000 1.60747   7
 -12   2  -1 4.28762 2.04923   7
 -11  -1   1 1.57326 1.40866   6
 -10  -1   1 14.6702  1.9442   6
 -10  -1   1 23.1602  1.2059   3
   9   1  -1 1.05918 0.46602   4
   9   1  -1 1.50385 0.50128   4
  -9  -1   1 1.01591 0.47965   3
  -9  -1   1 -0.7009  1.0366   6
   8   1  -1 7.93634 0.64923   4
   8   1  -1 9.64009 0.78637   4
  -8  -1   1 8.35989 0.68019   3
  -8  -1   1 10.8043  1.5726   7
  -8  -1   1 7.38670 1.29245   6
   7   1  -1 47.4026  1.5766   4
   7   1  -1 45.9483  1.5650   4
  -7  -1   1 49.9218  2.1855   5
  -7  -1   1 44.2736  2.4462   6
  -7  -1   1 45.9351  1.5410   3
  -7  -1   1 44.3824  2.5298   7
   6   1  -1 18.9447  0.8237   4
   6   1  -1 19.5696  0.8368   4
  -6  -1   1 20.5151  1.2591   5
  -6  -1   1 18.7823  0.8331   3
  -6  -1   1 18.7389  1.4722   6
  -6  -1   1 20.9165  1.5920   7
   5   1  -1 560.558  14.555   4
   5   1  -1 557.885  14.555   4
  -5  -1   1 569.845  15.681   5
  -5  -1   1 574.867  21.149   9
  -5  -1   1 545.592  16.657   7
  -5  -1   1 567.520  16.029   6
  -5  -1   1 575.705  13.841   3
   4   1  -1 674.312  17.159   4
   4   1  -1 660.728  17.152   4
   4   1  -1 685.143  24.638   9
  -4  -1   1 677.660  18.686   6
  -4  -1   1 676.758  24.660   9
  -4  -1   1 654.418  18.344   5
  -4  -1   1 650.903  19.414   7
  -4  -1   1 671.257  16.289   3
   3   1  -1 1710.92   45.22   4
   3   1  -1 1792.71   63.82   9
   3   1  -1 1806.71   45.23   4
  -3  -1   1 1795.21   48.38   6
  -3  -1   1 1770.64   50.34   7
  -3  -1   1 1768.30   47.77   5
  -3  -1   1 1770.56   63.83   9
  -3  -1   1 1786.66   42.84   3
   2   1  -1 1059.65   25.53   4
   2   1  -1 984.719  25.511   4
   2   1  -1 1000.58   36.04   9
  -2  -1   1 984.235  26.978   5
  -2  -1   1 959.489  36.028   9
  -2  -1   1 1003.23   27.31   6
  -1   1  -1 47.9068  1.7791   8
  -2   1  -1 662.662  17.613   6
  -2   1  -1 640.173  15.567   3
  -2   1  -1 654.398  18.395   7
  -2   1  -1 654.266  20.828   8
   2  -1   1 597.728  20.785   8
   2  -1   1 644.641  16.418   4
  -3   1  -1 441.565  12.972   7
  -3   1  -1 445.549  10.845   3
  -3   1  -1 467.088  12.426   6
   3  -1   1 420.344  14.661   8
   3  -1   1 447.331  11.409   4
  -4   1  -1 64.0494  2.0104   5
  -4   1  -1 61.8944  2.2289   6
  -4   1  -1 58.6546  1.6828   3
  -4   1  -1 58.9628  2.3509   7
  -4   1  -1 59.7752  1.6910   3
   4  -1   1 64.1785  3.0443   9
   4  -1   1 59.9579  1.7098   4
   4  -1   1 57.1911  2.7143   8
  -5   1  -1 336.111   9.650   6
  -5   1  -1 326.447  10.109   7
  -5   1  -1 350.873   9.291   5
  -5   1  -1 327.009   8.200   3
  -5   1  -1 328.733   8.201   3
   5  -1   1 324.107  11.430   8
   5  -1   1 320.652   8.597   4
  -6   1  -1 2.80020 0.77969   6
  -6   1  -1 3.95934 0.41206   3
  -6   1  -1 4.11391 0.62587   5
  -6   1  -1 4.01321 0.84251   7
   6  -1   1 3.35738 0.95791   8
   6  -1   1 2.98898 0.36705   4
  -7   1  -1 4.15803 0.48252   3
  -7   1  -1 3.89289 0.94362   6
  -7   1  -1 4.05242 1.09090   7
   7  -1   1 4.23743 0.45635   4
  -8   1  -1 2.54484 0.98306   6
  -8   1  -1 2.39509 1.19429   7
   8  -1   1 1.86977 0.46848   4
  -9   1  -1 3.59252 1.34831   7
  -9   1  -1 1.84658 1.12982   6
   9  -1   1 2.65529 0.54692   4
 -10   1  -1 0.35364 1.39557   7
 -10   1  -1 3.15600 1.28679   6
 -11   1  -1 -0.8291  1.1124   6
 -11   1  -1 0.32268 1.59751   7
 -12   0   1 1.43725 1.61506   6
  11   0  -1 26.1096  1.3477   4
 -11   0   1 23.7579  2.3153   6
  10   0  -1 6.06717 0.64038   4
 -10   0   1 5.39506 1.39974   6
   9   0  -1 3.22553 0.46414   4
   9   0  -1 3.04488 0.47510   4
  -9   0   1 0.32565 1.04845   7
  -9   0   1 2.97048 1.18180   6
   8   0  -1 95.5900  2.7789   4
   8   0  -1 93.7351  2.7687   4
  -8   0   1 97.2992  3.8771   6
  -8   0   1 105.270   4.240   7
  -8   0   1 96.3120  2.6463   3
   7   0  -1 4.97673 0.38361   4
   7   0  -1 5.91201 0.45241   4
   7   0  -1 5.47838 1.17145   8
  -7   0   1 4.80457 0.86606   5
  -7   0   1 4.77639 1.00136   7
  -7   0   1 4.84362 0.41769   3
  -7   0   1 5.05119 1.07934   6
  -6   0   1 62.6888  2.3503   5
  -6   0   1 59.4830  1.6783   3
  -6   0   1 61.0185  2.6450   7
  -6   0   1 60.3273  2.5406   6
  -5   0   1 307.639   8.999   6
  -5   0   1 310.397   8.764   5
  -5   0   1 301.870   9.407   7
  -5   0   1 306.941   7.527   3
   4   0  -1 417.787  15.469   9
  -4   0   1 411.786  11.474   5
  -4   0   1 417.681  11.714   6
  -4   0   1 404.204  12.203   7
  -4   0   1 414.907  15.506   9
  -4   0   1 411.851  10.028   3
   3   0  -1 27.7133  1.6052   9
  -3   0   1 28.4970  1.6338   9
  -3   0   1 30.6105  1.2269   6
  -3   0   1 29.1368  1.1414   5
   2   0  -1 6310.45  228.41   9
  -2   0   1 6389.44  180.03   7
  -2   0   1 6670.10  172.98   6
  -2   0   1 6133.09  228.15   9
   1   0  -1 36.1343  1.6934   9
  -1   0   1 49.1934  1.7411   9
  -1   0  -1 255.853   8.223   8
   1   0   1 254.459   6.357   2
   1   0   1 239.676   8.204   8
  -2   0  -1 9835.31  229.16   3
  -2   0  -1 9608.50  229.25   3
  -2   0  -1 9543.02  268.08   7
   2   0   1 8825.67  303.57   8
   2   0   1 9220.26  339.85   9
   2   0   1 9999.99  242.14   4
  -3   0  -1 159.657   3.993   3
  -3   0  -1 162.070   4.746   6
  -3   0  -1 159.538   4.906   7
  -3   0  -1 159.403   4.471   5
  -3   0  -1 154.853   3.988   3
   3   0   1 153.665   6.165   9
   3   0   1 158.727   4.176   4
   3   0   1 150.893   4.175   4
   3   0   1 148.433   5.538   8
  -4   0  -1 2737.07   65.27   3
  -4   0  -1 2711.80   73.62   6
  -4   0  -1 2661.72   65.26   3
  -4   0  -1 2818.35   72.57   5
  -4   0  -1 2670.79   76.59   7
   4   0   1 2754.81   97.07   9
   4   0   1 2638.92   86.67   8
   4   0   1 2734.29   68.93   4
   4   0   1 2605.41   68.92   4
  -5   0  -1 82.1785  3.0821   6
  -5   0  -1 81.9018  3.2330   7
  -5   0  -1 85.6248  2.4035   3
  -5   0  -1 89.0414  2.4147   3
  -5   0  -1 87.6339  2.7861   5
   5   0   1 82.4559  2.4700   4
   5   0   1 88.5205  3.6819   8
   5   0   1 83.7838  2.4708   4
  -6   0  -1 32.2139  1.2062   3
  -6   0  -1 31.2915  1.4809   5
  -6   0  -1 30.5860  1.1926   3
  -6   0  -1 32.1784  1.9309   7
  -6   0  -1 31.7132  1.8787   6
   6   0   1 29.9766  1.1897   4
   6   0   1 29.9024  2.1656   8
  -7   0  -1 44.7483  2.3789   6
  -7   0  -1 44.3447  1.5874   3
  -7   0  -1 40.4531  2.4874   7
   7   0   1 43.4238  1.6031   4
  -8   0  -1 6.29715 1.21709   6
  -8   0  -1 9.29476 1.54283   7
   8   0   1 7.53927 0.73512   4
   8   0   1 9.10647 0.65624   2
  -9   0  -1 8.73385 1.64724   7
  -9   0  -1 7.52706 1.44774   6
   9   0   1 9.50122 0.80035   2
 -10   0  -1 -2.3600  1.0928   6
 -10   0  -1 1.40003 1.40252   7
  10   0   1 -0.6455  0.4681   2
 -11   0  -1 2.68977 1.53061   6
  12  -1  -1 2.26229 0.55137   4
  11  -1  -1 1.62133 0.49036   4
 -11   1   1 0.77576 1.55496   7
 -11   1   1 1.70353 1.37023   6
 -10   1   1 16.7280  1.8247   6
 -10   1   1 12.5708  1.9537   7
  -9   1   1 3.28676 1.30297   7
  -9   1   1 3.73623 1.10523   6
  -8   1   1 5.95706 1.30841   7
  -8   1   1 5.56890 1.05217   5
  -8   1   1 5.54470 1.12799   6
   7  -1  -1 1.42761 0.90070   8
  -7   1   1 1.37475 0.70968   5
  -7   1   1 2.64432 0.85640   7
  -7   1   1 1.21891 0.73793   6
   6  -1  -1 13.7985  1.5022   8
  -6   1   1 15.4084  1.1743   6
  -6   1   1 16.1592  1.1458   5
  -6   1   1 11.9285  1.2222   7
  -5   1   1 81.3179  2.6870   5
  -5   1   1 77.7132  2.9856   7
  -5   1   1 76.9286  2.7499   6
   4  -1  -1 3.36239 0.86213   9
  -4   1   1 4.53742 0.62596   6
  -4   1   1 4.43645 0.60528   5
  -4   1   1 3.26192 0.62394   7
   3  -1  -1 65.4898  2.9281   9
  -3   1   1 67.8147  2.1550   5
  -3   1   1 66.5049  2.1479   6
  -3   1   1 66.9258  2.3066   7
  -2   1   1 645.774  17.828   5
  -2   1   1 656.901  15.886   3
  -2   1   1 668.873  17.977   6
   0   1   1 0.91373 0.22064   8
  -1  -1  -1 6634.80  247.59   9
   1   1   1 7009.04  247.59   9
   1   1   1 7145.26  173.62   2
  -2  -1  -1 165.999   5.126   7
  -2  -1  -1 167.479   4.349   3
  -2  -1  -1 163.089   6.453   9
   2   1   1 172.655   4.582   4
   2   1   1 166.931   6.460   9
   2   1   1 175.242   4.434   2
   2   1   1 173.149   4.584   4
  -3  -1  -1 3445.47   83.98   3
  -3  -1  -1 3484.97   94.54   6
  -3  -1  -1 3704.25   88.03   1
  -3  -1  -1 3390.15   98.26   7
  -3  -1  -1 3518.44   83.99   3
   3   1   1 3275.22  111.20   8
   3   1   1 3548.91   88.74   4
   3   1   1 3416.72  124.54   9
   3   1   1 3625.12   87.23   2
   3   1   1 3402.37   88.74   4
  -4  -1  -1 271.001   8.471   7
  -4  -1  -1 273.066   8.226   6
  -4  -1  -1 270.294   7.024   3
  -4  -1  -1 279.210   7.046   3
  -4  -1  -1 290.813   7.263   1
   4   1   1 272.727   7.393   4
   4   1   1 278.506  10.681   9
   4   1   1 264.933   9.571   8
   4   1   1 284.646   7.130   2
   4   1   1 272.155   7.385   4
   4   1   1 288.164   7.143   2
  -5  -1  -1 723.623  17.623   3
  -5  -1  -1 700.912  20.948   7
  -5  -1  -1 714.130  20.197   6
  -5  -1  -1 755.951  18.222   1
   5   1   1 705.861  23.703   8
   5   1   1 728.858  18.082   2
   5   1   1 705.424  18.557   4
   5   1   1 682.082  18.545   4
  -6  -1  -1 221.943   7.321   7
  -6  -1  -1 212.452   7.008   6
  -6  -1  -1 223.075   5.836   3
   6   1   1 225.143   8.267   8
   6   1   1 221.820   5.825   2
   6   1   1 222.074   6.115   4
  -7  -1  -1 23.8206  1.9996   7
  -7  -1  -1 21.2732  1.1854   3
  -7  -1  -1 19.1064  1.7666   6
   7   1   1 21.0363  1.1840   4
   7   1   1 21.2857  1.0081   2
  -8  -1  -1 51.1427  1.9059   3
  -8  -1  -1 49.2476  2.9608   7
  -8  -1  -1 48.7207  2.8525   6
   8   1   1 48.8969  1.7625   2
  -9  -1  -1 8.17294 1.58574   6
   9   1   1 7.63939 0.75420   2
 -10  -1  -1 3.21229 1.39044   6
  10   1   1 1.28225 0.63517   2
 -11  -1  -1 -0.2534  1.2872   6
  11   1   1 -0.1960  0.6606   2
 -12   2   1 0.17175 1.66534   7
 -11   2   1 44.5207  3.4238   7
 -10   2   1 26.7877  2.5750   7
 -10   2   1 32.7523  2.3894   6
  -9   2   1 -1.5175  1.0176   7
  -9   2   1 -0.5308  0.9219   6
  -8   2   1 68.5980  2.7442   5
  -8   2   1 70.6095  3.2818   7
  -8   2   1 59.8548  2.8380   6
   7  -2  -1 65.8994  3.3135   8
  -7   2   1 62.3794  2.9289   7
  -7   2   1 66.0668  2.6247   6
  -7   2   1 63.3285  2.5275   5
   6  -2  -1 69.3836  3.2386   8
  -6   2   1 68.7807  2.5989   6
  -6   2   1 67.8804  2.8205   7
  -6   2   1 71.8316  2.5344   5
   5  -2  -1 216.576   7.694   8
  -5   2   1 219.470   6.326   5
  -5   2   1 217.364   6.393   6
  -5   2   1 208.429   6.770   7
   4  -2  -1 252.931   9.014   8
   4  -2  -1 264.981  10.165   9
  -4   2   1 264.611   6.459   3
  -4   2   1 265.536   7.564   6
  -4   2   1 272.279   7.541   5
  -4   2   1 264.613   8.003   7
   3  -2  -1 5.29737 0.61073   8
  -3   2   1 5.24939 0.54631   5
  -3   2   1 6.30280 0.60510   7
  -3   2   1 6.48903 0.57259   6
  -3   2   1 6.25316 0.34426   3
   2  -2  -1 928.418  22.697   2
   2  -2  -1 858.045  29.057   8
  -2   2   1 906.271  24.505   5
  -2   2   1 926.097  21.961   3
   1  -2  -1 189.945   4.857   2
   1  -2  -1 181.514   6.047   8
  -1   2   1 188.612   5.279   5
   0  -2  -1 8204.10  210.47   2
   0   2   1 8597.96  210.51   2
  -1  -2  -1 8.83660 0.72761   9
   1   2   1 11.2008  0.5810   2
   1   2   1 8.23153 0.59540   4
  -2  -2  -1 1158.02   43.15   9
  -2  -2  -1 1191.04   34.08   7
  -2  -2  -1 1207.60   30.59   1
   2   2   1 1245.17   30.85   4
   2   2   1 1203.33   30.84   4
   2   2   1 1193.03   30.22   2
  -3  -2  -1 414.587  15.625   9
  -3  -2  -1 408.829  12.028   6
  -3  -2  -1 435.670  11.012   1
  -3  -2  -1 426.597  10.545   3
  -3  -2  -1 414.249  12.379   7
   3   2   1 415.501  11.102   4
   3   2   1 423.997  10.821   2
   3   2   1 424.281  11.102   4
   3   2   1 422.724  15.633   9
  -4  -2  -1 722.231  17.730   1
  -4  -2  -1 670.799  19.386   6
  -4  -2  -1 668.788  20.023   7
  -4  -2  -1 697.055  17.010   3
   4   2   1 716.478  25.352   9
   4   2   1 660.065  17.909   4
   4   2   1 682.938  17.917   4
   4   2   1 680.474  17.496   2
  -5  -2  -1 11.0359  1.2163   6
  -5  -2  -1 11.6440  0.7605   1
  -5  -2  -1 10.9117  0.8272   3
  -5  -2  -1 8.25898 1.12116   7
   5   2   1 9.07180 0.73777   2
   5   2   1 11.0515  1.2819   8
   5   2   1 10.7130  0.8731   4
   5   2   1 11.1739  0.8606   4
  -6  -2  -1 818.655  24.106   7
  -6  -2  -1 830.788  20.274   3
  -6  -2  -1 777.932  23.180   6
   6   2   1 809.696  20.832   2
   6   2   1 836.419  21.380   4
   6   2   1 829.440  27.240   8
  -7  -2  -1 9.14109 0.89939   3
  -7  -2  -1 11.7104  1.4984   6
   7   2   1 10.2826  0.8117   2
  -8  -2  -1 28.9116  2.2969   6
   8   2   1 27.3214  1.3933   2
  -9  -2  -1 60.5411  3.3403   6
   9   2   1 60.1405  2.2926   2
 -10  -2  -1 0.67487 1.31869   6
  10   2   1 3.69178 0.81956   2
  11   2   1 -0.2344  0.7637   2
 -12   3   1 6.40490 2.04388   7
 -11   3   1 18.6834  2.3868   7
 -10   3   1 -0.5797  1.2106   7
  -9   3   1 2.89648 1.12553   7
  -9   3   1 4.43656 1.05268   6
  -8   3   1 184.758   6.081   6
  -8   3   1 193.966   5.962   5
  -8   3   1 182.658   6.622   7
   7  -3  -1 200.348   7.663   8
  -7   3   1 210.882   6.251   5
  -7   3   1 194.603   6.782   7
  -7   3   1 203.929   6.301   6
   6  -3  -1 174.981   6.567   8
  -6   3   1 169.323   5.816   7
  -6   3   1 174.198   4.373   3
  -6   3   1 175.044   5.400   6
  -6   3   1 182.677   5.407   5
   5  -3  -1 4.93692 0.87409   8
  -5   3   1 3.25399 0.72174   7
  -5   3   1 4.69020 0.64675   6
  -5   3   1 4.21691 0.33203   3
  -5   3   1 4.17256 0.69847   5
   4  -3  -1 587.913  20.134   8
  -4   3   1 611.291  14.986   3
  -4   3   1 627.263  16.935   5
  -4   3   1 631.244  16.988   6
  -4   3   1 613.952  17.836   7
   3  -3  -1 330.577   8.076   2
   3  -3  -1 301.104  10.562   8
  -3   3   1 319.104   8.973   5
  -3   3   1 326.662   9.395   7
  -3   3   1 316.302   7.913   3
   2  -3  -1 45.1553  1.7725   8
   2  -3  -1 45.1821  1.3905   2
  -2   3   1 46.5826  1.4096   3
  -2   3   1 45.5794  1.6640   5
  -2   3   1 48.1414  1.6375   7
   1  -3  -1 8686.25  219.81   2
  -1   3   1 8851.50  282.59   8
   0  -3  -1 58.4303  1.8481   1
   0  -3  -1 53.6641  1.7259   2
   0   3   1 57.5828  1.7451   2
  -1  -3  -1 9.89767 0.77578   1
   1   3   1 11.7377  0.6917   2
   1   3   1 11.8003  0.7533   4
   1   3   1 11.5554  0.7667   1
  -2  -3  -1 782.492  20.164   1
  -2  -3  -1 762.754  28.308   9
   2   3   1 808.505  20.184   1
   2   3   1 760.451  20.309   4
   2   3   1 792.112  19.895   2
  -3  -3  -1 13.7347  1.1508   6
  -3  -3  -1 14.1994  0.9260   3
  -3  -3  -1 13.6240  1.3341   9
  -3  -3  -1 10.2477  0.8816   1
   3   3   1 12.0516  0.9293   4
   3   3   1 13.1327  0.8431   2
   3   3   1 15.9420  0.9519   4
   3   3   1 14.4924  0.9489   1
  -4  -3  -1 13.4741  1.4836   9
  -4  -3  -1 10.0134  0.8832   1
  -4  -3  -1 11.8100  0.9233   3
  -4  -3  -1 12.9017  1.2274   6
   4   3   1 11.2905  0.8229   2
   4   3   1 11.6338  0.9932   1
   4   3   1 11.3022  0.9441   4
   4   3   1 12.6062  0.9243   4
  -5  -3  -1 46.7353  1.8126   3
  -5  -3  -1 47.1973  2.3574   6
  -5  -3  -1 49.4765  1.7347   1
   5   3   1 47.7635  1.7180   2
   5   3   1 42.6595  2.5398   8
   5   3   1 42.9207  1.8258   4
  -6  -3  -1 3.10552 1.09230   6
   6   3   1 1.51513 1.14694   8
   6   3   1 2.96829 0.61123   2
  -7  -3  -1 1.28544 1.04474   6
   7   3   1 -0.8316  0.5532   2
  -8  -3  -1 34.4609  2.5700   6
   8   3   1 33.3860  1.7045   2
  -9  -3  -1 8.26798 1.69521   6
   9   3   1 6.84867 0.93903   2
 -10  -3  -1 2.93931 1.56222   6
  10   3   1 1.95285 0.85569   2
 -12   4   1 1.96476 1.71400   7
 -11   4   1 12.8828  2.1100   7
 -10   4   1 2.77695 1.42481   7
  -9   4   1 5.04509 1.38009   7
  -8   4   1 11.3203  1.2496   5
  -8   4   1 11.5027  1.2583   6
  -8   4   1 12.3779  1.5605   7
   7  -4  -1 1.01500 0.87951   8
  -7   4   1 0.61113 0.72321   7
  -7   4   1 -0.1852  0.7274   5
  -7   4   1 0.58629 0.70348   6
  -7   4   1 -0.1824  0.2602   3
   6  -4  -1 124.110   5.015   8
  -6   4   1 127.222   4.474   7
  -6   4   1 125.513   3.327   3
  -6   4   1 127.150   4.030   6
  -6   4   1 130.091   4.147   5
   5  -4  -1 198.065   7.058   8
  -5   4   1 196.017   5.015   3
  -5   4   1 196.311   5.890   5
  -5   4   1 199.413   5.789   6
  -5   4   1 189.929   6.237   7
   4  -4  -1 839.235  19.713   2
   4  -4  -1 754.807  25.510   8
   4  -4  -1 794.387  19.707   2
  -4   4   1 760.856  19.147   3
  -4   4   1 757.077  21.475   5
  -4   4   1 800.587  19.970   1
  -4   4   1 771.842  22.579   7
   3  -4  -1 338.190   8.637   2
   3  -4  -1 339.742   8.869   4
   3  -4  -1 328.002  11.111   8
  -3   4   1 334.976   8.784   1
  -3   4   1 330.081   9.487   5
  -3   4   1 329.542   8.416   3
  -3   4   1 345.357   9.880   7
   2  -4  -1 20.4135  0.9579   4
   2  -4  -1 19.2085  0.8697   2
   2  -4  -1 18.7795  0.9630   8
  -2   4   1 19.4792  0.9068   3
  -2   4   1 19.6383  0.9828   8
  -2   4   1 18.9379  1.0166   5
  -2   4   1 19.7153  0.9227   1
   1  -4  -1 2684.34   68.70   4
   1  -4  -1 2677.50   68.15   1
   1  -4  -1 2610.38   67.41   2
  -1   4   1 2722.96   85.65   8
  -1   4   1 2727.91   67.39   2
  -1   4   1 2697.94   68.14   1
   0  -4  -1 595.854  15.490   1
   0  -4  -1 588.274  15.220   2
   0   4   1 600.204  15.480   1
   0   4   1 592.806  15.238   2
  -1  -4  -1 224.408   5.920   2
  -1  -4  -1 210.999   6.095   1
   1   4   1 218.943   5.968   2
   1   4   1 225.068   6.135   1
   1   4   1 225.674   6.165   4
  -2  -4  -1 449.666  16.697   9
  -2  -4  -1 449.792  11.998   1
   2   4   1 467.301  12.032   1
   2   4   1 445.200  11.786   2
   2   4   1 451.620  12.085   4
  -3  -4  -1 85.7471  2.8074   1
  -3  -4  -1 83.9718  3.1796   6
  -3  -4  -1 84.7909  3.8604   9
  -3  -4  -1 92.0655  2.7509   3
   3   4   1 89.3444  2.8567   4
   3   4   1 87.3838  2.8575   1
   3   4   1 82.5623  2.6934   2
  -4  -4  -1 30.8769  2.1309   9
  -4  -4  -1 30.6423  1.8519   6
  -4  -4  -1 33.3974  1.4599   1
   4   4   1 30.9625  1.3896   2
   4   4   1 33.2654  1.5400   4
  -5  -4  -1 142.382   5.176   6
  -5  -4  -1 151.407   4.390   1
  -5  -4  -1 155.712   6.493   9
   5   4   1 144.214   4.519   4
   5   4   1 143.147   4.327   2
   5   4   1 147.026   5.804   8
  -6  -4  -1 -0.4290  0.9652   6
   6   4   1 0.88741 0.60458   2
   6   4   1 -0.7025  1.0227   8
  -7  -4  -1 5.01319 1.34063   6
   7   4   1 4.49993 0.80860   2
  -8  -4  -1 15.4427  1.9521   6
   8   4   1 13.1118  1.1712   2
  -9  -4  -1 -0.7924  1.2694   6
   9   4   1 -1.2749  0.7275   2
  10   4   1 10.4117  1.4044   2
 -12   5   1 8.47529 2.05236   7
 -11   5   1 5.06863 1.72682   7
 -10   5   1 1.34091 1.32270   7
   9  -5  -1 60.5702  1.8989   4
  -9   5   1 63.8441  3.3094   7
   8  -5  -1 87.6583  2.5733   4
  -8   5   1 93.3230  3.8513   7
  -8   5   1 87.9463  3.3232   5
  -8   5   1 86.2005  2.4530   3
   7  -5  -1 403.821  10.932   4
   7  -5  -1 424.021  14.506   8
  -7   5   1 427.618  12.053   5
  -7   5   1 416.109  12.848   7
  -7   5   1 429.267  11.989   6
  -7   5   1 407.792  10.390   3
   6  -5  -1 18.0179  0.8736   4
   6  -5  -1 20.0049  1.6335   8
  -6   5   1 18.8431  1.4046   7
  -6   5   1 21.1487  1.3012   5
  -6   5   1 16.8558  0.8723   3
  -6   5   1 20.5698  1.1741   6
   5  -5  -1 3.50601 0.35770   2
   5  -5  -1 4.66632 0.47588   4
   5  -5  -1 4.62557 0.87163   8
  -5   5   1 4.56890 0.40821   1
  -5   5   1 3.80826 0.73769   7
  -5   5   1 3.92795 0.71459   5
  -5   5   1 3.83802 0.46622   3
   4  -5  -1 393.563  10.331   4
   4  -5  -1 390.082  13.032   8
   4  -5  -1 386.164  10.048   2
  -4   5   1 385.760   9.814   3
  -4   5   1 407.564  10.218   1
  -4   5   1 387.548  11.560   7
  -4   5   1 376.248  11.056   5
   3  -5  -1 102.492   3.054   2
   3  -5  -1 103.293   3.849   8
   3  -5  -1 110.988   3.193   4
  -3   5   1 103.928   3.033   3
  -3   5   1 111.380   3.883   8
  -3   5   1 109.454   3.513   7
  -3   5   1 103.089   3.132   1
  -3   5   1 101.332   3.480   5
   2  -5  -1 1437.35   36.52   1
   2  -5  -1 1405.15   36.05   2
  -2   5   1 1462.85   45.68   8
  -2   5   1 1408.48   38.73   5
  -2   5   1 1405.58   36.46   1
  -2   5   1 1443.98   34.82   3
   1  -5  -1 1238.37   31.03   4
   1  -5  -1 1212.94   30.81   1
   1  -5  -1 1162.22   30.37   2
  -1   5   1 1217.99   30.35   2
  -1   5   1 1196.40   38.32   8
  -1   5   1 1164.54   30.76   1
   0  -5  -1 1159.15   29.31   2
   0  -5  -1 1138.25   29.74   1
   0   5   1 1157.67   29.73   1
   0   5   1 1167.40   29.34   2
  -1  -5  -1 1005.94   27.29   1
  -1  -5  -1 1059.22   26.87   2
   1   5   1 1118.47   27.57   4
   1   5   1 1049.19   26.95   2
   1   5   1 1058.71   27.33   1
  -2  -5  -1 2.69940 0.70842   9
  -2  -5  -1 2.52363 0.63454   1
   2   5   1 3.68224 0.63362   4
   2   5   1 4.99791 0.74241   1
   2   5   1 2.14314 0.53783   2
  -3  -5  -1 0.15405 0.69393   9
  -3  -5  -1 0.01371 0.54988   1
  -3  -5  -1 0.70853 0.67124   6
   3   5   1 0.17329 0.47387   2
   3   5   1 0.14821 0.48235   4
   3   5   1 -0.2578  0.5340   1
  -4  -5  -1 25.7557  1.8534   6
  -4  -5  -1 25.9880  1.4469   1
  -4  -5  -1 30.8318  2.2759   9
   4   5   1 25.7780  1.4005   2
   4   5   1 26.5226  1.5284   4
  -5  -5  -1 -0.4798  0.6273   1
  -5  -5  -1 -0.5622  0.8859   6
   5   5   1 -0.9339  0.5580   2
   5   5   1 0.05893 0.63821   4
  -6  -5  -1 6.90841 1.34834   6
   6   5   1 6.20970 0.89622   2
  -7  -5  -1 -0.2300  1.1189   6
   7   5   1 0.34233 0.69038   2
  -8  -5  -1 -0.9208  1.1428   6
   8   5   1 -0.5398  0.7307   2
  -9  -5  -1 2.95429 1.52993   6
   9   5   1 2.54431 0.99135   2
 -12   6   1 -0.3462  1.5683   7
  11  -6  -1 4.26856 0.55028   4
 -11   6   1 6.04333 1.65380   7
  10  -6  -1 0.80209 0.38680   4
 -10   6   1 0.68464 1.27332   7
   9  -6  -1 3.43296 0.51552   4
  -9   6   1 4.46441 1.32824   7
  -9   6   1 4.42532 0.51205   3
   8  -6  -1 49.7900  1.7131   4
  -8   6   1 48.4406  2.2841   5
  -8   6   1 45.9891  1.6290   3
  -8   6   1 49.9744  2.6682   7
   7  -6  -1 96.5527  2.6261   2
   7  -6  -1 94.0933  2.8712   4
   7  -6  -1 98.3324  4.2557   8
  -7   6   1 92.4734  3.4938   5
  -7   6   1 90.6099  3.7391   7
  -7   6   1 95.4730  2.7808   3
   6  -6  -1 40.1636  1.5128   4
   6  -6  -1 40.2926  1.3642   2
   6  -6  -1 40.0446  2.2919   8
  -6   6   1 38.7734  1.4910   3
  -6   6   1 39.9872  1.9030   5
  -6   6   1 40.0196  2.0850   7
   5  -6  -1 10.8725  0.8012   4
   5  -6  -1 10.0515  0.7180   2
   5  -6  -1 10.2805  1.1442   8
  -5   6   1 9.83914 0.99814   5
  -5   6   1 9.74343 0.78992   3
  -5   6   1 10.8632  1.0585   7
  -5   6   1 9.70233 0.71305   1
   4  -6  -1 1.74050 0.51320   1
   4  -6  -1 0.23625 0.35256   2
   4  -6  -1 0.10992 0.37686   4
   4  -6  -1 0.13053 0.52162   8
  -4   6   1 -0.3518  0.5157   5
  -4   6   1 0.03506 0.40812   1
  -4   6   1 0.66904 0.39793   3
  -4   6   1 0.30905 0.51423   7
   3  -6  -1 124.687   3.788   4
   3  -6  -1 118.146   3.608   2
   3  -6  -1 128.791   3.775   4
   3  -6  -1 129.311   3.791   1
  -3   6   1 116.563   4.058   5
  -3   6   1 129.285   4.482   8
  -3   6   1 129.786   4.067   7
  -3   6   1 123.609   3.599   3
  -3   6   1 121.905   3.724   1
   2  -6  -1 1225.92   31.62   4
   2  -6  -1 1172.85   30.95   2
   2  -6  -1 1247.49   31.42   1
  -2   6   1 1165.96   33.27   5
  -2   6   1 1182.29   31.33   1
  -2   6   1 1249.29   29.95   3
  -2   6   1 1251.72   39.10   8
  -2   6   1 1259.08   30.97   2
   1  -6  -1 571.576  14.556   4
   1  -6  -1 547.365  14.470   1
   1  -6  -1 532.560  14.167   2
  -1   6   1 543.952  14.126   2
  -1   6   1 526.556  14.413   1
  -1   6   1 550.850  17.599   8
   0  -6  -1 0.69784 0.47230   2
   0  -6  -1 0.68377 0.58345   1
   0   6   1 0.37057 0.56390   1
   0   6   1 -0.0877  0.4706   2
  -1  -6  -1 12.9518  1.0749   1
  -1  -6  -1 14.1501  0.9679   2
   1   6   1 13.5092  1.0340   1
   1   6   1 12.9879  1.0032   2
   1   6   1 16.1569  1.1353   4
  -2  -6  -1 -0.4536  0.6156   9
  -2  -6  -1 1.03985 0.68317   6
  -2  -6  -1 -1.7538  0.5479   1
   2   6   1 -0.8293  0.4937   4
   2   6   1 -1.0929  0.5262   2
   2   6   1 -1.0293  0.5967   1
  -3  -6  -1 37.2775  2.0842   6
  -3  -6  -1 37.0420  1.7830   1
   3   6   1 36.0568  1.7229   2
   3   6   1 40.6900  1.9019   4
   3   6   1 41.7031  1.9043   1
  -4  -6  -1 -0.4278  0.8212   6
  -4  -6  -1 -1.2303  0.6565   1
   4   6   1 0.13082 0.64888   4
   4   6   1 -0.1937  0.5894   2
  -5  -6  -1 1.30023 1.08565   6
  -5  -6  -1 1.02713 0.73298   1
   5   6   1 3.03612 0.77839   2
  -6  -6  -1 49.5388  2.9124   6
   6   6   1 47.4169  2.2273   2
  -7  -6  -1 4.04948 1.36809   6
   7   6   1 1.23042 0.84524   2
  -8  -6  -1 1.14521 1.36097   6
   8   6   1 2.46432 0.93272   2
  12  -7  -1 1.82101 0.56211   4
 -12   7   1 1.49798 1.73282   7
  11  -7  -1 1.25779 0.53282   4
 -11   7   1 0.91061 1.41034   7
  10  -7  -1 -0.2157  0.4219   4
 -10   7   1 0.51554 1.30959   7
 -10   7   1 0.52672 0.43287   3
   9  -7  -1 -0.2382  0.4333   4
   9  -7  -1 -0.5313  0.3618   2
  -9   7   1 -0.1011  0.4319   3
  -9   7   1 0.90273 1.13571   7
   8  -7  -1 28.0624  1.3437   4
   8  -7  -1 30.4966  1.2147   2
  -8   7   1 31.0677  2.1882   7
  -8   7   1 30.2519  1.3437   3
  -8   7   1 32.5014  1.9835   5
   7  -7  -1 1.63220 0.98745   8
   7  -7  -1 0.26554 0.43313   2
   7  -7  -1 0.49262 0.46962   4
  -7   7   1 1.21419 0.89660   7
  -7   7   1 0.76035 0.48551   3
  -7   7   1 0.16321 0.74647   5
   6  -7  -1 12.2905  0.9558   4
   6  -7  -1 12.6878  1.3944   8
   6  -7  -1 11.8900  0.8753   2
  -6   7   1 12.8260  1.2714   7
  -6   7   1 11.9410  0.9144   3
  -6   7   1 11.0880  1.1831   5
  -6   7   1 13.5807  0.8250   1
   5  -7  -1 1.91087 0.75759   8
   5  -7  -1 2.90730 0.52459   2
  -5   7   1 3.93377 0.79861   7
  -5   7   1 1.34888 0.69639   5
  -5   7   1 2.54429 0.54479   3
  -5   7   1 3.05937 0.55996   1
   4  -7  -1 24.0749  1.3231   1
   4  -7  -1 21.9992  1.2474   4
   4  -7  -1 19.7969  1.1327   2
  -4   7   1 19.5504  1.3926   5
  -4   7   1 21.6265  1.1786   1
  -4   7   1 22.2009  1.2123   3
  -4   7   1 23.2259  1.3603   7
   3  -7  -1 3.93777 0.71733   1
   3  -7  -1 4.76916 0.69637   4
   3  -7  -1 4.56063 0.66110   2
  -3   7   1 2.72859 0.76030   5
  -3   7   1 4.45687 0.63116   3
  -3   7   1 4.06499 0.68326   1
  -3   7   1 4.53260 0.67865   8
   2  -7  -1 403.404  11.081   1
   2  -7  -1 398.523  10.834   2
  -2   7   1 421.769  13.356   8
  -2   7   1 418.505  10.561   3
  -2   7   1 399.119  11.030   1
   1  -7  -1 521.703  13.680   2
   1  -7  -1 509.339  13.981   1
  -1   7   1 519.773  13.963   1
  -1   7   1 537.449  13.653   2
   0  -7  -1 22.2235  1.3353   1
   0  -7  -1 25.0649  1.3143   2
   0   7   1 22.0436  1.4044   1
   0   7   1 23.5691  1.3160   2
  -1  -7  -1 1.30824 0.64724   1
   1   7   1 2.59268 0.75103   1
   1   7   1 3.17315 0.67609   2
  -2  -7  -1 15.8377  1.4426   6
  -2  -7  -1 18.1724  1.3914   1
   2   7   1 19.6463  1.4261   1
   2   7   1 18.0180  1.3062   2
  -3  -7  -1 0.61654 0.82596   6
  -3  -7  -1 -0.2895  0.7425   1
   3   7   1 -0.1860  0.7237   1
   3   7   1 -0.7718  0.6016   2
  -4  -7  -1 5.01264 1.20555   6
  -4  -7  -1 5.12972 0.98391   1
   4   7   1 5.40387 0.91868   2
  -5  -7  -1 -2.1413  0.9293   6
  -5  -7  -1 -1.0500  0.6970   1
   5   7   1 -0.3641  0.7007   2
  -6  -7  -1 3.10369 1.28698   6
   6   7   1 1.65382 0.91358   2
  -7  -7  -1 1.07863 1.33828   6
   7   7   1 0.89109 0.89986   2
  -8  -7  -1 -0.6148  1.3149   6
   8   7   1 -0.0701  0.9828   2
 -12   8   1 21.4223  2.6161   7
 -11   8   1 4.01455 1.59442   7
 -11   8   1 1.27998 0.48018   3
  10  -8  -1 1.33184 0.53762   2
 -10   8   1 0.81863 0.53474   3
 -10   8   1 3.78764 1.40299   7
   9  -8  -1 1.56340 0.57307   2
  -9   8   1 1.12475 0.56312   3
  -9   8   1 3.41799 1.08198   5
  -9   8   1 2.08407 1.20803   7
   8  -8  -1 175.207   4.939   2
  -8   8   1 178.033   5.874   5
  -8   8   1 179.611   6.325   7
  -8   8   1 167.958   4.893   3
   7  -8  -1 13.3051  1.0418   2
   7  -8  -1 16.5686  1.7515   8
  -7   8   1 14.4551  1.0676   3
  -7   8   1 14.7110  1.4399   5
  -7   8   1 15.2467  1.5252   7
   6  -8  -1 7.04807 1.17918   8
   6  -8  -1 4.95183 0.68751   2
  -6   8   1 5.51515 0.69671   1
  -6   8   1 5.50055 1.02894   5
  -6   8   1 5.27219 0.76522   3
  -6   8   1 6.48568 1.01149   7
   5  -8  -1 26.0408  1.3750   2
   5  -8  -1 27.5794  1.5019   4
  -5   8   1 28.7103  1.4558   3
  -5   8   1 27.9833  1.3889   1
  -5   8   1 29.2965  1.6888   7
  -5   8   1 26.7202  1.7402   5
   4  -8  -1 0.90932 0.61197   1
   4  -8  -1 0.04304 0.47756   2
   4  -8  -1 0.13334 0.52523   4
  -4   8   1 0.47579 0.52604   3
  -4   8   1 -0.5493  0.6866   5
  -4   8   1 -0.5575  0.5813   7
  -4   8   1 0.46672 0.55777   1
   3  -8  -1 20.5609  1.3126   2
   3  -8  -1 21.9799  1.4298   1
   3  -8  -1 21.4526  1.3986   4
  -3   8   1 18.9632  1.3958   5
  -3   8   1 21.2043  1.3400   1
   2  -8  -1 314.311   8.864   1
   2  -8  -1 315.403   8.616   2
  -2   8   1 314.132   8.816   1
   1  -8  -1 26.1253  1.5178   1
   1  -8  -1 24.3095  1.4232   2
  -1   8   1 26.1150  1.3895   2
  -1   8   1 23.0671  1.5239   1
   0  -8  -1 21.7620  1.5036   1
   0   8   1 22.1457  1.5109   1
   0   8   1 21.3518  1.3588   2
  -1  -8  -1 6.31913 0.98493   1
   1   8   1 5.31217 0.96991   1
   1   8   1 5.06349 0.85374   2
  -2  -8  -1 5.38377 1.06243   6
  -2  -8  -1 4.63476 0.97819   1
   2   8   1 4.47403 0.90842   2
   2   8   1 6.54771 1.06436   1
  -3  -8  -1 -0.1899  0.7387   1
  -3  -8  -1 -0.6820  0.8307   6
   3   8   1 1.07631 0.85811   1
   3   8   1 1.06821 0.76927   2
  -4  -8  -1 -0.4173  0.9784   6
  -4  -8  -1 0.90713 0.85363   1
   4   8   1 -1.0658  0.7201   2
  -5  -8  -1 3.40682 1.02136   1
  -5  -8  -1 2.74453 1.32860   6
   5   8   1 1.98016 0.90472   2
  -6  -8  -1 7.93423 1.62129   6
   6   8   1 7.80752 1.26574   2
  -7  -8  -1 -0.3185  1.3111   6
   7   8   1 -0.9688  0.8962   2
  12  -9  -1 0.12290 0.66136   4
 -12   9   1 0.17261 0.45677   3
 -12   9   1 -0.1304  0.4857   3
 -12   9   1 -0.1298  1.5250   7
  11  -9  -1 0.73683 0.61691   2
 -11   9   1 1.58760 0.61170   3
 -11   9   1 0.31851 1.43055   7
  10  -9  -1 5.83704 0.78331   2
 -10   9   1 4.36009 0.74041   3
 -10   9   1 5.99963 1.59377   7
   9  -9  -1 1.45472 0.66613   2
  -9   9   1 1.96613 1.00223   5
  -9   9   1 2.43399 0.69267   3
  -9   9   1 2.28817 1.21492   7
   8  -9  -1 14.4503  1.2036   2
  -8   9   1 11.9654  1.5224   5
  -8   9   1 13.1835  1.0940   3
  -8   9   1 15.1910  1.6544   7
   7  -9  -1 19.6716  1.3057   2
  -7   9   1 18.0362  1.3699   3
  -7   9   1 16.0908  1.6282   7
  -7   9   1 19.2842  1.7569   5
   6  -9  -1 5.09767 0.78542   2
   6  -9  -1 5.61156 0.84917   4
  -6   9   1 3.95857 0.76364   3
  -6   9   1 4.22190 1.04927   7
  -6   9   1 5.86364 1.17144   5
  -6   9   1 6.20043 0.80638   1
   5  -9  -1 122.399   4.100   4
   5  -9  -1 123.303   3.924   2
  -5   9   1 127.709   3.942   3
  -5   9   1 128.673   3.977   1
  -5   9   1 124.830   4.433   7
  -5   9   1 121.535   4.485   5
   4  -9  -1 2.32878 0.80312   1
   4  -9  -1 2.25013 0.69034   2
  -4   9   1 2.24721 0.92317   5
  -4   9   1 1.23835 0.66442   1
   3  -9  -1 63.9850  2.4840   2
   3  -9  -1 62.6774  2.5804   1
  -3   9   1 59.6381  2.5064   1
  -3   9   1 59.8455  2.7617   5
   2  -9  -1 712.333  18.186   2
   2  -9  -1 692.156  18.544   1
  -2   9   1 672.644  18.455   1
   1  -9  -1 67.9463  2.8710   1
   1  -9  -1 74.6378  2.7360   2
  -1   9   1 68.5883  2.8394   1
   0  -9  -1 30.8593  1.9043   1
   0   9   1 31.4999  1.7621   2
   0   9   1 31.0275  1.8996   1
  -1  -9  -1 10.3051  1.2698   1
  -1  -9  -1 10.1033  1.2661   6
   1   9   1 10.3260  1.1478   2
   1   9   1 9.56859 1.24496   1
  -2  -9  -1 13.9571  1.5186   6
  -2  -9  -1 14.2986  1.4376   1
   2   9   1 16.0730  1.5469   1
   2   9   1 16.2998  1.4412   2
  -3  -9  -1 -0.4866  0.8815   1
  -3  -9  -1 -0.9741  0.9734   6
   3   9   1 0.07526 0.95935   1
   3   9   1 0.34795 0.80457   2
  -4  -9  -1 1.40406 0.91527   1
  -4  -9  -1 1.62414 1.22860   6
   4   9   1 2.01487 0.97203   2
  -5  -9  -1 8.53470 1.26962   1
  -5  -9  -1 9.18732 1.77484   6
   5   9   1 7.63587 1.26754   2
  -6  -9  -1 0.85856 1.32575   6
   6   9   1 -1.0498  0.9489   2
   7   9   1 2.56607 1.21698   2
  12 -10  -1 -0.3647  0.6747   2
 -12  10   1 -0.3117  1.5895   7
 -12  10   1 -0.4227  0.5027   3
 -12  10   1 0.61296 0.62676   3
  11 -10  -1 5.16256 0.90734   4
  11 -10  -1 6.15808 0.89681   2
 -11  10   1 5.04610 0.79574   3
 -11  10   1 4.59044 1.79255   7
  10 -10  -1 -0.5784  0.6385   4
  10 -10  -1 -0.2035  0.6539   2
 -10  10   1 0.81253 0.66227   3
 -10  10   1 0.65009 1.26336   7
   9 -10  -1 6.37651 0.89983   2
   9 -10  -1 6.93657 1.01179   4
  -9  10   1 7.65321 1.34638   5
  -9  10   1 6.83722 1.55748   7
  -9  10   1 6.89409 0.94465   3
   8 -10  -1 22.0023  1.4878   2
   8 -10  -1 20.1155  1.5842   4
  -8  10   1 22.5862  2.0861   7
  -8  10   1 22.4984  1.5374   3
  -8  10   1 19.4560  1.8215   5
   7 -10  -1 0.83242 0.71554   4
   7 -10  -1 0.28291 0.68451   2
  -7  10   1 0.95614 0.70242   3
  -7  10   1 0.27827 0.87814   7
  -7  10   1 1.82720 0.98416   5
   6 -10  -1 7.66377 0.97754   2
   6 -10  -1 7.19918 1.02178   4
  -6  10   1 7.32157 0.98550   1
  -6  10   1 7.98358 1.32056   5
  -6  10   1 9.42451 1.07431   3
   5 -10  -1 4.61594 0.87858   2
  -5  10   1 3.64879 0.87731   1
  -5  10   1 4.00590 1.08995   5
   4 -10  -1 32.4402  1.8553   2
   4 -10  -1 33.3993  1.9449   1
  -4  10   1 33.0872  1.8131   1
  -4  10   1 27.3613  2.0803   5
   3 -10  -1 1.91021 0.93427   1
   3 -10  -1 1.15814 0.82960   2
  -3  10   1 3.19680 1.00715   1
  -3  10   1 4.25827 1.10820   5
   2 -10  -1 253.517   7.113   2
   2 -10  -1 237.535   7.350   1
  -2  10   1 237.513   7.301   1
   1 -10  -1 -0.3690  0.8370   1
  -1  10   1 -0.8850  0.8319   1
   0 -10  -1 34.7262  2.1842   1
   0 -10  -1 40.5276  2.1609   6
   0  10   1 35.0771  2.1712   1
  -1 -10  -1 -0.2266  0.8028   6
  -1 -10  -1 -0.0603  0.8605   1
   1  10   1 -0.8446  0.8181   2
   1  10   1 -1.3058  0.8608   1
  -2 -10  -1 15.5244  1.7323   6
  -2 -10  -1 14.9110  1.6110   1
   2  10   1 16.4336  1.7128   1
   2  10   1 17.5671  1.5405   2
  -3 -10  -1 2.03885 1.24472   6
  -3 -10  -1 0.79933 0.97564   1
   3  10   1 0.12308 0.90268   2
   3  10   1 0.85107 1.03694   1
  -4 -10  -1 5.79432 1.24192   1
  -4 -10  -1 5.77163 1.60322   6
   4  10   1 4.73855 1.17909   2
  -5 -10  -1 5.67167 1.32467   1
  -5 -10  -1 7.50254 1.74097   6
   5  10   1 5.33949 1.28992   2
  -6 -10  -1 10.1497  1.9824   6
   6  10   1 6.97594 1.46687   2
  11 -11  -1 0.36937 0.76494   4
  11 -11  -1 -0.9249  0.6959   2
 -11  11   1 0.84832 0.72788   3
  10 -11  -1 5.23678 1.01893   4
  10 -11  -1 6.92077 1.04505   2
 -10  11   1 4.89356 0.94395   3
   9 -11  -1 5.02208 0.99208   2
   9 -11  -1 6.48778 1.05448   4
  -9  11   1 7.67315 1.50075   5
  -9  11   1 6.09307 0.98631   3
   8 -11  -1 16.1751  1.4194   4
   8 -11  -1 13.8183  1.2647   2
  -8  11   1 12.1603  1.2343   3
  -8  11   1 13.0901  1.7336   5
   7 -11  -1 1.49794 0.80485   2
  -7  11   1 -0.8663  1.1034   5
   6 -11  -1 1.22509 0.81913   2
  -6  11   1 -0.4424  0.7232   1
  -6  11   1 -0.8046  0.9474   5
   5 -11  -1 0.49286 0.77033   2
  -5  11   1 0.22407 0.95035   5
  -5  11   1 1.07058 0.83303   1
   4 -11  -1 20.0274  1.5964   2
   4 -11  -1 18.6753  1.7168   1
  -4  11   1 22.9858  2.0107   5
  -4  11   1 19.1838  1.6333   1
   3 -11  -1 0.36355 0.85249   2
   3 -11  -1 1.07343 0.98840   1
  -3  11   1 0.57532 1.02420   5
  -3  11   1 1.63385 0.91610   1
   2 -11  -1 64.7956  3.0976   1
   2 -11  -1 72.0868  2.9620   2
  -2  11   1 70.0013  3.2973   5
  -2  11   1 70.1861  3.1058   1
   1 -11  -1 20.4816  1.8324   1
  -1  11   1 20.4248  1.8141   1
   0 -11  -1 8.20129 1.33441   1
   0  11   1 7.07589 1.35603   1
  -1 -11  -1 9.51081 1.48021   6
  -1 -11  -1 7.38973 1.35081   1
   1  11   1 10.0026  1.5114   1
  -2 -11  -1 0.86023 1.13158   1
  -2 -11  -1 -0.5513  1.0824   6
   2  11   1 0.97125 1.11666   1
  -3 -11  -1 23.9205  2.3313   6
  -3 -11  -1 26.1596  2.1550   1
   3  11   1 19.4352  1.8523   2
   3  11   1 22.1684  2.0852   1
  -4 -11  -1 -0.3829  1.2926   6
  -4 -11  -1 -0.9653  1.1068   1
   4  11   1 0.85915 1.06846   2
  -5 -11  -1 -0.9042  1.4697   6
  -5 -11  -1 1.17878 1.19603   1
   5  11   1 0.78734 1.15266   2
  11 -12  -1 2.97838 0.95691   4
 -11  12   1 0.91006 0.80485   3
  10 -12  -1 -0.1739  0.8153   2
  10 -12  -1 -0.3453  0.8209   4
 -10  12   1 -0.7868  0.7588   3
   9 -12  -1 -1.3821  0.7530   2
  -9  12   1 0.51732 0.81807   3
  -9  12   1 -1.4315  1.1269   5
   8 -12  -1 0.34239 0.80241   2
  -8  12   1 1.02594 1.29225   5
   7 -12  -1 -0.3159  0.8164   2
  -7  12   1 0.11615 1.20317   5
   6 -12  -1 7.33441 1.17047   2
  -6  12   1 7.86140 1.54348   5
  -6  12   1 6.89857 1.09766   1
   5 -12  -1 1.04288 0.91473   2
  -5  12   1 1.35972 0.90479   1
  -5  12   1 1.78155 1.17470   5
   4 -12  -1 46.7134  2.5530   1
   4 -12  -1 44.7104  2.4138   2
  -4  12   1 38.5970  2.6933   5
  -4  12   1 41.6686  2.3792   1
   3 -12  -1 31.1155  2.2590   1
   3 -12  -1 30.0920  2.0717   2
  -3  12   1 26.0742  2.2846   5
  -3  12   1 25.7931  2.0515   1
   2 -12  -1 3.14406 1.21572   1
  -2  12   1 3.59484 1.17311   1
  -2  12   1 2.82447 1.23309   5
   1 -12  -1 9.07767 1.51496   1
  -1  12   1 14.9111  1.7174   1
   0 -12  -1 -0.4473  1.0823   1
   0  12   1 -1.9095  1.0186   1
  -1 -12  -1 12.3036  1.6849   1
   1  12   1 13.2681  1.7187   1
  -2 -12  -1 5.03499 1.37855   1
   2  12   1 3.44716 1.39387   1
  -3 -12  -1 31.7128  2.6953   1
  -3 -12  -1 29.5385  2.7513   6
   3  12   1 32.4394  2.6720   1
  -4 -12  -1 2.34289 1.38702   1
  -4 -12  -1 1.83203 1.48731   6
   9 -13  -1 6.27359 1.25201   2
  -9  13   1 6.49292 1.71663   5
   8 -13  -1 3.54038 1.07973   2
  -8  13   1 3.23776 1.50203   5
   7 -13  -1 -0.0899  0.9280   2
  -7  13   1 -1.1227  1.3316   5
   6 -13  -1 0.14695 0.94659   2
  -6  13   1 1.01762 1.25855   5
  -6  13   1 0.25683 0.98197   1
   5 -13  -1 0.68382 0.93307   2
  -5  13   1 3.46287 1.36776   5
  -5  13   1 0.21901 1.00007   1
   4 -13  -1 20.7670  1.9583   1
   4 -13  -1 26.2645  2.0817   2
  -4  13   1 23.0478  2.2245   5
  -4  13   1 18.9521  1.8916   1
   3 -13  -1 96.3560  4.0901   1
  -3  13   1 92.2262  3.9600   1
  -3  13   1 98.5638  4.3390   5
   2 -13  -1 18.9125  1.9894   1
  -2  13   1 17.6247  1.9057   1
  -2  13   1 20.8741  2.2099   5
   1 -13  -1 1.36664 1.20416   1
  -1  13   1 2.78105 1.27836   1
   0 -13  -1 -1.2201  1.1008   1
   0  13   1 -0.0619  1.1822   1
  -1 -13  -1 0.45464 1.37172   1
   1  13   1 -0.2599  1.2684   1
  -2 -13  -1 -2.0223  1.2958   1
   2  13   1 -1.6308  1.2302   1
  -3 -13  -1 3.26874 1.42635   1
  -9  14   1 7.30942 1.79839   5
   8 -14  -1 -0.3408  1.0249   2
  -8  14   1 -1.2725  1.3052   5
   7 -14  -1 1.90678 1.10952   2
  -7  14   1 1.88773 1.46621   5
  -7  14   1 2.71515 1.20478   1
   6 -14  -1 5.62019 1.30469   2
  -6  14   1 5.76603 1.60553   5
  -6  14   1 6.46596 1.31027   1
   5 -14  -1 16.0296  1.7818   2
  -5  14   1 16.5229  2.1646   5
  -5  14   1 21.7747  2.0328   1
   4 -14  -1 0.25339 1.16740   1
  -4  14   1 -0.5347  1.2512   5
  -4  14   1 0.07035 1.10556   1
   3 -14  -1 32.8724  2.6938   1
  -3  14   1 37.1892  2.7081   1
  -3  14   1 38.1101  2.9484   5
   2 -14  -1 -1.1078  1.2016   1
  -2  14   1 -0.3593  1.2447   5
  -2  14   1 -1.0048  1.2566   1
   1 -14  -1 1.39056 1.36932   1
  -1  14   1 3.15855 1.45985   1
  -1  14   1 2.55140 1.50011   5
   0 -14  -1 0.75971 1.39324   1
   0  14   1 1.82575 1.42166   1
  -1 -14  -1 -1.0366  1.2727   1
   1  14   1 -2.5923  1.3413   1
  -2 -14  -1 -1.0888  1.4456   1
   2  14   1 2.63766 1.63735   1
  -8  15   1 14.1852  2.2649   5
   7 -15  -1 3.70732 1.27504   2
  -7  15   1 7.12297 1.84522   5
   6 -15  -1 1.11099 1.11377   2
  -6  15   1 3.32732 1.26229   1
  -6  15   1 2.04193 1.56571   5
  -5  15   1 1.27934 1.46031   5
  -5  15   1 0.66128 1.30258   1
   4 -15  -1 0.36260 1.33716   1
  -4  15   1 1.09164 1.35575   1
  -4  15   1 1.88614 1.46579   5
   3 -15  -1 -0.2231  1.3097   1
  -3  15   1 -0.2769  1.3948   1
  -3  15   1 -0.4610  1.3666   5
   2 -15  -1 5.52075 1.71169   1
  -2  15   1 7.96462 1.73971   1
  -2  15   1 7.68726 1.75885   5
   1 -15  -1 13.1964  2.0759   1
  -1  15   1 10.2021  2.0382   5
  -1  15   1 12.4862  1.9829   1
   0 -15  -1 1.62863 1.56041   1
   0  15   1 -1.3757  1.4015   1
   0  15   1 -0.6284  1.5164   5
  -6  16   1 -0.4033  1.2407   1
  -6  16   1 -0.0216  1.5796   5
  -5  16   1 2.12287 1.50743   5
  -5  16   1 3.29787 1.50964   1
   4 -16  -1 0.33293 1.55659   1
  -4  16   1 0.05953 1.51512   5
  -4  16   1 1.54040 1.53838   1
   3 -16  -1 4.18200 1.66054   1
  -3  16   1 2.47188 1.72335   5
  -3  16   1 3.77018 1.54797   1
   2 -16  -1 -0.8825  1.4773   1
  -2  16   1 -0.0427  1.4290   1
  -1  17  -2 -0.2836  1.4114   1
   1 -17   2 0.27513 1.52562   1
  -2  17  -2 4.91435 1.91855   5
  -2  17  -2 6.12143 1.72178   1
   2 -17   2 9.13056 1.90068   1
  -3  17  -2 1.15203 1.58527   5
  -3  17  -2 -0.0102  1.4898   1
   3 -17   2 -0.4724  1.3490   1
  -4  17  -2 -0.8133  1.2682   1
  -4  17  -2 1.92374 1.57828   5
   4 -17   2 -0.5211  1.5408   1
  -5  17  -2 -0.6511  1.2947   1
  -5  17  -2 4.56648 1.69184   5
  -6  17  -2 -0.5512  1.5595   5
  -6  17  -2 -1.2547  1.1913   1
   6 -17   2 -1.0030  1.3296   2
   1  16  -2 -0.6289  1.4300   1
  -1 -16   2 -0.1407  1.3989   1
   0  16  -2 0.15065 1.49425   1
   0 -16   2 0.37158 1.44676   1
  -1  16  -2 9.32499 1.79368   1
   1 -16   2 6.16635 1.74767   1
  -2  16  -2 0.52800 1.30419   1
   2 -16   2 0.86399 1.42913   1
  -3  16  -2 3.58225 1.54807   5
  -3  16  -2 2.22868 1.50979   1
   3 -16   2 1.59687 1.44071   1
  -4  16  -2 -0.6732  1.3283   5
  -4  16  -2 0.19511 1.32541   1
   4 -16   2 -0.8840  1.2062   1
  -5  16  -2 2.61696 1.49961   5
  -5  16  -2 -0.8170  1.1936   1
   5 -16   2 -0.9095  1.1044   2
  -6  16  -2 -0.8245  1.3652   5
  -6  16  -2 -0.4894  1.0791   1
   6 -16   2 2.17835 1.19590   2
  -7  16  -2 -0.9929  1.3400   5
   7 -16   2 0.65877 1.14510   2
   3  15  -2 4.36013 1.88020   1
  -3 -15   2 6.83201 1.78629   1
   2  15  -2 0.23917 1.34021   1
  -2 -15   2 1.04874 1.39604   1
   1  15  -2 4.71303 1.55298   1
  -1 -15   2 2.94103 1.50424   1
   0  15  -2 -0.6832  1.1899   1
   0 -15   2 0.20896 1.31593   1
  -1  15  -2 1.87025 1.31974   1
   1 -15   2 5.79714 1.48678   1
  -2  15  -2 -0.1211  1.1600   1
   2 -15   2 0.22171 1.28004   1
  -3  15  -2 -1.2521  1.2064   5
  -3  15  -2 -1.1810  1.1076   1
   3 -15   2 -0.3813  1.2742   1
  -4  15  -2 43.6000  2.9665   5
  -4  15  -2 40.1391  2.6113   1
   4 -15   2 38.5520  2.7371   1
  -5  15  -2 0.41953 1.29236   5
  -5  15  -2 0.79978 1.14444   1
   5 -15   2 0.25560 1.04436   2
  -6  15  -2 2.34105 1.37273   5
  -6  15  -2 0.70898 1.07585   1
   6 -15   2 2.09680 1.15835   2
  -7  15  -2 1.89117 1.45263   5
   7 -15   2 2.41510 1.11524   2
   8 -15   2 16.4209  1.7041   2
  -4 -14   2 5.71073 1.66014   1
   3  14  -2 -1.5204  1.3151   1
  -3 -14   2 0.02220 1.20596   1
   2  14  -2 5.27087 1.52885   1
  -2 -14   2 5.50923 1.49776   1
   1  14  -2 19.0610  2.0833   1
  -1 -14   2 19.8292  2.0941   1
   0  14  -2 5.39853 1.42669   1
   0 -14   2 6.30853 1.44860   1
  -1  14  -2 1.05641 1.11726   1
   1 -14   2 1.19774 1.18052   1
  -2  14  -2 -1.1408  0.9419   1
   2 -14   2 -1.8248  1.0011   1
  -3  14  -2 -0.4142  0.9813   1
  -3  14  -2 0.19590 1.11317   5
   3 -14   2 2.89623 1.26718   1
  -4  14  -2 3.41518 1.28454   5
  -4  14  -2 2.72685 1.14183   1
   4 -14   2 1.76366 1.16242   1
   4 -14   2 2.49944 1.05113   2
  -5  14  -2 28.9395  2.1732   1
  -5  14  -2 34.3072  2.5697   5
   5 -14   2 29.4497  2.2193   2
  -6  14  -2 16.5709  1.9212   5
  -6  14  -2 15.6342  1.5562   1
   6 -14   2 14.5546  1.5829   2
  -7  14  -2 5.37257 1.51609   5
   7 -14   2 6.18307 1.19124   2
   8 -14   2 2.55892 1.05178   2
   9 -14   2 1.22997 1.05147   2
   5  13  -2 2.41836 1.23093   2
  -5 -13   2 -0.7261  1.2199   1
  -4 -13   2 75.0216  3.7446   1
   3  13  -2 2.46401 1.40812   1
  -3 -13   2 1.50663 1.21773   1
   2  13  -2 -0.7594  1.1160   1
  -2 -13   2 1.02761 1.26893   1
   1  13  -2 18.1299  1.8568   1
  -1 -13   2 16.3405  1.8364   1
   0  13  -2 6.55842 1.34828   1
   0 -13   2 4.84550 1.31566   1
  -1  13  -2 10.0308  1.4509   1
   1 -13   2 11.4759  1.5592   1
  -2  13  -2 8.09808 1.33853   1
   2 -13   2 9.11046 1.43138   1
  -3  13  -2 -0.9420  0.8524   1
   3 -13   2 0.44464 1.00485   1
   3 -13   2 0.01496 0.90692   2
  -4  13  -2 6.31146 1.17864   1
  -4  13  -2 6.13245 1.36883   5
   4 -13   2 5.88064 1.14000   2
   4 -13   2 9.11959 1.36403   1
  -5  13  -2 24.8553  1.8898   1
  -5  13  -2 24.0852  2.1479   5
   5 -13   2 27.3141  1.8955   2
  -6  13  -2 0.60990 0.84317   1
  -6  13  -2 0.07165 1.01211   7
  -6  13  -2 -0.1801  1.0041   5
   6 -13   2 0.21728 0.83166   2
  -7  13  -2 8.43122 1.51466   5
  -7  13  -2 6.63325 1.48432   7
   7 -13   2 6.34817 1.13808   2
  -8  13  -2 1.39662 1.29608   7
   8 -13   2 1.10559 0.87488   2
  -9  13  -2 11.5402  1.9575   7
   9 -13   2 12.1993  1.3649   2
 -10  13  -2 1.53927 0.93325   3
 -10  13  -2 0.62734 1.57895   7
  10 -13   2 2.99814 1.01022   2
   6  12  -2 2.70643 1.23225   2
  -6 -12   2 5.83393 1.73004   6
   5  12  -2 118.169   4.556   2
  -5 -12   2 120.933   5.224   6
  -5 -12   2 114.191   4.504   1
   4  12  -2 0.76345 1.07520   2
  -4 -12   2 1.71563 1.23918   1
  -4 -12   2 3.59706 1.37603   6
   3  12  -2 34.8076  2.2587   2
   3  12  -2 32.8700  2.4641   1
  -3 -12   2 30.3119  2.2956   1
   2  12  -2 77.7583  3.4458   1
  -2 -12   2 70.2301  3.3204   1
   1  12  -2 65.7180  3.0945   1
  -1 -12   2 63.9084  3.1232   1
   0  12  -2 4.72657 1.13247   1
   0 -12   2 4.98685 1.23421   1
  -1  12  -2 4.17948 1.05419   1
   1 -12   2 4.70989 1.15435   1
  -2  12  -2 8.75065 1.24241   1
   2 -12   2 6.20766 1.12724   2
   2 -12   2 9.28286 1.36020   1
  -3  12  -2 -0.0050  0.8502   1
   3 -12   2 1.73676 0.88194   2
   3 -12   2 0.94423 0.87914   1
  -4  12  -2 2.78618 0.96447   1
  -4  12  -2 3.53113 1.11501   5
   4 -12   2 2.39476 0.88852   2
   4 -12   2 2.41041 0.96781   1
  -5  12  -2 2.53519 1.04032   5
  -5  12  -2 1.60632 1.04585   7
  -5  12  -2 2.37174 0.88093   1
   5 -12   2 2.31735 0.84982   2
  -6  12  -2 3.84884 1.27565   7
  -6  12  -2 3.93092 1.10514   5
  -6  12  -2 3.63552 0.90408   1
   6 -12   2 4.54288 0.93514   2
  -7  12  -2 7.57901 1.36502   5
  -7  12  -2 10.1097  1.5909   7
   7 -12   2 8.82816 1.13629   2
  -8  12  -2 34.7019  1.9913   3
  -8  12  -2 31.0190  2.5949   7
   8 -12   2 31.7638  1.9374   2
  -9  12  -2 1.20860 1.36308   7
  -9  12  -2 -0.4472  0.7133   3
   9 -12   2 1.52587 0.83286   2
 -10  12  -2 14.1039  2.1436   7
 -10  12  -2 11.5747  1.2144   3
  10 -12   2 12.5479  1.2909   2
 -11  12  -2 1.43401 1.59352   7
 -11  12  -2 -0.3656  0.7197   3
  -7 -11   2 -0.5195  1.5617   6
   6  11  -2 9.97871 1.47570   2
  -6 -11   2 12.0450  1.4961   1
  -6 -11   2 9.19248 1.93398   6
   5  11  -2 1.73278 1.02897   2
  -5 -11   2 2.94613 1.17407   1
  -5 -11   2 0.43080 1.30972   6
   4  11  -2 141.013   4.842   2
  -4 -11   2 147.730   5.541   6
  -4 -11   2 135.436   4.938   1
   3  11  -2 1.60561 0.92207   2
   3  11  -2 0.33754 1.00775   1
  -3 -11   2 1.01389 0.96363   1
  -3 -11   2 0.55156 1.06147   6
   2  11  -2 55.7562  2.7125   1
   2  11  -2 53.4304  2.5470   2
  -2 -11   2 52.4237  2.6827   1
  -2 -11   2 52.1105  2.7019   6
   1  11  -2 138.569   4.439   2
   1  11  -2 133.145   4.641   1
  -1 -11   2 124.137   4.588   1
   0  11  -2 177.374   5.593   1
   0 -11   2 163.412   5.550   1
  -1  11  -2 282.308   8.486   1
   1 -11   2 297.966   8.308   2
   1 -11   2 288.216   8.538   1
  -2  11  -2 215.226   6.743   1
   2 -11   2 225.660   6.846   1
   2 -11   2 227.444   6.588   2
  -3  11  -2 54.3024  2.4988   1
   3 -11   2 56.5290  2.4333   2
   3 -11   2 53.8109  2.5437   1
  -4  11  -2 21.4594  1.5108   1
  -4  11  -2 22.9934  1.8411   5
   4 -11   2 24.1952  1.7757   1
   4 -11   2 21.6893  1.5816   2
  -5  11  -2 122.081   4.661   7
  -5  11  -2 115.785   3.958   1
  -5  11  -2 125.673   4.528   5
   5 -11   2 118.151   3.931   2
  -6  11  -2 -0.9701  0.9034   7
  -6  11  -2 -0.7242  0.6251   1
  -6  11  -2 0.05020 0.70540   3
  -6  11  -2 0.20721 0.81523   5
   6 -11   2 0.29887 0.67543   2
  -7  11  -2 -0.8540  0.9623   5
  -7  11  -2 -0.4621  0.9768   7
  -7  11  -2 0.05133 0.67250   3
   7 -11   2 0.07971 0.67542   2
  -8  11  -2 9.49089 1.09165   3
  -8  11  -2 9.11949 1.60078   7
   8 -11   2 5.93529 0.93758   2
  -9  11  -2 1.28779 0.72086   3
  -9  11  -2 0.56605 1.38706   7
   9 -11   2 0.92085 0.70000   2
 -10  11  -2 3.89366 1.60331   7
 -10  11  -2 4.00933 0.82454   3
  10 -11   2 3.99513 0.87914   2
 -11  11  -2 -0.4170  1.5199   7
 -11  11  -2 0.43331 0.64328   3
  11 -11   2 -0.3211  0.7343   2
   7  10  -2 6.02538 1.24637   2
  -7 -10   2 7.67529 1.80349   6
   6  10  -2 3.10132 1.08112   2
  -6 -10   2 5.52694 1.55585   6
  -6 -10   2 4.67604 1.08009   1
   5  10  -2 34.1930  2.2327   2
  -5 -10   2 32.5310  2.5979   6
  -5 -10   2 35.3051  2.1847   1
   4  10  -2 27.7536  1.9538   2
  -4 -10   2 30.3806  2.4124   6
  -4 -10   2 30.3321  1.9475   1
   3  10  -2 1.66636 0.97471   1
   3  10  -2 0.24556 0.79144   2
  -3 -10   2 -0.2797  0.7852   1
  -3 -10   2 1.63014 0.96579   6
   2  10  -2 61.2417  2.7795   1
   2  10  -2 65.4379  2.6512   2
  -2 -10   2 60.4379  2.7754   1
  -2 -10   2 62.1148  2.8265   6
   1  10  -2 111.668   3.988   1
   1  10  -2 113.381   3.773   2
  -1 -10   2 117.319   4.019   6
  -1 -10   2 108.208   3.987   1
   0  10  -2 18.9816  1.5810   1
   0  10  -2 21.9443  1.4731   2
   0 -10   2 21.0591  1.6213   1
  -1  10  -2 3.22511 0.88353   1
   1 -10   2 4.32435 0.86917   2
   1 -10   2 3.55989 0.93487   1
  -2  10  -2 691.474  18.874   1
   2 -10   2 718.107  18.582   2
   2 -10   2 718.678  18.935   1
  -3  10  -2 58.1597  2.4463   1
   3 -10   2 58.3468  2.4891   1
   3 -10   2 62.6513  2.4294   2
  -4  10  -2 104.386   3.901   5
  -4  10  -2 105.835   3.566   1
   4 -10   2 106.457   3.504   2
   4 -10   2 108.787   3.667   1
  -5  10  -2 1.87213 0.70331   1
  -5  10  -2 0.13108 0.87975   7
  -5  10  -2 2.22276 0.96191   5
  -5  10  -2 1.76956 0.71460   3
   5 -10   2 1.75387 0.69645   2
  -6  10  -2 222.545   6.183   1
  -6  10  -2 219.162   6.138   3
  -6  10  -2 214.176   7.401   7
  -6  10  -2 217.697   6.867   5
   6 -10   2 210.075   6.175   2
  -7  10  -2 8.64002 0.98691   3
  -7  10  -2 9.67026 1.54406   7
   7 -10   2 9.81365 0.96449   2
  -8  10  -2 21.9218  1.4811   3
  -8  10  -2 22.5505  2.1567   7
   8 -10   2 24.5758  1.4909   2
  -9  10  -2 3.35955 1.42863   7
  -9  10  -2 4.47753 0.79708   3
   9 -10   2 4.29562 0.80159   2
 -10  10  -2 20.1266  2.3655   7
 -10  10  -2 20.6130  1.4771   3
  10 -10   2 21.5306  1.4921   2
 -11  10  -2 2.69173 1.61702   7
 -11  10  -2 4.37527 0.76820   3
  11 -10   2 4.84813 0.84651   2
   8   9  -2 1.44270 1.04754   2
  -8  -9   2 -1.3441  1.3255   6
   7   9  -2 1.45577 0.94826   2
  -7  -9   2 1.82757 1.41268   6
   6   9  -2 49.8106  2.5123   2
  -6  -9   2 50.3084  3.0955   6
  -6  -9   2 50.2531  2.3829   1
   5   9  -2 1.70112 0.84330   2
  -5  -9   2 2.70969 0.92732   1
  -5  -9   2 3.08744 1.22389   6
   4   9  -2 9.36969 1.10284   2
  -4  -9   2 8.74503 1.37621   6
  -4  -9   2 8.79974 1.14922   1
   3   9  -2 10.1506  1.0982   2
   3   9  -2 9.14648 1.18070   1
  -3  -9   2 7.97701 1.25115   6
  -3  -9   2 8.40454 1.12081   1
   2   9  -2 15.5477  1.2848   2
   2   9  -2 14.0415  1.3152   1
  -2  -9   2 15.8265  1.4001   6
  -2  -9   2 13.6092  1.2966   1
   1   9  -2 208.150   6.370   1
   1   9  -2 218.045   6.174   2
  -1  -9   2 204.498   6.362   1
  -1  -9   2 222.596   6.603   6
   0   9  -2 13.6424  1.1027   2
   0   9  -2 13.3262  1.2126   1
   0  -9   2 11.4792  1.1488   1
   0  -9   2 13.5441  1.1362   2
   0  -9   2 15.7611  1.0992   6
  -1   9  -2 8.90900 0.97449   1
   1  -9   2 10.9213  0.9910   2
   1  -9   2 9.91199 1.11505   1
  -2   9  -2 211.823   6.148   1
   2  -9   2 208.953   6.142   1
   2  -9   2 205.547   5.947   2
  -3   9  -2 25.7808  1.4557   1
  -3   9  -2 26.7016  1.4785   3
   3  -9   2 28.3199  1.4548   2
   3  -9   2 27.1667  1.6008   1
  -4   9  -2 19.0605  1.2699   3
  -4   9  -2 18.0377  1.1828   1
  -4   9  -2 18.5128  1.3924   5
   4  -9   2 16.0820  1.1799   2
   4  -9   2 20.7090  1.3755   1
  -5   9  -2 479.214  12.203   3
  -5   9  -2 476.056  13.586   5
  -5   9  -2 477.803  12.625   1
  -5   9  -2 467.052  14.427   7
   5  -9   2 469.412  12.522   2
  -6   9  -2 6.84636 0.82714   3
  -6   9  -2 4.79254 1.18961   7
  -6   9  -2 5.47779 1.00339   5
  -6   9  -2 5.86109 0.72881   1
   6  -9   2 5.26846 0.73772   2
  -7   9  -2 3.84384 0.71906   3
  -7   9  -2 5.53768 1.29061   7
   7  -9   2 2.26952 0.63879   2
  -8   9  -2 4.77533 0.75193   3
  -8   9  -2 3.70595 1.34504   7
   8  -9   2 5.47372 0.77121   2
  -9   9  -2 101.500   4.582   7
  -9   9  -2 96.2017  3.1620   3
   9  -9   2 102.566   3.196   2
 -10   9  -2 2.38955 1.51401   7
 -10   9  -2 0.06890 0.54404   3
  10  -9   2 -0.6681  0.5968   2
 -11   9  -2 -0.9155  1.4053   7
 -11   9  -2 0.28576 0.51440   3
  11  -9   2 0.27000 0.62885   2
 -12   9  -2 -0.5342  1.6439   7
   8   8  -2 2.17692 0.95464   2
  -8  -8   2 2.70619 1.56812   6
   7   8  -2 3.02619 0.93674   2
  -7  -8   2 2.17757 1.29675   6
   6   8  -2 23.5214  1.7369   2
  -6  -8   2 23.7511  2.1763   6
  -6  -8   2 24.4343  1.6418   1
   5   8  -2 71.7841  2.7373   2
  -5  -8   2 72.4971  2.7589   1
  -5  -8   2 62.7410  3.3357   6
   4   8  -2 6.80530 0.92941   2
  -4  -8   2 7.32207 1.25117   6
  -4  -8   2 7.85294 1.02728   1
   3   8  -2 11.9798  1.2290   1
   3   8  -2 13.1710  1.0945   2
  -3  -8   2 11.2856  1.1539   1
  -3  -8   2 13.0195  1.3498   6
   2   8  -2 54.4385  2.2862   1
   2   8  -2 54.8235  2.1388   2
  -2  -8   2 53.6253  2.3622   6
  -2  -8   2 51.4568  2.2373   1
   1   8  -2 98.9649  3.3275   1
   1   8  -2 98.2077  3.1841   2
  -1  -8   2 102.810   3.387   1
  -1  -8   2 97.2720  3.3868   6
   0   8  -2 80.5129  2.8331   1
   0   8  -2 76.3087  2.6227   2
   0  -8   2 78.5752  2.6518   2
   0  -8   2 80.7839  2.8511   1
   0  -8   2 81.5028  2.7176   6
  -1   8  -2 71.6978  2.6150   1
  -1   8  -2 73.2508  2.4038   2
   1  -8   2 75.8410  2.3904   6
   1  -8   2 72.6195  2.4863   2
   1  -8   2 70.5423  2.6023   1
  -2   8  -2 78.4330  2.7396   1
  -2   8  -2 79.7716  2.6109   3
   2  -8   2 77.3971  2.6230   2
   2  -8   2 78.0638  2.7408   1
  -3   8  -2 52.5645  1.9476   3
  -3   8  -2 50.8107  1.9785   1
   3  -8   2 51.6324  2.0179   1
   3  -8   2 48.8124  1.9051   2
  -4   8  -2 9.85176 0.85047   3
  -4   8  -2 9.22903 0.84734   1
  -4   8  -2 9.54060 1.00325   5
   4  -8   2 10.6186  0.9769   1
   4  -8   2 8.43081 0.79428   2
  -5   8  -2 10.1401  0.8621   1
  -5   8  -2 10.2075  1.2546   7
  -5   8  -2 10.3123  1.0357   5
  -5   8  -2 9.45428 0.84718   3
   5  -8   2 8.64147 0.78469   2
  -6   8  -2 1.11407 0.55075   3
  -6   8  -2 0.27725 0.66611   5
  -6   8  -2 1.33984 0.89534   7
   6  -8   2 -0.3684  0.8799   8
   6  -8   2 0.59607 0.47786   2
  -7   8  -2 23.3949  1.2996   3
  -7   8  -2 20.8403  2.0232   7
   7  -8   2 27.9577  1.2682   2
  -8   8  -2 5.97571 0.74212   3
  -8   8  -2 4.80503 1.38361   7
   8  -8   2 7.65706 0.73521   2
  -9   8  -2 0.17840 1.22536   7
  -9   8  -2 0.09975 0.50061   3
   9  -8   2 -0.0017  0.5068   2
 -10   8  -2 19.8905  1.1913   3
 -10   8  -2 17.3349  2.2501   7
  10  -8   2 19.5332  1.1699   2
 -11   8  -2 1.37076 1.51844   7
 -11   8  -2 2.00660 0.52464   3
 -12   8  -2 -0.5213  1.6336   7
   9   7  -2 6.44027 1.22606   4
   9   7  -2 8.54834 1.20133   2
  -9  -7   2 5.97870 1.73603   6
   8   7  -2 4.98727 1.05297   4
   8   7  -2 5.11498 1.00474   2
  -8  -7   2 3.89616 1.44351   6
   7   7  -2 12.5186  1.2986   4
   7   7  -2 13.6277  1.2230   2
  -7  -7   2 15.1041  1.8493   6
   6   7  -2 225.296   6.743   4
   6   7  -2 220.044   6.461   2
  -6  -7   2 221.012   7.545   6
  -6  -7   2 226.692   6.428   1
   5   7  -2 4.16276 0.83689   4
   5   7  -2 4.92926 0.79651   2
  -5  -7   2 4.51228 0.87425   1
  -5  -7   2 5.15756 1.16008   6
   4   7  -2 45.9471  1.9516   2
   4   7  -2 51.2290  2.1455   4
  -4  -7   2 47.0526  2.0252   1
  -4  -7   2 46.0411  2.4019   6
  -4  -7   2 48.6920  3.0015   9
   3   7  -2 401.770  10.559   1
   3   7  -2 390.875  10.581   4
   3   7  -2 370.668  10.256   2
  -3  -7   2 375.873  11.297   6
  -3  -7   2 379.159  10.472   1
   2   7  -2 82.8388  2.8275   4
   2   7  -2 80.8507  2.8312   1
   2   7  -2 81.9937  2.6914   2
  -2  -7   2 80.5033  2.8161   1
  -2  -7   2 79.5778  2.9512   6
   1   7  -2 125.111   3.914   1
   1   7  -2 135.596   3.956   4
   1   7  -2 121.329   3.731   2
  -1  -7   2 120.770   3.903   1
  -1  -7   2 128.469   3.690   2
  -1  -7   2 123.456   4.009   6
   0   7  -2 165.332   4.838   1
   0   7  -2 160.374   4.619   2
   0  -7   2 160.575   4.810   1
   0  -7   2 159.314   4.617   2
   0  -7   2 168.368   4.874   6
  -1   7  -2 116.201   3.397   2
  -1   7  -2 112.596   3.587   1
   1  -7   2 111.464   3.584   1
   1  -7   2 122.694   3.443   6
   1  -7   2 111.942   3.440   2
  -2   7  -2 248.617   7.019   1
  -2   7  -2 257.678   8.740   8
  -2   7  -2 256.222   6.720   3
   2  -7   2 253.206   7.040   1
   2  -7   2 252.430   6.871   2
  -3   7  -2 172.714   5.410   5
  -3   7  -2 179.758   4.894   3
  -3   7  -2 176.539   5.077   1
   3  -7   2 182.434   5.143   4
   3  -7   2 175.676   4.972   2
   3  -7   2 181.998   5.140   1
  -4   7  -2 49.3844  1.8181   3
  -4   7  -2 54.9796  1.8812   1
  -4   7  -2 52.7856  2.0567   5
   4  -7   2 54.1520  1.9490   1
   4  -7   2 51.4433  1.8937   4
   4  -7   2 48.2490  1.7761   2
  -5   7  -2 232.090   6.776   5
  -5   7  -2 239.343   6.210   1
  -5   7  -2 224.265   7.399   7
  -5   7  -2 228.235   6.069   3
   5  -7   2 230.924   6.377   4
   5  -7   2 213.875   6.118   2
   5  -7   2 228.420   8.342   8
  -6   7  -2 3.74997 0.90366   7
  -6   7  -2 6.49857 0.82513   5
  -6   7  -2 3.48574 0.59114   3
   6  -7   2 4.67278 0.61690   4
   6  -7   2 6.76563 1.26392   8
   6  -7   2 4.16126 0.53454   2
  -7   7  -2 7.52961 0.73311   3
  -7   7  -2 7.86858 1.36125   7
   7  -7   2 8.13563 0.63527   2
   7  -7   2 8.53089 0.76863   4
  -8   7  -2 0.24945 1.07949   7
  -8   7  -2 1.44532 0.51574   3
   8  -7   2 1.89972 0.44623   2
   8  -7   2 2.02904 0.54244   4
  -9   7  -2 25.0488  1.2674   3
  -9   7  -2 25.1182  2.4226   7
   9  -7   2 24.8464  1.1143   2
 -10   7  -2 0.48994 0.45989   3
 -10   7  -2 -1.5625  1.1767   7
 -11   7  -2 0.48933 1.53549   7
 -12   7  -2 1.30117 1.77485   7
  10   6  -2 10.4923  1.3327   2
 -10  -6   2 13.2877  2.1563   6
   9   6  -2 2.58685 0.85618   2
   9   6  -2 2.27412 0.90529   4
  -9  -6   2 -0.0555  1.2693   6
   8   6  -2 2.55223 0.76557   2
   8   6  -2 2.53826 0.80166   4
  -8  -6   2 3.45308 1.40967   6
   7   6  -2 -0.6983  0.6466   4
   7   6  -2 0.32575 0.63340   2
  -7  -6   2 0.47879 1.01004   6
   6   6  -2 35.0419  1.9042   4
   6   6  -2 35.8397  1.7152   2
  -6  -6   2 34.6259  2.4098   6
   5   6  -2 27.7905  1.5635   4
   5   6  -2 24.5135  1.3928   2
  -5  -6   2 27.8199  2.4441   9
  -5  -6   2 27.9290  1.9688   6
  -5  -6   2 27.8615  1.4636   1
   4   6  -2 4.71594 0.79262   1
   4   6  -2 3.83686 0.65802   4
   4   6  -2 3.28133 0.58258   2
  -4  -6   2 2.59172 0.84571   6
  -4  -6   2 2.15540 0.61220   1
  -4  -6   2 2.39317 0.96740   9
   3   6  -2 50.8995  1.9877   4
   3   6  -2 52.6803  1.9989   1
   3   6  -2 49.1253  1.8384   2
  -3  -6   2 47.8682  1.9318   1
  -3  -6   2 50.8924  2.2016   6
   2   6  -2 143.643   4.229   1
   2   6  -2 135.952   4.048   2
   2   6  -2 144.902   4.245   4
  -2  -6   2 138.369   4.183   1
  -2  -6   2 139.117   4.469   6
   1   6  -2 8.09116 0.71777   2
   1   6  -2 7.57181 0.80442   1
   1   6  -2 7.64879 0.74175   4
  -1  -6   2 8.84906 0.81935   1
  -1  -6   2 8.16627 0.67685   2
  -1  -6   2 9.20839 0.80366   6
   0   6  -2 561.173  14.869   1
   0   6  -2 562.834  14.596   2
   0  -6   2 562.658  14.869   1
   0  -6   2 577.483  15.661   6
  -1   6  -2 0.82788 0.39950   2
  -1   6  -2 0.99661 0.50725   1
   1  -6   2 0.43417 0.42142   2
   1  -6   2 0.71942 0.32143   6
   1  -6   2 0.25729 0.50994   1
  -2   6  -2 313.194   8.505   1
  -2   6  -2 314.319   8.127   3
  -2   6  -2 323.896  10.696   8
   2  -6   2 311.163   8.346   2
   2  -6   2 321.003   8.528   1
  -3   6  -2 44.1304  1.6664   1
  -3   6  -2 45.5952  1.6294   3
  -3   6  -2 48.4780  1.8505   5
   3  -6   2 45.2727  1.5904   2
   3  -6   2 48.5128  1.7088   4
   3  -6   2 46.0262  1.7331   1
  -4   6  -2 764.555  19.027   3
  -4   6  -2 754.341  22.474   7
  -4   6  -2 780.919  19.863   1
  -4   6  -2 772.630  21.149   5
   4  -6   2 753.844  19.614   2
   4  -6   2 771.105  25.407   8
   4  -6   2 802.863  20.098   4
  -5   6  -2 51.1420  1.9534   5
  -5   6  -2 53.3574  1.6431   1
  -5   6  -2 50.4984  1.7313   3
  -5   6  -2 48.3988  2.2822   7
   5  -6   2 48.1222  1.6120   2
   5  -6   2 51.6566  2.6835   8
   5  -6   2 54.4918  1.8109   4
  -6   6  -2 22.5500  1.2699   5
  -6   6  -2 19.7940  1.0349   3
  -6   6  -2 20.5700  1.6786   7
   6  -6   2 20.9447  1.9159   8
   6  -6   2 20.2407  1.0351   4
   6  -6   2 20.7356  0.8746   2
  -7   6  -2 237.756   6.236   3
  -7   6  -2 237.285   7.966   7
   7  -6   2 240.811   6.220   2
   7  -6   2 238.546   6.551   4
  -8   6  -2 122.706   4.880   7
  -8   6  -2 118.237   3.486   3
   8  -6   2 128.335   3.378   2
   8  -6   2 126.774   3.694   4
  -9   6  -2 1.51257 0.46256   3
  -9   6  -2 0.34131 1.21550   7
   9  -6   2 0.38302 0.45672   4
 -10   6  -2 12.1574  0.8673   3
 -10   6  -2 12.3749  2.0027   7
  10  -6   2 12.2291  1.0237   4
 -11   6  -2 5.16445 1.72412   7
 -12   6  -2 2.32224 1.75239   7
  10   5  -2 0.39045 0.78887   2
  10   5  -2 -0.3820  0.7803   4
 -10  -5   2 2.98734 1.52237   6
   9   5  -2 0.05969 0.72351   4
   9   5  -2 0.61681 0.69501   2
  -9  -5   2 0.64127 1.27646   6
   8   5  -2 9.03231 0.93490   2
   8   5  -2 8.11605 1.00977   4
  -8  -5   2 6.44116 1.46676   6
   7   5  -2 63.5087  2.4887   4
   7   5  -2 61.8181  2.2815   2
  -7  -5   2 60.2066  3.0992   6
   6   5  -2 113.091   3.665   4
   6   5  -2 115.007   3.494   2
  -6  -5   2 114.186   4.394   6
   5   5  -2 358.764   9.601   2
   5   5  -2 368.459   9.916   4
  -5  -5   2 358.004  14.149   9
  -5  -5   2 353.393  10.865   6
  -5  -5   2 373.996   9.713   1
   4   5  -2 65.8266  2.1879   2
   4   5  -2 71.6654  2.3947   1
   4   5  -2 66.3998  2.3228   4
  -4  -5   2 68.7429  2.2734   1
  -4  -5   2 65.3414  3.4453   9
  -4  -5   2 64.9941  2.7132   6
  -4  -5   2 66.8301  2.2445   3
   3   5  -2 39.1318  1.4852   2
   3   5  -2 39.6353  1.5738   4
   3   5  -2 42.0183  1.6218   1
  -3  -5   2 36.7951  1.5366   1
  -3  -5   2 41.7237  1.5389   3
  -3  -5   2 36.7425  1.7998   6
   2   5  -2 242.429   6.589   2
   2   5  -2 255.715   6.773   1
   2   5  -2 245.032   6.782   4
  -2  -5   2 243.002   7.233   6
  -2  -5   2 243.292   6.740   1
   1   5  -2 440.888  11.825   2
   1   5  -2 460.834  12.051   1
   1   5  -2 466.879  12.137   4
  -1  -5   2 469.947  11.809   2
  -1  -5   2 448.295  12.037   1
  -1  -5   2 459.148  12.798   6
   0   5  -2 288.228   7.580   2
   0   5  -2 282.681   7.739   1
   0  -5   2 293.798   7.767   1
   0  -5   2 297.235   8.089   6
   0  -5   2 281.106   7.575   2
  -1   5  -2 4.60123 0.56788   1
  -1   5  -2 4.38257 0.48416   2
   1  -5   2 3.55469 0.56845   1
   1  -5   2 5.07756 0.52713   2
  -2   5  -2 461.351  15.428   8
  -2   5  -2 467.388  11.658   3
  -2   5  -2 476.621  12.223   1
   2  -5   2 464.090  12.028   2
  -3   5  -2 3.17309 0.77317   8
  -3   5  -2 3.42555 0.47372   3
  -3   5  -2 4.21019 0.58591   5
  -3   5  -2 4.40484 0.53478   1
   3  -5   2 4.21245 0.49410   4
   3  -5   2 3.79001 0.43894   2
   3  -5   2 3.74629 0.77592   8
  -4   5  -2 95.1252  3.0704   5
  -4   5  -2 94.4170  3.5002   7
  -4   5  -2 102.180   2.928   6
  -4   5  -2 94.1516  2.7596   3
  -4   5  -2 105.711   2.828   1
   4  -5   2 99.5316  2.8985   4
   4  -5   2 95.5158  3.9846   8
   4  -5   2 96.3098  2.7194   2
  -5   5  -2 110.408   3.350   6
  -5   5  -2 116.864   2.949   1
  -5   5  -2 114.494   3.426   5
  -5   5  -2 102.753   3.906   7
  -5   5  -2 103.021   3.004   3
   5  -5   2 105.477   3.139   4
   5  -5   2 107.789   4.480   8
   5  -5   2 105.559   2.914   2
  -6   5  -2 39.5500  2.1837   7
  -6   5  -2 40.9794  1.7219   6
  -6   5  -2 40.1278  1.4274   3
   6  -5   2 40.4100  2.5008   8
   6  -5   2 41.6169  1.4562   4
  -7   5  -2 1.40801 0.83637   7
  -7   5  -2 1.76363 0.44659   3
   7  -5   2 1.34558 0.42194   4
  -8   5  -2 2.30710 0.48032   3
  -8   5  -2 3.98894 1.21599   7
   8  -5   2 2.98180 0.51029   4
  -9   5  -2 41.6875  2.7891   7
  -9   5  -2 34.1082  1.3720   3
   9  -5   2 39.7867  1.5304   4
 -10   5  -2 -0.1323  0.3810   3
 -10   5  -2 -0.6209  1.2028   7
  10  -5   2 0.18090 0.46011   4
 -11   5  -2 2.48849 1.62532   7
 -12   5  -2 1.28509 1.73142   7
  11   4  -2 0.29775 0.73934   2
  10   4  -2 4.16670 0.82598   2
  10   4  -2 5.36024 0.95846   4
 -10  -4   2 6.10555 1.59499   6
   9   4  -2 1.36615 0.63289   2
   9   4  -2 1.50689 0.67702   4
  -9  -4   2 1.47788 1.24764   6
   8   4  -2 29.6957  1.6138   4
   8   4  -2 27.5527  1.4240   2
  -8  -4   2 32.0127  2.3931   6
   7   4  -2 86.1523  2.7541   2
   7   4  -2 88.9469  2.9758   4
  -7  -4   2 88.7514  3.7980   6
  -7  -4   2 91.9498  2.8754   3
   6   4  -2 26.2142  1.3472   4
   6   4  -2 24.4239  1.3284   4
   6   4  -2 23.9053  1.1611   2
  -6  -4   2 23.5270  1.8773   6
  -6  -4   2 26.5038  1.3173   3
   5   4  -2 126.258   3.873   4
   5   4  -2 126.875   3.687   2
   5   4  -2 130.837   3.899   4
  -5  -4   2 138.357   3.757   1
  -5  -4   2 137.738   3.752   3
  -5  -4   2 130.385   5.849   9
  -5  -4   2 127.829   4.520   6
   4   4  -2 13.0731  0.7591   2
   4   4  -2 12.2520  0.8341   4
  -4  -4   2 12.1357  1.1278   6
  -4  -4   2 13.6316  0.8194   1
  -4  -4   2 12.1631  0.8143   3
  -4  -4   2 10.8074  1.3375   9
   3   4  -2 14.5830  0.8551   4
   3   4  -2 12.5185  0.7622   2
  -3  -4   2 13.1205  0.8386   1
  -3  -4   2 12.0813  1.0646   6
  -3  -4   2 12.5493  0.8217   3
  -3  -4   2 10.9175  1.3538   9
   2   4  -2 852.979  22.356   4
   2   4  -2 857.077  21.904   2
  -2  -4   2 877.636  22.205   1
  -2  -4   2 867.907  23.834   6
   1   4  -2 485.294  12.675   4
   1   4  -2 472.166  12.393   2
  -1  -4   2 490.093  13.417   6
  -1  -4   2 484.822  12.589   1
   0   4  -2 2049.46   51.93   2
   0  -4   2 2052.95   51.93   2
   0  -4   2 2104.01   56.06   6
  -1   4  -2 1136.46   28.61   1
   1  -4   2 1105.89   28.27   2
  -2   4  -2 1141.63   28.42   1
  -2   4  -2 1086.36   27.10   3
  -2   4  -2 1116.65   35.94   8
   2  -4   2 1126.97   28.69   4
   2  -4   2 1099.67   28.06   2
  -3   4  -2 96.5500  2.9603   5
  -3   4  -2 90.7944  2.6732   3
  -3   4  -2 103.573   2.799   1
  -3   4  -2 100.153   2.881   6
  -3   4  -2 100.965   3.829   8
  -3   4  -2 94.8539  3.3714   7
   3  -4   2 96.5108  2.6719   2
   3  -4   2 101.398   2.832   4
   3  -4   2 94.9888  3.7832   8
  -4   4  -2 1022.49   31.31   7
  -4   4  -2 1139.72   27.70   1
  -4   4  -2 1025.87   26.51   3
  -4   4  -2 1131.55   29.49   5
  -4   4  -2 1107.97   29.78   6
   4  -4   2 1068.02   35.49   8
   4  -4   2 1075.75   28.00   4
   4  -4   2 1086.89   27.35   2
   4  -4   2 1151.51   27.36   2
  -5   4  -2 33.1856  1.1869   3
  -5   4  -2 36.8845  1.4815   6
  -5   4  -2 35.3403  1.8627   7
  -5   4  -2 35.1600  1.3775   5
   5  -4   2 32.4177  2.0750   8
   5  -4   2 33.1961  1.2022   4
  -6   4  -2 31.2085  1.9224   7
  -6   4  -2 30.6812  1.1446   3
  -6   4  -2 31.3252  1.5245   6
   6  -4   2 30.5537  1.1435   4
   6  -4   2 31.3518  2.1689   8
  -7   4  -2 43.8546  1.4947   3
  -7   4  -2 41.6730  2.4501   7
  -7   4  -2 48.6619  2.1180   6
   7  -4   2 43.9925  1.5293   4
  -8   4  -2 126.140   4.976   7
  -8   4  -2 121.180   3.432   3
   8  -4   2 129.248   3.639   4
  -9   4  -2 0.52569 0.40521   3
  -9   4  -2 0.65246 1.22072   7
   9  -4   2 0.62043 0.44542   4
 -10   4  -2 5.61512 0.57169   3
 -10   4  -2 5.02553 1.48964   7
  10  -4   2 6.46453 0.69464   4
 -11   4  -2 5.56061 1.80987   7
 -12   4  -2 -0.1767  1.6780   7
  11   3  -2 1.11896 0.69076   2
 -11  -3   2 -0.0661  0.6269   3
 -11  -3   2 0.70442 1.38284   6
  10   3  -2 4.20955 0.81285   4
  10   3  -2 5.99328 0.78015   2
 -10  -3   2 6.20389 1.60841   6
 -10  -3   2 6.19420 0.85851   3
   9   3  -2 10.9664  0.9733   4
   9   3  -2 10.1835  0.8243   2
  -9  -3   2 10.7622  0.9298   3
  -9  -3   2 11.2354  1.6643   6
   8   3  -2 2.28929 0.51361   2
   8   3  -2 2.98086 0.59155   4
  -8  -3   2 3.54903 0.63457   3
  -8  -3   2 3.41410 1.19706   6
   7   3  -2 176.097   4.812   2
   7   3  -2 179.174   5.110   4
   7   3  -2 177.595   5.107   4
  -7  -3   2 180.253   4.869   3
  -7  -3   2 179.727   6.145   6
   6   3  -2 121.352   3.531   4
   6   3  -2 113.179   3.504   4
   6   3  -2 116.771   3.272   2
  -6  -3   2 127.444   5.694   9
  -6  -3   2 120.890   3.384   3
  -6  -3   2 116.331   4.307   6
   5   3  -2 35.8719  1.3703   4
   5   3  -2 34.1616  1.3334   4
   5   3  -2 33.2566  1.1568   2
  -5  -3   2 38.9705  1.2129   1
  -5  -3   2 33.6551  2.3785   9
  -5  -3   2 36.6142  1.8907   6
  -5  -3   2 35.4501  1.3206   3
  -5  -3   2 34.5251  1.6880   5
   4   3  -2 8.40322 0.65980   4
   4   3  -2 9.33667 0.69656   4
   4   3  -2 9.29912 0.55951   2
  -4  -3   2 8.43233 0.62345   1
  -4  -3   2 9.15080 0.95593   6
  -4  -3   2 7.96467 0.86503   5
  -4  -3   2 8.21634 1.15520   9
  -4  -3   2 9.88556 0.69124   3
   3   3  -2 2.47384 0.37727   4
   3   3  -2 3.53321 0.35722   2
  -3  -3   2 2.26029 0.57974   6
  -3  -3   2 3.03565 0.60781   5
  -3  -3   2 2.49076 0.37769   3
  -3  -3   2 3.06883 0.75663   9
  -3  -3   2 2.85299 0.43769   1
   2   3  -2 270.973   7.133   2
   2   3  -2 275.700   7.328   4
  -2  -3   2 275.612   7.887   6
  -2  -3   2 280.822   7.281   1
   1   3  -2 2016.45   50.72   2
   1   3  -2 2009.73   51.68   4
  -1  -3   2 2033.20   54.89   6
   0   3  -2 15.2547  0.6808   2
   0  -3   2 15.8917  0.6892   2
   1  -3   2 3.00963 0.33040   2
  -2   3  -2 237.468   7.932   8
  -2   3  -2 231.765   5.874   3
   2  -3   2 228.624   7.922   8
   2  -3   2 236.357   6.197   4
   2  -3   2 234.773   6.014   2
  -3   3  -2 71.5773  2.0779   3
  -3   3  -2 81.0170  2.3814   6
  -3   3  -2 79.7732  3.1017   8
  -3   3  -2 73.6894  2.7134   7
   3  -3   2 74.4882  2.1801   4
   3  -3   2 76.7241  2.0204   2
   3  -3   2 71.7984  3.0454   8
  -4   3  -2 1574.07   40.76   5
  -4   3  -2 1546.07   41.35   6
  -4   3  -2 1514.70   43.29   7
  -4   3  -2 1482.91   36.70   3
   4  -3   2 1481.50   48.96   8
   4  -3   2 1491.52   38.74   4
  -5   3  -2 0.74841 0.59503   7
  -5   3  -2 0.94468 0.40483   5
  -5   3  -2 0.30738 0.28502   3
  -5   3  -2 0.56990 0.48688   6
   5  -3   2 0.73000 0.66880   8
   5  -3   2 0.99963 0.26813   4
  -6   3  -2 3.60728 0.74251   6
  -6   3  -2 3.93039 0.43780   3
  -6   3  -2 4.28352 0.95083   7
   6  -3   2 4.21318 1.00042   8
   6  -3   2 3.59418 0.39329   4
  -7   3  -2 35.1309  2.1632   7
  -7   3  -2 32.9019  1.8552   6
  -7   3  -2 30.2156  1.2093   3
   7  -3   2 32.8653  1.2317   4
  -8   3  -2 65.6688  3.2921   7
  -8   3  -2 61.0327  1.9777   3
  -8   3  -2 65.1343  2.8693   6
   8  -3   2 63.4894  2.0946   4
  -9   3  -2 1.41216 0.98794   6
  -9   3  -2 0.84303 1.20835   7
  -9   3  -2 -0.1931  0.3923   3
   9  -3   2 0.50667 0.43509   4
 -10   3  -2 4.88934 1.57463   7
  10  -3   2 2.80465 0.60696   4
 -11   3  -2 4.60499 1.83151   7
 -12   3  -2 1.04146 1.92153   7
 -11  -2   2 1.33889 0.61824   3
 -11  -2   2 1.48447 1.34470   6
  10   2  -2 19.5768  1.3249   4
 -10  -2   2 19.9964  1.2573   3
 -10  -2   2 22.4368  2.2459   6
   9   2  -2 2.28062 0.55129   4
   9   2  -2 2.64741 0.57717   4
   9   2  -2 3.38201 0.45019   2
  -9  -2   2 2.34579 1.24028   6
  -9  -2   2 2.59086 0.57810   3
   8   2  -2 17.6241  0.7224   2
   8   2  -2 15.8584  0.9953   4
   8   2  -2 15.2541  0.9975   4
  -8  -2   2 16.6617  0.9946   3
  -8  -2   2 17.7650  1.6165   5
  -8  -2   2 17.8388  1.7454   6
   7   2  -2 264.035   7.115   4
   7   2  -2 264.916   7.114   4
  -7  -2   2 267.295   6.770   3
  -7  -2   2 260.229   7.981   5
  -7  -2   2 259.336   8.311   6
   6   2  -2 24.4582  1.0229   4
   6   2  -2 25.8149  1.0322   4
  -6  -2   2 23.1951  1.4508   5
  -6  -2   2 26.1377  2.2382   9
  -6  -2   2 24.5810  1.0276   3
  -6  -2   2 21.7265  1.6575   6
   5   2  -2 5.73140 0.46004   4
   5   2  -2 5.46722 0.44752   4
  -5  -2   2 4.02200 0.75374   5
  -5  -2   2 4.96187 1.08597   9
  -5  -2   2 5.10026 0.84274   6
  -5  -2   2 4.00826 0.43261   3
   4   2  -2 971.132  24.110   4
   4   2  -2 912.568  24.083   4
  -4  -2   2 928.340  34.268   9
  -4  -2   2 943.915  26.008   6
  -4  -2   2 924.324  25.620   5
  -4  -2   2 949.398  22.840   3
   3   2  -2 30.4407  1.0528   4
   3   2  -2 33.1498  0.9190   2
  -3  -2   2 30.4996  1.8303   9
  -3  -2   2 32.4393  1.3508   5
  -3  -2   2 32.4535  1.3687   6
  -3  -2   2 31.2025  1.0370   3
   2   2  -2 453.938  11.747   4
   2   2  -2 463.858  11.479   2
  -2  -2   2 455.662  12.493   5
  -2  -2   2 441.042  12.612   6
   1   2  -2 3488.29   88.06   2
  -1  -2   2 3663.48   95.43   6
  -1  -2   2 3387.60   94.13   5
  -1   2  -2 249.426   8.323   8
   1  -2   2 252.604   6.429   2
  -2   2  -2 91.4686  2.8649   7
  -2   2  -2 82.1753  2.2798   3
  -2   2  -2 81.8075  3.1798   8
   2  -2   2 87.8438  2.2792   2
   2  -2   2 84.2151  2.3839   4
  -3   2  -2 4.51806 0.73854   8
  -3   2  -2 4.32252 0.59894   7
  -3   2  -2 3.98864 0.35967   3
  -3   2  -2 4.95374 0.53551   6
   3  -2   2 4.34628 0.70351   8
   3  -2   2 4.49683 0.35774   4
  -4   2  -2 14.2717  1.1709   7
  -4   2  -2 13.4252  0.9894   6
  -4   2  -2 14.4185  0.7459   5
  -4   2  -2 11.9059  0.6748   3
   4  -2   2 11.6909  1.2919   8
   4  -2   2 12.2370  0.6542   4
  -5   2  -2 0.77460 0.29678   3
  -5   2  -2 -0.1190  0.6251   7
  -5   2  -2 0.24322 0.38596   5
  -5   2  -2 0.40096 0.53564   6
   5  -2   2 0.86254 0.27637   4
   5  -2   2 0.24644 0.66765   8
  -6   2  -2 8.13977 0.98652   6
  -6   2  -2 10.0584  1.2018   7
  -6   2  -2 7.41563 0.57448   3
   6  -2   2 9.73684 1.33212   8
   6  -2   2 8.32348 0.62518   4
  -7   2  -2 2.85972 1.06049   7
  -7   2  -2 2.03955 0.81710   6
  -7   2  -2 1.45670 0.42608   3
   7  -2   2 3.00914 0.46006   4
  -8   2  -2 64.5003  2.9175   6
  -8   2  -2 61.8417  3.2623   7
  -8   2  -2 58.5681  1.9752   3
   8  -2   2 60.9303  2.0893   4
  -9   2  -2 0.56379 1.19770   7
  -9   2  -2 0.02028 1.01845   6
   9  -2   2 -0.5399  0.4365   4
 -10   2  -2 -3.5679  1.2294   7
 -10   2  -2 -2.2067  0.9785   6
 -11   2  -2 -0.4453  1.5494   7
 -12  -1   2 3.00318 1.54174   6
 -11  -1   2 1.33594 1.32289   6
  10   1  -2 10.1435  0.8128   4
  10   1  -2 11.5527  0.9589   4
 -10  -1   2 10.6231  1.7216   6
 -10  -1   2 11.3730  0.7622   3
   9   1  -2 26.1390  1.2211   4
   9   1  -2 29.4736  1.2418   4
  -9  -1   2 27.8568  2.2350   6
  -9  -1   2 30.2313  1.1849   3
   8   1  -2 11.6239  0.7450   4
   8   1  -2 10.9785  0.7423   4
  -8  -1   2 12.0021  1.4706   6
  -8  -1   2 12.5306  1.3368   5
  -8  -1   2 10.3785  0.7463   3
   7   1  -2 365.117   9.814   4
   7   1  -2 365.643   9.818   4
  -7  -1   2 381.488  11.277   6
  -7  -1   2 380.604   9.340   3
  -7  -1   2 387.525  10.951   5
   6   1  -2 1.06397 0.26743   4
   6   1  -2 0.95581 0.24299   4
  -6  -1   2 1.14771 0.28830   3
  -6  -1   2 0.22064 0.89299   9
  -6  -1   2 1.40587 0.61972   5
  -6  -1   2 1.75967 0.79661   7
  -6  -1   2 -0.1079  0.6428   6
   5   1  -2 519.724  13.111   4
   5   1  -2 490.967  13.092   4
  -5  -1   2 506.224  12.461   3
  -5  -1   2 521.366  19.213   9
  -5  -1   2 516.966  15.142   7
  -5  -1   2 501.477  14.500   6
  -5  -1   2 510.448  14.254   5
   4   1  -2 706.081  25.099   9
   4   1  -2 687.864  17.439   4
   4   1  -2 666.864  17.431   4
  -4  -1   2 676.679  18.708   5
  -4  -1   2 674.927  19.769   7
  -4  -1   2 684.790  25.086   9
  -4  -1   2 675.132  18.981   6
  -4  -1   2 678.587  16.555   3
   3   1  -2 1248.26   32.11   4
  -3  -1   2 1267.21   34.04   5
  -3  -1   2 1274.15   34.44   6
  -3  -1   2 1237.56   45.45   9
  -3  -1   2 1269.61   30.43   3
   2   1  -2 211.524   5.428   4
  -2  -1   2 210.821   5.878   5
  -2  -1   2 194.703   7.833   9
  -2  -1   2 210.142   5.949   6
   1   1  -2 585.087  15.030   2
  -1  -1   2 609.697  16.348   6
  -1   1  -2 4025.30  127.44   8
   1  -1   2 4177.12   99.79   2
   1  -1   2 3737.07  127.37   8
  -2   1  -2 1242.25   34.93   7
  -2   1  -2 1249.21   39.56   8
  -2   1  -2 1215.20   29.79   3
   2  -1   2 1246.43   30.83   2
   2  -1   2 1258.65   31.47   4
   2  -1   2 1165.39   39.53   8
  -3   1  -2 1157.69   31.55   6
  -3   1  -2 1214.27   37.26   8
  -3   1  -2 1124.14   27.93   3
  -3   1  -2 1126.70   32.85   7
   3  -1   2 1095.73   37.18   8
   3  -1   2 1182.62   28.84   2
   3  -1   2 1154.68   29.49   4
  -4   1  -2 622.626  15.618   3
  -4   1  -2 611.835  17.790   6
  -4   1  -2 625.985  18.576   7
  -4   1  -2 646.459  17.294   5
  -4   1  -2 665.075  16.245   1
   4  -1   2 632.238  23.472   9
   4  -1   2 621.001  21.042   8
   4  -1   2 624.174  16.462   4
   4  -1   2 677.952  16.002   2
  -5   1  -2 314.558   9.348   6
  -5   1  -2 309.848   9.773   7
  -5   1  -2 315.510   8.003   3
  -5   1  -2 329.730   8.889   5
   5  -1   2 306.778  11.073   8
   5  -1   2 332.123   8.054   2
   5  -1   2 312.996   8.409   4
  -6   1  -2 1.92099 0.43786   3
  -6   1  -2 -0.5263  0.7286   7
  -6   1  -2 -0.2132  0.6254   6
   6  -1   2 1.09894 0.85991   8
   6  -1   2 0.05561 0.34694   4
   6  -1   2 0.47162 0.23446   2
  -7   1  -2 60.3575  3.0165   7
  -7   1  -2 65.7380  2.8745   6
  -7   1  -2 67.1655  2.1136   3
   7  -1   2 66.5908  2.1809   4
   7  -1   2 66.2257  1.9176   2
  -8   1  -2 51.3869  2.7439   6
  -8   1  -2 51.6799  3.0004   7
   8  -1   2 52.0655  1.9345   4
   8  -1   2 51.3766  1.6818   2
  -9   1  -2 14.9741  1.7204   6
  -9   1  -2 12.8878  1.8532   7
   9  -1   2 17.5594  0.9817   2
 -10   1  -2 -0.5635  1.1076   6
 -10   1  -2 0.89621 1.42737   7
  10  -1   2 1.01945 0.54210   2
 -11   1  -2 1.26988 1.50035   6
 -11   1  -2 -2.0481  1.4936   7
  11  -1   2 -0.1723  0.6236   2
 -12   0   2 -2.1649  1.3717   6
  11   0  -2 11.2320  0.9368   4
 -11   0   2 9.48410 1.73794   6
  10   0  -2 5.43911 0.54490   4
  10   0  -2 4.73770 0.52844   4
 -10   0   2 7.36294 1.45766   6
   9   0  -2 1.90756 0.36412   4
  -9   0   2 2.00649 1.06489   6
  -9   0   2 2.16200 1.09681   7
  -8   0   2 16.4793  1.7083   7
  -8   0   2 19.9359  1.7678   6
  -8   0   2 17.9826  1.5915   5
  -7   0   2 32.5596  1.8144   5
  -7   0   2 31.5653  1.8938   6
  -7   0   2 33.4460  1.0049   3
  -7   0   2 31.7214  2.0481   7
  -6   0   2 76.8513  2.6872   5
  -6   0   2 67.9597  2.9212   7
  -6   0   2 71.1485  1.8767   3
  -6   0   2 69.1504  2.7307   6
  -5   0   2 3.41172 0.25098   3
  -5   0   2 2.36240 0.88213   9
  -5   0   2 4.01765 0.70223   5
  -5   0   2 3.55918 0.76196   7
  -5   0   2 3.05294 0.65294   6
   4   0  -2 157.070   6.292   9
  -4   0   2 153.615   4.616   5
  -4   0   2 151.972   4.694   6
  -4   0   2 154.669   6.285   9
  -4   0   2 151.634   4.930   7
  -4   0   2 153.808   3.814   3
   3   0  -2 0.63435 0.48249   9
  -3   0   2 0.82927 0.37653   6
  -3   0   2 0.25238 0.48684   9
  -3   0   2 0.79347 0.15954   3
  -3   0   2 0.32749 0.37706   5
  -3   0   2 -0.1935  0.3831   7
   2   0  -2 96.6368  3.8788   9
   2   0  -2 98.1149  2.5919   4
  -2   0   2 98.6300  2.9463   6
  -2   0   2 94.4600  2.9038   5
  -2   0   2 88.2593  3.8417   9
   1   0  -2 0.71678 0.19669   2
  -1   0   2 0.44229 0.29517   9
  -1   0  -2 151.397   5.048   8
   1   0   2 142.661   5.029   8
   1   0   2 151.866   3.915   2
  -2   0  -2 780.458  22.148   7
  -2   0  -2 800.414  25.115   8
  -2   0  -2 756.422  18.902   3
   2   0   2 727.594  25.073   8
   2   0   2 796.348  19.549   2
   2   0   2 788.197  19.972   4
  -3   0  -2 687.871  16.761   3
  -3   0  -2 706.138  17.513   1
  -3   0  -2 676.425  19.726   7
  -3   0  -2 674.738  16.755   3
   3   0   2 658.854  22.336   8
   3   0   2 675.564  24.939   9
   3   0   2 692.247  17.683   4
   3   0   2 695.544  17.268   2
  -4   0  -2 118.475   3.981   6
  -4   0  -2 127.584   3.362   1
  -4   0  -2 117.597   3.300   3
  -4   0  -2 122.230   3.312   3
  -4   0  -2 120.329   4.115   7
   4   0   2 114.035   4.643   8
   4   0   2 121.320   3.258   2
   4   0   2 121.682   5.135   9
   4   0   2 125.430   3.459   4
  -5   0  -2 173.274   4.443   1
  -5   0  -2 161.137   5.371   6
  -5   0  -2 165.483   4.471   3
  -5   0  -2 169.808   5.608   7
  -5   0  -2 162.516   4.467   3
   5   0   2 167.368   6.313   8
   5   0   2 165.536   4.675   4
   5   0   2 171.206   4.446   2
  -6   0  -2 61.7654  2.0491   3
  -6   0  -2 64.1382  2.0523   3
  -6   0  -2 60.0948  2.8149   7
  -6   0  -2 60.4914  2.6963   6
   6   0   2 63.1900  1.8867   2
   6   0   2 60.8126  2.0880   4
   6   0   2 61.6485  3.2067   8
  -7   0  -2 32.3064  2.0944   6
  -7   0  -2 30.1752  2.3106   7
   7   0   2 31.9916  1.4362   4
   7   0   2 31.6848  1.2559   2
  -8   0  -2 1.76363 1.08032   6
  -8   0  -2 1.23990 1.17075   7
   8   0   2 0.39416 0.46394   2
  -9   0  -2 1.02373 1.25568   7
  -9   0  -2 0.79256 1.18163   6
   9   0   2 0.40722 0.51186   2
 -10   0  -2 5.73045 1.49770   6
 -10   0  -2 4.74950 1.72467   7
  10   0   2 4.06377 0.74395   2
 -11   0  -2 1.23168 1.47428   6
  11   0   2 -0.8023  0.7047   2
 -12   1   2 -1.0120  1.3694   6
 -11   1   2 6.87307 1.62191   6
 -10   1   2 -1.2564  0.9492   6
 -10   1   2 0.88996 1.32714   7
  -9   1   2 2.81429 1.10907   6
  -9   1   2 2.94817 1.12798   7
  -8   1   2 90.6429  3.7015   6
  -8   1   2 95.3495  4.0076   7
  -8   1   2 92.1235  3.5284   5
  -7   1   2 36.2763  2.0885   7
  -7   1   2 38.8554  1.9890   6
  -7   1   2 38.9153  1.9493   5
  -6   1   2 57.2449  2.1927   5
  -6   1   2 54.4243  2.4080   7
  -6   1   2 53.4859  2.2718   6
   5  -1  -2 136.814   5.804   9
  -5   1   2 134.825   4.180   5
  -5   1   2 131.314   4.486   7
  -5   1   2 130.330   4.216   6
   4  -1  -2 -0.0176  0.6351   9
  -4   1   2 0.24834 0.43558   7
  -4   1   2 1.30224 0.49702   6
  -4   1   2 0.89378 0.48682   5
  -4   1   2 0.50982 0.17658   3
   3  -1  -2 430.568  15.624   9
   3  -1  -2 424.126  10.852   4
  -3   1   2 421.298  10.313   3
  -3   1   2 432.419  11.723   5
  -3   1   2 418.216  11.798   6
  -3   1   2 412.985  12.270   7
   2  -1  -2 416.722  10.049   2
   2  -1  -2 384.599  14.539   9
   2  -1  -2 405.022  10.305   4
  -2   1   2 368.387  14.522   9
  -2   1   2 411.162  10.991   5
  -2   1   2 401.403   9.765   3
   1  -1  -2 3631.40   91.50   2
   1  -1  -2 3461.13  130.31   9
  -1   1   2 3845.09   98.02   5
   0  -1  -2 721.220  23.494   8
   0   1   2 749.712  18.576   2
   0   1   2 734.040  18.571   2
   1   1   2 946.151  34.575   9
   1   1   2 959.096  30.958   8
   1   1   2 990.330  24.343   2
  -2  -1  -2 152.482   4.654   7
  -2  -1  -2 158.984   4.218   1
  -2  -1  -2 152.683   4.018   3
   2   1   2 150.368   4.080   2
   2   1   2 147.839   5.814   9
   2   1   2 157.534   4.231   4
   2   1   2 144.295   5.274   8
  -3  -1  -2 63.9257  1.9588   3
  -3  -1  -2 67.0704  2.0376   1
  -3  -1  -2 60.0864  1.9418   3
  -3  -1  -2 63.0243  2.3508   7
   3   1   2 63.5314  1.9085   2
   3   1   2 59.0868  2.6691   8
   3   1   2 66.4018  2.0486   4
   3   1   2 60.7574  2.8847   9
  -4  -1  -2 411.211  10.319   3
  -4  -1  -2 406.471  12.218   7
  -4  -1  -2 405.887  10.304   3
  -4  -1  -2 396.011  11.839   6
  -4  -1  -2 422.447  10.702   1
   4   1   2 418.056  15.388   9
   4   1   2 409.593  10.554   2
   4   1   2 413.614  10.856   4
   4   1   2 399.689  13.834   8
  -5  -1  -2 180.789   6.116   7
  -5  -1  -2 177.656   5.942   6
  -5  -1  -2 189.685   5.005   3
  -5  -1  -2 190.842   5.020   1
  -5  -1  -2 183.783   4.983   3
   5   1   2 184.342   5.005   2
   5   1   2 188.500   6.927   8
   5   1   2 181.891   5.208   4
  -6  -1  -2 67.4134  3.0505   7
  -6  -1  -2 64.9300  2.2687   3
  -6  -1  -2 63.6559  2.9427   6
   6   1   2 66.2212  2.1397   2
   6   1   2 68.9294  3.4295   8
   6   1   2 65.2177  2.3237   4
  -7  -1  -2 0.94386 1.03312   7
  -7  -1  -2 1.50093 0.60408   3
  -7  -1  -2 1.47893 0.99028   6
   7   1   2 0.80907 0.50222   2
  -8  -1  -2 14.0536  1.8235   7
  -8  -1  -2 9.10047 1.55915   6
   8   1   2 11.3625  0.9136   2
  -9  -1  -2 14.6964  1.8919   6
   9   1   2 13.0378  1.0440   2
 -10  -1  -2 22.0820  2.3239   6
  10   1   2 21.0771  1.5402   2
  11   1   2 0.35912 0.91053   2
 -11   2   2 23.2522  2.6005   7
 -11   2   2 26.2198  2.3685   6
 -10   2   2 6.78503 1.35833   6
 -10   2   2 5.33992 1.53189   7
  -9   2   2 -0.6667  1.0301   7
  -9   2   2 0.14058 0.85793   5
  -9   2   2 -1.9752  0.8503   6
  -8   2   2 358.023  10.744   6
  -8   2   2 366.711  10.579   5
  -8   2   2 350.154  11.366   7
   7  -2  -2 22.0106  1.9258   8
  -7   2   2 22.1488  1.4756   6
  -7   2   2 23.9772  1.4861   5
  -7   2   2 21.6453  1.6188   7
   6  -2  -2 19.9516  1.5998   8
  -6   2   2 19.6821  1.2623   6
  -6   2   2 20.1847  1.4613   7
  -6   2   2 22.5374  1.3636   5
   5  -2  -2 216.911   8.577   9
  -5   2   2 216.338   6.320   5
  -5   2   2 207.663   6.681   7
  -5   2   2 209.894   5.259   3
  -5   2   2 212.619   6.323   6
   4  -2  -2 192.994   7.586   9
  -4   2   2 195.020   5.672   6
  -4   2   2 188.409   5.661   5
  -4   2   2 188.205   5.934   7
  -4   2   2 189.991   4.804   3
   3  -2  -2 248.019   9.655   9
   3  -2  -2 260.872   6.728   4
  -3   2   2 256.469   6.391   3
  -3   2   2 259.060   7.319   5
  -3   2   2 257.028   7.585   7
   2  -2  -2 295.339   7.835   4
   2  -2  -2 299.155   7.639   2
  -2   2   2 299.623   7.431   3
  -2   2   2 297.669   8.349   5
   1  -2  -2 771.748  19.754   2
  -1   2   2 790.331  21.217   5
   0  -2  -2 1039.47   25.81   2
   0   2   2 1018.66   25.81   2
   0   2   2 1009.51   32.60   8
  -1  -2  -2 451.700  16.869   9
  -1  -2  -2 477.338  12.201   1
   1   2   2 479.877  12.004   2
   1   2   2 460.219  15.137   8
  -2  -2  -2 470.628  13.528   7
  -2  -2  -2 476.620  12.238   1
   2   2   2 475.584  12.036   2
   2   2   2 445.234  15.299   8
  -3  -2  -2 1013.02   26.21   1
  -3  -2  -2 997.452  29.250   7
  -3  -2  -2 1040.84   25.07   3
   3   2   2 969.365  33.093   8
   3   2   2 1082.48   26.32   1
   3   2   2 985.286  25.876   2
   3   2   2 1042.70   37.01   9
   3   2   2 1040.36   26.45   4
  -4  -2  -2 561.795  13.969   3
  -4  -2  -2 580.315  14.555   1
  -4  -2  -2 550.509  16.396   7
  -4  -2  -2 538.917  15.921   6
   4   2   2 544.492  14.334   2
   4   2   2 545.918  18.539   8
   4   2   2 554.144  14.700   4
   4   2   2 579.107  20.699   9
  -5  -2  -2 14.4552  1.4100   6
  -5  -2  -2 13.0887  1.2744   7
  -5  -2  -2 15.3077  0.9319   1
  -5  -2  -2 13.3627  1.0109   3
   5   2   2 12.5129  0.9039   2
   5   2   2 13.4999  1.4385   8
  -6  -2  -2 36.2034  2.3155   6
  -6  -2  -2 40.7337  2.3984   7
   6   2   2 35.7808  1.5539   2
   6   2   2 39.4733  2.5651   8
  -7  -2  -2 182.047   6.374   6
   7   2   2 183.596   5.226   2
  -8  -2  -2 55.0171  3.1219   6
   8   2   2 55.6847  2.1971   2
  -9  -2  -2 0.15829 1.26621   6
   9   2   2 1.70709 0.74116   2
 -10  -2  -2 4.61056 1.69730   6
  10   2   2 3.13887 0.94361   2
 -12   3   2 14.5199  2.3514   7
 -11   3   2 1.70384 1.50905   7
 -10   3   2 2.91265 1.41723   7
 -10   3   2 3.80038 1.18195   6
  -9   3   2 51.8960  2.5856   5
  -9   3   2 57.0037  2.7175   6
  -9   3   2 49.5593  2.8782   7
  -8   3   2 162.244   5.239   5
  -8   3   2 152.865   5.698   7
  -8   3   2 153.482   5.250   6
   7  -3  -2 226.378   8.366   8
  -7   3   2 224.338   6.927   6
  -7   3   2 238.160   6.960   5
  -7   3   2 215.042   7.401   7
   6  -3  -2 199.153   7.333   8
  -6   3   2 196.631   6.478   7
  -6   3   2 200.969   5.029   3
  -6   3   2 198.426   6.065   6
  -6   3   2 205.428   6.118   5
   5  -3  -2 56.6590  2.6493   8
  -5   3   2 56.3010  2.1207   6
  -5   3   2 59.0926  1.6517   3
  -5   3   2 55.3320  2.3032   7
  -5   3   2 58.1334  2.2194   5
   4  -3  -2 572.905  21.076   9
   4  -3  -2 562.520  18.739   8
  -4   3   2 573.850  14.017   3
  -4   3   2 576.128  16.582   7
  -4   3   2 570.141  15.847   5
   3  -3  -2 2.25640 0.30591   2
   3  -3  -2 1.66227 0.47147   8
   3  -3  -2 1.51945 0.32213   4
  -3   3   2 1.61840 0.36949   1
  -3   3   2 1.94170 0.52209   5
  -3   3   2 1.90172 0.44899   7
  -3   3   2 1.45669 0.31846   3
   2  -3  -2 22.6838  0.9027   2
   2  -3  -2 22.2092  0.9567   4
   2  -3  -2 22.4333  0.9915   8
  -2   3   2 21.9874  1.0573   5
  -2   3   2 22.1538  0.9518   1
   1  -3  -2 677.505  17.485   2
   1  -3  -2 685.136  17.728   1
  -1   3   2 669.679  18.785   5
  -1   3   2 705.662  17.461   2
  -1   3   2 689.159  17.453   2
  -1   3   2 692.966  17.724   1
   0  -3  -2 24.5472  1.1133   1
   0  -3  -2 26.6978  1.0581   2
   0   3   2 25.3646  1.1037   1
   0   3   2 25.7485  1.0540   2
  -1  -3  -2 28.8100  1.2795   1
  -1  -3  -2 27.5188  1.3870   9
   1   3   2 29.7344  1.2875   1
   1   3   2 28.6102  1.1940   2
   1   3   2 27.3432  1.2810   8
  -2  -3  -2 45.3654  2.1676   9
  -2  -3  -2 45.9886  1.7565   1
   2   3   2 45.1552  2.0030   8
   2   3   2 47.2566  1.7601   1
   2   3   2 44.0142  1.6372   2
  -3  -3  -2 69.3523  3.1820   9
  -3  -3  -2 69.7833  2.3089   3
  -3  -3  -2 68.3167  2.3708   1
   3   3   2 67.5620  2.9260   8
   3   3   2 77.6766  2.4499   4
   3   3   2 71.3191  2.4365   1
   3   3   2 64.6790  2.2440   2
  -4  -3  -2 4.92775 0.93333   6
  -4  -3  -2 4.33967 0.69155   1
   4   3   2 7.54218 0.69757   2
   4   3   2 4.31596 0.90768   8
  -5  -3  -2 5.23697 1.11483   6
  -5  -3  -2 6.54513 0.80561   1
   5   3   2 5.25500 0.71767   2
   5   3   2 3.00233 1.05463   8
  -6  -3  -2 13.1047  1.6211   6
   6   3   2 16.0132  1.1758   2
   6   3   2 16.7206  1.8447   8
  -7  -3  -2 17.2645  1.8566   6
   7   3   2 18.1390  1.3560   2
  -8  -3  -2 1.01137 1.18809   6
   8   3   2 0.56892 0.70163   2
  -9  -3  -2 -2.7649  1.1735   6
   9   3   2 -0.3574  0.7581   2
 -10  -3  -2 22.2884  2.5792   6
  10   3   2 24.3749  1.9740   2
 -13   4   2 10.7838  2.4630   7
 -12   4   2 2.24503 1.72694   7
 -11   4   2 2.75452 1.55311   7
 -10   4   2 7.15590 1.63550   7
  -9   4   2 6.04867 1.29810   6
  -9   4   2 7.37679 1.16283   5
  -9   4   2 8.89515 1.49251   7
  -8   4   2 8.32287 1.33414   7
  -8   4   2 9.63411 1.17885   5
  -8   4   2 7.91199 1.17008   6
  -8   4   2 7.62342 0.55407   3
   7  -4  -2 1.73427 0.93904   8
  -7   4   2 0.73805 0.81386   7
  -7   4   2 0.99328 0.77070   5
  -7   4   2 0.72302 0.69570   6
  -7   4   2 1.04472 0.31386   3
   6  -4  -2 37.3657  2.1825   8
  -6   4   2 37.1479  1.2767   3
  -6   4   2 40.4610  1.7331   6
  -6   4   2 39.5803  1.8667   5
  -6   4   2 38.3400  1.9202   7
   5  -4  -2 471.295  11.872   2
   5  -4  -2 494.329  11.873   2
   5  -4  -2 455.795  15.678   8
  -5   4   2 495.582  12.022   1
  -5   4   2 457.696  13.890   7
  -5   4   2 458.635  13.268   5
  -5   4   2 453.573  11.648   3
   4  -4  -2 695.510  18.090   4
   4  -4  -2 675.998  22.702   8
   4  -4  -2 708.394  17.657   2
  -4   4   2 686.936  17.133   3
  -4   4   2 680.354  19.251   5
  -4   4   2 697.106  20.111   7
  -4   4   2 731.616  17.892   1
   3  -4  -2 903.444  29.433   8
   3  -4  -2 906.417  23.639   4
   3  -4  -2 896.999  23.142   2
  -3   4   2 961.685  26.080   7
  -3   4   2 901.793  25.007   5
  -3   4   2 906.858  22.387   3
  -3   4   2 918.904  23.433   1
   2  -4  -2 98.4265  3.4845   8
   2  -4  -2 103.165   3.106   4
   2  -4  -2 105.420   3.125   1
   2  -4  -2 103.045   3.000   2
  -2   4   2 105.401   2.964   3
  -2   4   2 101.979   3.339   5
  -2   4   2 105.156   3.109   1
   1  -4  -2 721.400  18.682   2
   1  -4  -2 735.093  19.143   4
   1  -4  -2 737.880  18.972   1
  -1   4   2 732.511  18.648   2
  -1   4   2 735.943  20.097   5
  -1   4   2 722.404  18.936   1
   0  -4  -2 285.383   7.617   2
   0  -4  -2 288.411   7.839   1
   0   4   2 289.489   7.635   2
   0   4   2 285.392   7.810   1
  -1  -4  -2 12.7300  0.9877   9
  -1  -4  -2 11.8155  0.9665   1
   1   4   2 12.2388  0.8891   2
   1   4   2 11.4937  0.9698   1
  -2  -4  -2 480.430  12.903   1
  -2  -4  -2 495.385  17.835   9
   2   4   2 487.190  12.913   1
   2   4   2 478.409  12.683   2
  -3  -4  -2 26.5477  1.7620   9
  -3  -4  -2 23.9472  1.3471   1
   3   4   2 24.7280  1.2800   2
   3   4   2 26.2882  1.3890   1
   3   4   2 26.1357  1.6143   8
  -4  -4  -2 7.72099 0.87094   1
  -4  -4  -2 8.03542 1.15868   6
   4   4   2 7.31405 0.80569   2
   4   4   2 9.44885 1.17517   8
  -5  -4  -2 15.1145  1.2648   1
  -5  -4  -2 17.2567  1.7091   6
   5   4   2 15.5377  1.6591   8
   5   4   2 14.2325  1.2316   2
  -6  -4  -2 100.873   4.252   6
   6   4   2 103.402   3.406   2
  -7  -4  -2 7.33621 1.47445   6
   7   4   2 6.65733 0.95824   2
  -8  -4  -2 14.1396  1.9175   6
   8   4   2 12.6992  1.2797   2
  -9  -4  -2 0.37675 1.36959   6
   9   4   2 -0.8999  0.8554   2
 -13   5   2 5.08627 2.03895   7
 -12   5   2 21.7804  2.6839   7
 -11   5   2 13.7719  2.0818   7
  10  -5  -2 2.80649 0.41417   4
 -10   5   2 5.68342 1.50290   7
   9  -5  -2 86.1677  2.5692   4
  -9   5   2 88.4010  2.4280   3
  -9   5   2 95.3166  3.6083   5
  -9   5   2 88.8488  4.0091   7
  -9   5   2 82.3279  2.3997   3
   8  -5  -2 -0.0887  0.3253   4
  -8   5   2 -0.8111  0.3373   3
  -8   5   2 1.36565 1.07363   7
  -8   5   2 0.50905 0.80439   5
   7  -5  -2 21.8887  1.8689   8
  -7   5   2 20.0813  1.6178   7
  -7   5   2 20.6349  1.5103   5
  -7   5   2 20.4580  0.9738   3
   6  -5  -2 19.0255  1.6002   8
   6  -5  -2 20.3027  0.7960   2
  -6   5   2 17.9292  1.3423   5
  -6   5   2 20.8615  1.4154   7
  -6   5   2 19.5672  0.9648   3
   5  -5  -2 177.205   4.794   2
   5  -5  -2 178.444   6.449   8
  -5   5   2 175.525   5.565   5
  -5   5   2 174.960   5.728   7
  -5   5   2 175.561   4.775   3
  -5   5   2 190.139   4.874   1
   4  -5  -2 57.8156  1.8863   2
   4  -5  -2 59.9681  2.0255   4
   4  -5  -2 58.8956  2.4723   8
  -4   5   2 57.3966  1.9291   3
  -4   5   2 58.2346  1.9363   1
  -4   5   2 58.3869  2.3067   5
  -4   5   2 57.9137  2.2248   7
   3  -5  -2 1173.97   29.14   4
   3  -5  -2 1162.04   28.95   1
   3  -5  -2 1107.84   29.12   4
   3  -5  -2 1089.91   28.52   2
   3  -5  -2 1113.18   36.14   8
  -3   5   2 1112.40   28.87   1
  -3   5   2 1077.13   30.72   5
  -3   5   2 1113.99   27.57   3
  -3   5   2 1174.24   32.04   7
   2  -5  -2 379.288   9.916   4
   2  -5  -2 368.224   9.862   1
   2  -5  -2 356.488   9.636   2
  -2   5   2 367.421   9.823   1
  -2   5   2 361.179  10.484   5
   1  -5  -2 1828.93   46.30   2
   1  -5  -2 1846.28   46.88   1
  -1   5   2 1874.30   46.27   2
  -1   5   2 1787.50   46.83   1
   0  -5  -2 575.620  14.740   2
   0  -5  -2 555.359  15.036   1
   0   5   2 569.336  14.751   2
   0   5   2 576.186  15.039   1
  -1  -5  -2 184.035   6.998   9
  -1  -5  -2 181.172   5.365   1
  -1  -5  -2 185.894   5.098   2
   1   5   2 183.364   5.362   1
   1   5   2 181.147   5.203   2
  -2  -5  -2 1264.83   33.40   1
  -2  -5  -2 1322.50   46.73   9
   2   5   2 1275.52   33.00   2
   2   5   2 1317.48   33.45   1
  -3  -5  -2 26.5619  1.4842   1
  -3  -5  -2 29.0083  1.8077   6
   3   5   2 26.6122  1.4719   2
   3   5   2 29.3592  1.7949   8
   3   5   2 29.8171  1.5860   1
  -4  -5  -2 0.00004 0.88337   6
  -4  -5  -2 0.59938 0.70695   1
   4   5   2 0.16733 0.59306   2
  -5  -5  -2 0.78195 0.71813   1
  -5  -5  -2 -0.1055  0.9503   6
   5   5   2 0.22942 0.64571   2
  -6  -5  -2 8.56861 1.51334   6
   6   5   2 10.6376  1.1254   2
  -7  -5  -2 0.37725 1.17832   6
   7   5   2 -0.6822  0.7589   2
  -8  -5  -2 3.95137 1.47967   6
   8   5   2 2.36415 0.97055   2
   9   5   2 -0.9434  0.9810   2
 -13   6   2 2.89528 1.94976   7
 -12   6   2 0.70686 1.74595   7
  11  -6  -2 1.48019 0.43547   4
 -11   6   2 -1.0575  1.3443   7
  10  -6  -2 -0.7153  0.3587   4
 -10   6   2 -2.3292  1.0388   7
 -10   6   2 0.32441 0.35902   3
 -10   6   2 -0.3893  0.3255   3
   9  -6  -2 2.09162 0.48938   4
  -9   6   2 2.22601 1.00064   5
  -9   6   2 2.74015 1.15809   7
  -9   6   2 1.53325 0.46060   3
   8  -6  -2 0.19741 0.32782   2
   8  -6  -2 0.31745 0.39263   4
  -8   6   2 -0.3111  0.9032   7
  -8   6   2 -0.2415  0.8315   5
  -8   6   2 -0.1335  0.3937   3
   7  -6  -2 0.46878 0.41509   4
   7  -6  -2 -0.5444  0.8368   8
   7  -6  -2 0.64729 0.36713   2
  -7   6   2 0.53491 0.82267   5
  -7   6   2 -0.3546  0.4241   3
  -7   6   2 0.65179 0.82817   7
   6  -6  -2 1.56032 0.46756   4
   6  -6  -2 1.88856 0.42089   2
   6  -6  -2 2.33643 0.83468   8
  -6   6   2 1.98296 0.75468   5
  -6   6   2 1.86591 0.49352   3
  -6   6   2 2.57922 0.80500   7
   5  -6  -2 56.3936  1.9848   2
   5  -6  -2 62.0827  2.7140   8
   5  -6  -2 63.6737  2.1452   4
   5  -6  -2 58.0996  2.1323   4
  -5   6   2 60.1325  2.0561   3
  -5   6   2 57.9487  2.4733   5
  -5   6   2 60.0965  2.4350   7
  -5   6   2 65.4531  2.0546   1
   4  -6  -2 22.3243  1.2246   4
   4  -6  -2 26.4049  1.2599   4
   4  -6  -2 23.8074  1.4073   8
   4  -6  -2 22.6929  1.2267   1
   4  -6  -2 20.6038  1.1086   2
  -4   6   2 23.6801  1.3865   5
  -4   6   2 24.4057  1.1847   1
  -4   6   2 22.4115  1.1708   3
  -4   6   2 24.2052  1.3222   7
   3  -6  -2 274.981   7.671   4
   3  -6  -2 271.263   7.456   2
   3  -6  -2 282.758   7.677   1
  -3   6   2 271.366   7.585   1
  -3   6   2 268.993   7.267   3
  -3   6   2 296.827   8.263   7
  -3   6   2 264.089   8.173   5
   2  -6  -2 550.615  14.065   4
   2  -6  -2 507.661  13.929   1
   2  -6  -2 505.445  13.664   2
  -2   6   2 539.378  13.304   3
  -2   6   2 543.009  13.589   2
  -2   6   2 542.930  13.594   2
  -2   6   2 495.922  14.774   5
  -2   6   2 508.709  13.885   1
   1  -6  -2 0.92753 0.51185   2
   1  -6  -2 0.35636 0.57763   1
  -1   6   2 1.65510 0.51295   2
  -1   6   2 0.64213 0.59496   1
   0  -6  -2 19.4166  1.1501   2
   0  -6  -2 18.4640  1.2781   1
   0   6   2 20.2302  1.1813   2
   0   6   2 19.1705  1.2903   1
  -1  -6  -2 361.217  10.187   1
   1   6   2 376.060   9.975   2
   1   6   2 372.851  10.202   1
  -2  -6  -2 2.38896 0.75296   1
   2   6   2 2.38343 0.76715   1
   2   6   2 1.75624 0.65980   2
  -3  -6  -2 136.946   4.403   1
  -3  -6  -2 134.076   4.877   6
   3   6   2 136.458   4.310   2
   3   6   2 142.290   4.475   1
  -4  -6  -2 27.1162  1.6752   1
  -4  -6  -2 22.1966  1.9549   6
   4   6   2 24.3655  1.6023   2
  -5  -6  -2 45.9328  2.7476   6
  -5  -6  -2 43.4781  2.1223   1
   5   6   2 44.2145  2.1978   2
  -6  -6  -2 5.19399 1.38619   6
   6   6   2 4.21838 1.00063   2
  -7  -6  -2 0.89901 1.24890   6
   7   6   2 0.30994 0.86890   2
  -8  -6  -2 2.30799 1.51068   6
   8   6   2 2.77846 1.09084   2
  12  -7  -2 19.9892  1.2319   4
  12  -7  -2 21.2480  1.1620   4
 -12   7   2 25.4664  2.7781   7
  11  -7  -2 0.27620 0.50185   4
  11  -7  -2 1.08912 0.48373   4
 -11   7   2 1.19928 1.36625   7
 -11   7   2 0.82065 0.37960   3
  10  -7  -2 -0.1588  0.4528   4
 -10   7   2 0.48532 0.45763   3
 -10   7   2 0.20539 1.28300   7
 -10   7   2 0.45715 0.42250   3
   9  -7  -2 32.0522  1.3046   2
  -9   7   2 32.2544  2.0814   5
  -9   7   2 29.4328  1.3963   3
  -9   7   2 35.7347  2.5758   7
   8  -7  -2 7.63218 0.67170   2
  -8   7   2 6.29380 0.71132   3
  -8   7   2 5.90019 1.18699   7
  -8   7   2 7.18413 1.19368   5
   7  -7  -2 111.237   3.373   2
   7  -7  -2 125.688   4.905   8
   7  -7  -2 110.843   3.569   4
  -7   7   2 111.543   4.159   5
  -7   7   2 113.455   4.325   7
  -7   7   2 116.294   3.447   3
   6  -7  -2 11.4785  1.2927   8
   6  -7  -2 9.92309 0.81160   2
   6  -7  -2 10.0106  0.9071   4
  -6   7   2 10.1397  0.8766   3
  -6   7   2 10.7698  1.2262   5
  -6   7   2 10.4197  1.1609   7
  -6   7   2 11.6033  0.8470   1
   5  -7  -2 8.07374 0.97900   8
   5  -7  -2 7.13977 0.78117   4
   5  -7  -2 8.07271 0.75202   2
  -5   7   2 10.7033  1.0285   7
  -5   7   2 7.71561 0.80544   3
  -5   7   2 7.20524 0.76873   1
  -5   7   2 6.32510 0.99978   5
   4  -7  -2 10.3822  0.9310   4
   4  -7  -2 12.7965  1.0578   1
   4  -7  -2 9.98091 0.85809   2
  -4   7   2 11.1124  0.9185   3
  -4   7   2 11.5653  0.9982   7
  -4   7   2 9.43857 0.90299   1
  -4   7   2 9.01200 1.09448   5
   3  -7  -2 128.008   4.001   4
   3  -7  -2 132.212   4.040   1
   3  -7  -2 120.125   3.826   2
  -3   7   2 116.852   4.274   5
  -3   7   2 120.854   3.933   1
  -3   7   2 130.281   3.820   3
  -3   7   2 134.685   4.118   7
   2  -7  -2 306.960   8.210   2
   2  -7  -2 308.800   8.453   1
  -2   7   2 286.516   8.934   5
  -2   7   2 298.145   8.371   1
   1  -7  -2 323.253   8.688   2
   1  -7  -2 311.336   8.932   1
  -1   7   2 313.383   8.911   1
  -1   7   2 328.700   8.658   2
   0  -7  -2 63.9846  2.6415   1
   0  -7  -2 74.5504  2.4845   2
   0   7   2 67.0123  2.6102   1
   0   7   2 72.7109  2.5152   2
  -1  -7  -2 13.9283  1.2573   1
   1   7   2 16.3734  1.2663   2
   1   7   2 18.7089  1.4070   1
  -2  -7  -2 148.490   4.943   1
   2   7   2 157.139   4.832   2
   2   7   2 159.736   4.995   1
  -3  -7  -2 0.69691 0.93563   6
  -3  -7  -2 -0.1983  0.7239   1
   3   7   2 -0.0362  0.7966   1
   3   7   2 -0.2414  0.6929   2
  -4  -7  -2 5.46072 1.30018   6
  -4  -7  -2 4.95744 1.00878   1
   4   7   2 5.78360 1.02075   2
  -5  -7  -2 2.97221 1.20578   6
  -5  -7  -2 3.52430 0.97439   1
   5   7   2 4.66931 1.01406   2
  -6  -7  -2 15.1000  1.9557   6
   6   7   2 15.9651  1.5607   2
  -7  -7  -2 2.36550 1.43266   6
   7   7   2 1.70029 1.04019   2
  12  -8  -2 0.29169 0.55580   4
 -12   8   2 2.50149 1.62976   7
  11  -8  -2 4.21875 0.74517   4
 -11   8   2 4.57608 0.66310   3
 -11   8   2 5.19451 0.64386   3
 -11   8   2 4.20942 1.66778   7
  10  -8  -2 38.1320  1.5912   2
  10  -8  -2 37.1875  1.7975   4
 -10   8   2 37.0382  1.6078   3
 -10   8   2 43.5831  2.9077   7
   9  -8  -2 0.89105 0.61432   4
   9  -8  -2 0.55507 0.55835   2
  -9   8   2 -0.9186  0.9530   5
  -9   8   2 -0.4212  0.5576   3
  -9   8   2 1.65518 1.16186   7
   8  -8  -2 27.2216  1.5697   4
   8  -8  -2 27.2446  1.4164   2
  -8   8   2 31.2023  2.1264   7
  -8   8   2 27.1648  2.0996   5
  -8   8   2 27.4787  1.4713   3
   7  -8  -2 135.735   4.089   2
   7  -8  -2 139.639   4.315   4
  -7   8   2 133.078   4.079   3
  -7   8   2 139.745   4.990   7
  -7   8   2 136.216   4.867   5
   6  -8  -2 3.66594 0.67248   2
   6  -8  -2 2.42864 0.66780   4
  -6   8   2 3.19700 0.90620   7
  -6   8   2 3.26322 0.98113   5
  -6   8   2 3.23455 0.65822   1
  -6   8   2 3.48516 0.72923   3
   5  -8  -2 7.16477 0.84759   2
   5  -8  -2 9.34083 0.94750   4
  -5   8   2 11.0540  1.1101   7
  -5   8   2 9.41845 0.93422   1
  -5   8   2 10.4974  1.2349   5
  -5   8   2 9.13232 0.91431   3
   4  -8  -2 0.33073 0.58825   2
   4  -8  -2 1.66914 0.72373   1
   4  -8  -2 1.00338 0.60681   4
  -4   8   2 0.83521 0.59259   3
  -4   8   2 0.06622 0.76569   5
  -4   8   2 0.70167 0.65806   1
   3  -8  -2 81.5520  2.8270   2
   3  -8  -2 79.4583  2.9581   1
  -3   8   2 74.6702  3.1668   5
  -3   8   2 80.9603  2.9269   1
   2  -8  -2 8.56514 0.94270   2
   2  -8  -2 8.24651 1.05757   1
  -2   8   2 8.56613 1.16861   5
  -2   8   2 8.77057 1.05634   1
   1  -8  -2 98.0468  3.5539   1
   1  -8  -2 104.937   3.407   2
  -1   8   2 99.8821  3.5408   1
   0  -8  -2 82.3582  3.2147   1
   0   8   2 92.5965  3.0579   2
   0   8   2 80.4719  3.1632   1
  -1  -8  -2 2.55186 0.89960   1
   1   8   2 2.28383 0.80818   2
   1   8   2 5.27033 0.97767   1
  -2  -8  -2 0.40666 0.87985   1
  -2  -8  -2 -0.8662  0.8204   6
   2   8   2 -0.0221  0.7446   2
   2   8   2 0.66866 0.85053   1
  -3  -8  -2 2.82469 0.98280   1
  -3  -8  -2 1.49526 1.02902   6
   3   8   2 0.29651 0.84084   1
   3   8   2 3.64166 0.95028   2
  -4  -8  -2 8.16541 1.58216   6
  -4  -8  -2 10.1002  1.2593   1
   4   8   2 9.27787 1.28642   2
  -5  -8  -2 10.4258  1.3206   1
  -5  -8  -2 8.02216 1.69439   6
   5   8   2 9.84854 1.35707   2
  -6  -8  -2 10.2278  1.8808   6
   6   8   2 11.1113  1.4651   2
  -7  -8  -2 1.84309 1.47031   6
   7   8   2 -2.9599  0.9201   2
  12  -9  -2 1.71531 0.69616   4
 -12   9   2 0.83671 1.63684   7
 -12   9   2 0.43769 0.47697   3
 -12   9   2 0.07209 0.52497   3
  11  -9  -2 8.84808 1.01109   4
  11  -9  -2 10.6146  0.9827   2
 -11   9   2 10.3480  2.0264   7
 -11   9   2 9.82298 0.89130   3
 -11   9   2 9.49965 1.02538   3
  10  -9  -2 7.67849 0.98389   4
  10  -9  -2 7.59627 0.91727   2
 -10   9   2 8.83419 1.75795   7
 -10   9   2 10.5109  0.9768   3
   9  -9  -2 55.1642  2.4066   4
   9  -9  -2 55.2020  2.2115   2
  -9   9   2 60.6186  3.0281   5
  -9   9   2 58.2540  3.1078   7
  -9   9   2 56.6789  2.2823   3
   8  -9  -2 17.9760  1.4376   4
   8  -9  -2 15.7874  1.2964   2
  -8   9   2 18.6435  1.3633   3
  -8   9   2 14.5026  1.6542   7
  -8   9   2 17.7267  1.8049   5
   7  -9  -2 145.842   4.746   4
   7  -9  -2 150.917   4.529   2
  -7   9   2 148.793   4.545   3
  -7   9   2 151.967   5.357   5
   6  -9  -2 3.54603 0.77685   2
   6  -9  -2 5.60147 0.86303   4
  -6   9   2 4.73696 0.80163   1
  -6   9   2 7.22975 1.23840   5
  -6   9   2 4.22309 0.83908   3
   5  -9  -2 50.0983  2.1335   2
   5  -9  -2 47.9947  2.2278   4
  -5   9   2 48.7879  2.1383   1
  -5   9   2 48.4872  2.5652   5
   4  -9  -2 67.8301  2.6371   2
   4  -9  -2 72.4225  2.8089   1
  -4   9   2 63.9244  2.6706   1
  -4   9   2 64.5813  3.0231   5
   3  -9  -2 216.915   6.466   1
   3  -9  -2 214.656   6.240   2
  -3   9   2 211.555   6.398   1
  -3   9   2 203.549   6.824   5
   2  -9  -2 1.79702 0.81753   2
   2  -9  -2 1.34162 0.90932   1
  -2   9   2 1.15872 0.88830   1
  -2   9   2 3.21736 1.07626   5
   1  -9  -2 1.52176 0.89088   1
  -1   9   2 0.75292 0.85493   1
   0  -9  -2 14.0464  1.4163   1
   0   9   2 12.0577  1.3421   1
  -1  -9  -2 9.08218 1.27954   1
   1   9   2 10.5584  1.2152   2
   1   9   2 10.8347  1.3598   1
  -2  -9  -2 12.0057  1.5656   6
  -2  -9  -2 9.28046 1.31862   1
   2   9   2 12.9415  1.4912   1
   2   9   2 12.7109  1.3352   2
  -3  -9  -2 11.4142  1.6185   6
  -3  -9  -2 9.57280 1.31713   1
   3   9   2 11.0459  1.4886   1
   3   9   2 10.3532  1.3414   2
  -4  -9  -2 2.96533 1.38367   6
  -4  -9  -2 1.93008 1.03012   1
   4   9   2 0.60737 0.96043   2
  -5  -9  -2 4.36694 1.19177   1
  -5  -9  -2 2.77361 1.45509   6
   5   9   2 4.70163 1.22248   2
  -6  -9  -2 0.39061 1.39308   6
   6   9   2 1.21418 1.11900   2
  12 -10  -2 3.40770 0.85679   2
 -12  10   2 3.50659 2.02588   7
 -12  10   2 2.78559 0.66697   3
  11 -10  -2 0.60459 0.71784   2
  11 -10  -2 -0.0604  0.7078   4
 -11  10   2 0.87594 0.65194   3
  10 -10  -2 3.13395 0.86410   2
  10 -10  -2 5.18305 0.94960   4
 -10  10   2 5.00502 1.34862   5
 -10  10   2 3.91885 0.82922   3
   9 -10  -2 2.29717 0.77282   2
   9 -10  -2 1.22039 0.75939   4
  -9  10   2 1.25902 0.75049   3
  -9  10   2 1.53700 1.14369   5
   8 -10  -2 2.03718 0.74802   4
   8 -10  -2 2.09860 0.75163   2
  -8  10   2 1.18524 1.09278   5
  -8  10   2 0.98101 0.71800   3
   7 -10  -2 3.03556 0.81948   4
   7 -10  -2 2.40435 0.77057   2
  -7  10   2 4.03903 1.17397   5
  -7  10   2 4.64935 0.91363   3
   6 -10  -2 97.3988  3.4929   2
  -6  10   2 99.2762  4.1101   5
  -6  10   2 106.589   3.532   1
   5 -10  -2 -0.7995  0.6976   2
  -5  10   2 1.01004 0.80981   1
  -5  10   2 0.70767 1.00333   5
   4 -10  -2 64.3150  2.7624   1
   4 -10  -2 60.2043  2.5777   2
  -4  10   2 56.1691  2.9468   5
  -4  10   2 58.2048  2.6489   1
   3 -10  -2 12.2199  1.4288   1
   3 -10  -2 11.3129  1.2362   2
  -3  10   2 10.5343  1.4945   5
  -3  10   2 11.2201  1.3151   1
   2 -10  -2 229.019   7.076   1
   2 -10  -2 242.836   6.842   2
  -2  10   2 226.164   7.018   1
  -2  10   2 216.581   7.412   5
   1 -10  -2 11.2041  1.4171   1
  -1  10   2 12.7678  1.4806   1
   0 -10  -2 4.97708 1.13065   1
   0  10   2 3.52073 1.06982   1
  -1 -10  -2 53.8638  2.8488   1
  -1 -10  -2 66.1167  3.0416   6
   1  10   2 59.5693  2.9441   1
  -2 -10  -2 21.1267  1.8865   1
  -2 -10  -2 20.2610  1.9680   6
   2  10   2 21.0596  1.7256   2
   2  10   2 17.2248  1.7760   1
  -3 -10  -2 -1.3473  0.8767   1
  -3 -10  -2 -1.9185  1.0663   6
   3  10   2 -0.1139  0.8806   2
   3  10   2 -1.4170  0.9614   1
  -4 -10  -2 0.02935 1.24799   6
  -4 -10  -2 1.73411 1.11511   1
   4  10   2 -0.0089  0.9944   2
  -5 -10  -2 1.80686 1.50156   6
  -5 -10  -2 -0.5925  1.1302   1
   5  10   2 1.25391 1.13551   2
  11 -11  -2 0.97390 0.81561   2
  11 -11  -2 -0.7330  0.7200   4
 -11  11   2 -0.4724  0.6574   3
  10 -11  -2 5.59929 1.00973   2
  10 -11  -2 4.72028 1.02805   4
 -10  11   2 6.25314 1.00796   3
 -10  11   2 5.38188 1.54787   5
   9 -11  -2 -0.3969  0.7619   2
   9 -11  -2 1.02935 0.80095   4
  -9  11   2 -0.6329  0.7381   3
  -9  11   2 0.15231 1.14672   5
   8 -11  -2 6.35846 1.04016   2
  -8  11   2 6.87458 1.46735   5
   7 -11  -2 1.21456 0.82781   2
  -7  11   2 1.30015 1.18701   5
   6 -11  -2 5.55997 1.05453   2
  -6  11   2 5.50696 1.34149   5
  -6  11   2 8.03125 1.09712   1
   5 -11  -2 11.9018  1.2941   2
  -5  11   2 12.8181  1.6476   5
  -5  11   2 10.5079  1.3085   1
   4 -11  -2 6.29688 1.13421   2
   4 -11  -2 7.53427 1.33009   1
  -4  11   2 8.85083 1.27869   1
  -4  11   2 6.55786 1.27707   5
   3 -11  -2 70.5933  2.9791   2
   3 -11  -2 70.5526  3.1895   1
  -3  11   2 68.1058  3.0860   1
  -3  11   2 70.7394  3.4255   5
   2 -11  -2 24.1983  2.0648   1
  -2  11   2 21.8235  1.9174   1
  -2  11   2 26.0818  2.2423   5
   1 -11  -2 -0.8504  0.9757   1
  -1  11   2 0.08607 0.91961   5
  -1  11   2 0.11713 1.02942   1
   0 -11  -2 8.54161 1.45565   1
   0  11   2 8.53516 1.48552   1
  -1 -11  -2 20.2854  1.9591   1
  -1 -11  -2 22.5341  2.0871   6
   1  11   2 21.1150  2.0207   1
  -2 -11  -2 18.1934  1.9580   1
  -2 -11  -2 19.0356  2.0300   6
   2  11   2 18.4237  2.0387   1
  -3 -11  -2 3.18002 1.29639   1
  -3 -11  -2 0.30233 1.23137   6
   3  11   2 -0.9550  1.1400   1
  -4 -11  -2 3.61162 1.34363   1
  -4 -11  -2 2.56569 1.48913   6
   4  11   2 3.93588 1.29838   2
  -5 -11  -2 3.01848 1.38527   1
   5  11   2 4.08107 1.34818   2
  11 -12  -2 0.38244 0.89338   4
 -11  12   2 0.39327 0.81863   3
  10 -12  -2 -0.2237  0.9007   4
  10 -12  -2 -1.2031  0.8869   2
 -10  12   2 0.29176 1.27752   5
 -10  12   2 1.31174 0.86516   3
   9 -12  -2 0.28083 0.87951   2
  -9  12   2 -0.3163  1.3035   5
   8 -12  -2 0.48009 0.89326   2
  -8  12   2 -1.8708  1.1576   5
   7 -12  -2 5.51963 1.13407   2
  -7  12   2 6.13826 1.08113   1
  -7  12   2 2.70546 1.35574   5
   6 -12  -2 8.72784 1.29064   2
  -6  12   2 10.0191  1.3103   1
  -6  12   2 10.0225  1.6314   5
   5 -12  -2 1.22947 0.93177   2
  -5  12   2 1.44769 0.92660   1
  -5  12   2 2.02521 1.22280   5
   4 -12  -2 -0.8244  0.8417   2
   4 -12  -2 0.59899 1.03330   1
  -4  12   2 0.78898 1.01814   5
  -4  12   2 -0.2944  1.0069   1
   3 -12  -2 68.0229  3.2802   1
  -3  12   2 64.9508  3.4491   5
  -3  12   2 65.8492  3.1601   1
   2 -12  -2 40.9825  2.6145   1
  -2  12   2 38.3620  2.7376   5
  -2  12   2 38.4723  2.6450   1
   1 -12  -2 2.80776 1.24714   1
  -1  12   2 4.14254 1.42545   5
  -1  12   2 2.23465 1.24940   1
   0 -12  -2 1.22121 1.21760   1
   0  12   2 0.67789 1.21009   1
  -1 -12  -2 2.97387 1.35024   1
   1  12   2 3.13593 1.41311   1
  -2 -12  -2 7.42215 1.56538   1
   2  12   2 5.96343 1.60932   1
  -3 -12  -2 -0.4140  1.3205   1
  -3 -12  -2 0.20606 1.42302   6
  -4 -12  -2 -1.4122  1.6298   6
  -4 -12  -2 4.07980 1.47560   1
 -10  13   2 4.34690 1.67556   5
   9 -13  -2 4.62089 1.20413   2
  -9  13   2 4.76684 1.64685   5
   8 -13  -2 -0.5583  0.8927   2
  -8  13   2 -0.4639  1.4006   5
   7 -13  -2 3.78652 1.12214   2
  -7  13   2 0.79879 0.93908   1
  -7  13   2 1.07864 1.46848   5
   6 -13  -2 4.46076 1.19784   2
  -6  13   2 3.79111 1.15321   1
  -6  13   2 5.52363 1.51073   5
   5 -13  -2 -0.1278  0.9705   2
  -5  13   2 1.02256 1.26407   5
  -5  13   2 0.39743 1.08728   1
   4 -13  -2 7.36428 1.32691   2
   4 -13  -2 5.40966 1.38906   1
  -4  13   2 4.71367 1.36907   1
  -4  13   2 7.95262 1.66567   5
   3 -13  -2 0.23051 1.19802   1
  -3  13   2 -0.3286  1.1510   1
  -3  13   2 -0.6599  1.1921   5
   2 -13  -2 33.7419  2.6145   1
  -2  13   2 28.9874  2.6120   5
  -2  13   2 31.2025  2.5154   1
   1 -13  -2 -0.5081  1.2217   1
  -1  13   2 -0.3004  1.1630   1
  -1  13   2 -0.0439  1.3053   5
   0 -13  -2 -0.3114  1.2775   1
   0  13   2 -0.0649  1.3409   5
   0  13   2 -1.1328  1.2261   1
  -1 -13  -2 4.31470 1.51089   1
   1  13   2 2.79962 1.48194   1
  -2 -13  -2 -0.9093  1.3940   1
   2  13   2 1.12041 1.47130   1
  -9  14   2 10.5645  2.0803   5
   8 -14  -2 -0.1203  1.0885   2
  -8  14   2 -0.6214  1.4020   5
   7 -14  -2 0.61985 1.07678   2
  -7  14   2 -0.5550  1.5217   5
  -7  14   2 -0.6089  0.9878   1
   6 -14  -2 0.51421 1.03685   2
  -6  14   2 -0.9804  1.0586   1
  -6  14   2 1.42564 1.43698   5
   5 -14  -2 0.07651 1.06481   2
  -5  14   2 0.44957 1.34369   5
  -5  14   2 -1.9461  0.9493   1
   4 -14  -2 5.67225 1.50556   1
  -4  14   2 4.52008 1.60761   5
  -4  14   2 4.71926 1.45268   1
   3 -14  -2 0.47144 1.36122   1
  -3  14   2 0.21174 1.27613   1
  -3  14   2 1.27798 1.40757   5
   2 -14  -2 3.51278 1.55197   1
  -2  14   2 4.75723 1.53665   1
  -2  14   2 0.63629 1.38699   5
   1 -14  -2 -0.2957  1.3637   1
  -1  14   2 -0.6196  1.3932   1
  -1  14   2 1.09971 1.51309   5
   0 -14  -2 -0.0776  1.3855   1
   0  14   2 -0.9297  1.5314   5
   0  14   2 -0.9109  1.3950   1
  -1 -14  -2 -0.6272  1.3967   1
   1  14   2 -3.0788  1.2973   1
   1  14   2 -0.3428  1.4680   5
  -8  15   2 5.46300 1.87891   5
   7 -15  -2 -0.3950  1.1570   2
  -7  15   2 -0.1436  1.1313   1
  -7  15   2 -0.9691  1.5029   5
   6 -15  -2 -0.7986  1.1451   2
  -6  15   2 -2.3924  1.1821   1
  -6  15   2 1.77114 1.43275   5
  -5  15   2 2.84476 1.60283   5
  -5  15   2 5.23935 1.58569   1
   4 -15  -2 25.0578  2.4682   1
  -4  15   2 21.7260  2.4962   5
  -4  15   2 24.1039  2.4077   1
   3 -15  -2 17.3284  2.2064   1
  -3  15   2 15.4294  2.0536   1
  -3  15   2 15.7731  2.2569   5
   2 -15  -2 -0.3500  1.4307   1
  -2  15   2 0.10760 1.54986   5
  -2  15   2 0.29975 1.44745   1
   1 -15  -2 -0.9209  1.4548   1
  -1  15   2 0.51846 1.54078   1
  -1  15   2 -0.6736  1.4431   5
   0  17  -3 -1.8921  1.4246   1
   0 -17   3 1.16729 1.58663   1
  -1  17  -3 -1.5103  1.3848   1
   1 -17   3 2.28943 1.54177   1
  -2  17  -3 12.3537  1.8953   1
   2 -17   3 11.5615  2.0310   1
  -3  17  -3 26.9945  2.5034   1
  -3  17  -3 28.7749  2.7690   5
   3 -17   3 22.8801  2.4341   1
  -4  17  -3 2.03427 1.34714   1
  -4  17  -3 0.75753 1.49491   5
   4 -17   3 1.31168 1.49186   1
  -5  17  -3 10.6356  1.9693   5
  -5  17  -3 6.65904 1.47321   1
  -6  17  -3 -0.6384  1.1537   1
  -6  17  -3 -1.8059  1.4327   5
   6 -17   3 -1.2069  1.1054   2
   2  16  -3 -2.6089  1.3591   1
  -2 -16   3 -1.8539  1.3612   1
   1  16  -3 3.04738 1.52410   1
  -1 -16   3 -0.3828  1.4340   1
   0  16  -3 -1.2819  1.2485   1
   0 -16   3 0.97381 1.42145   1
  -1  16  -3 -0.9459  1.3260   1
   1 -16   3 1.74103 1.45390   1
  -2  16  -3 8.05309 1.65983   1
   2 -16   3 12.4970  1.9275   1
  -3  16  -3 4.43605 1.55757   5
  -3  16  -3 2.40438 1.38410   1
   3 -16   3 3.27045 1.47620   1
  -4  16  -3 2.23986 1.26772   1
  -4  16  -3 1.54530 1.33894   5
   4 -16   3 0.85237 1.35484   1
  -5  16  -3 1.37747 1.32730   5
  -5  16  -3 -2.0937  1.0585   1
   5 -16   3 0.65724 1.08424   2
  -6  16  -3 3.67619 1.55397   5
  -6  16  -3 6.17688 1.39356   1
   6 -16   3 3.02886 1.25588   2
   7 -16   3 1.46013 1.19016   2
   3  15  -3 1.89768 1.48232   1
  -3 -15   3 3.84197 1.56819   1
   2  15  -3 3.65805 1.60197   1
  -2 -15   3 4.60446 1.51706   1
   1  15  -3 0.54698 1.33650   1
  -1 -15   3 -0.7197  1.2408   1
   0  15  -3 12.2938  1.8430   1
   0 -15   3 11.9788  1.8783   1
  -1  15  -3 -0.1118  1.1406   1
   1 -15   3 0.38045 1.23616   1
  -2  15  -3 8.00762 1.57152   1
   2 -15   3 12.3932  1.7693   1
  -3  15  -3 -0.9635  1.0436   1
   3 -15   3 -1.7290  1.0749   1
  -4  15  -3 -2.4944  1.0865   5
  -4  15  -3 -0.8071  1.0090   1
   4 -15   3 0.94519 1.19122   1
   4 -15   3 -2.3438  0.9215   2
  -5  15  -3 -0.3930  1.2080   5
  -5  15  -3 -0.6382  1.0401   1
   5 -15   3 1.89706 1.07482   2
  -6  15  -3 3.65862 1.41675   5
  -6  15  -3 3.44860 1.13924   1
   6 -15   3 1.07338 1.09817   2
   7 -15   3 -0.7414  0.9318   2
   8 -15   3 2.38082 1.14974   2
  -4 -14   3 0.42360 1.26075   1
   3  14  -3 -0.2241  1.2752   1
  -3 -14   3 -1.1770  1.0762   1
   2  14  -3 2.35135 1.36471   1
  -2 -14   3 3.40127 1.45427   1
   1  14  -3 5.18122 1.38126   1
  -1 -14   3 7.39025 1.56848   1
   0  14  -3 7.55094 1.46919   1
   0 -14   3 6.30249 1.45214   1
  -1  14  -3 3.29773 1.17054   1
   1 -14   3 3.68260 1.26392   1
  -2  14  -3 14.3870  1.6868   1
   2 -14   3 17.1787  1.8124   1
  -3  14  -3 13.6717  1.6011   1
   3 -14   3 11.0540  1.5912   1
   3 -14   3 13.9534  1.5779   2
  -4  14  -3 4.42075 1.13493   1
  -4  14  -3 3.74790 1.26464   5
   4 -14   3 6.83762 1.34114   1
   4 -14   3 3.47299 1.09250   2
  -5  14  -3 6.32910 1.23632   1
  -5  14  -3 6.91496 1.45686   5
   5 -14   3 4.68696 1.12522   2
  -6  14  -3 0.99750 1.13151   7
  -6  14  -3 -0.9060  1.1301   5
  -6  14  -3 0.79088 0.91224   1
   6 -14   3 1.54018 0.98866   2
  -7  14  -3 9.68209 1.78380   7
   7 -14   3 8.37889 1.32397   2
  -8  14  -3 1.31866 1.37712   7
   8 -14   3 0.75842 0.97969   2
  -9  14  -3 6.64036 1.79355   7
   9 -14   3 6.72433 1.29228   2
 -10  14  -3 0.71022 1.67248   7
   5  13  -3 1.35827 1.14236   2
  -5 -13   3 2.51587 1.31805   1
   4  13  -3 1.66567 1.14383   2
  -4 -13   3 1.53735 1.30436   1
   3  13  -3 20.9025  2.0850   1
  -3 -13   3 19.9617  1.9941   1
   2  13  -3 15.3816  1.7730   1
  -2 -13   3 14.4372  1.8023   1
   1  13  -3 2.54937 1.11937   1
  -1 -13   3 4.86645 1.26963   1
   0  13  -3 2.09580 1.10374   1
   0 -13   3 0.32056 1.05981   1
  -1  13  -3 1.56148 1.02096   1
   1 -13   3 2.89615 1.13112   1
  -2  13  -3 1.74162 0.95710   1
   2 -13   3 0.58560 0.96713   1
  -3  13  -3 99.8899  3.8498   1
   3 -13   3 99.3392  3.9666   1
   3 -13   3 108.725   3.852   2
  -4  13  -3 0.02859 1.00081   5
  -4  13  -3 -0.2917  0.7725   1
   4 -13   3 0.56769 0.90967   1
   4 -13   3 0.98995 0.84885   2
  -5  13  -3 1.86208 0.92177   1
  -5  13  -3 4.17257 1.20341   5
   5 -13   3 2.87448 0.98214   2
  -6  13  -3 7.00719 1.32703   5
  -6  13  -3 4.58075 1.34106   7
  -6  13  -3 5.76520 1.05922   1
   6 -13   3 5.45973 1.05889   2
  -7  13  -3 1.81875 1.24337   7
   7 -13   3 0.29069 0.86600   2
  -8  13  -3 0.80864 1.29929   7
   8 -13   3 2.54531 0.94308   2
  -9  13  -3 4.27767 1.58932   7
  -9  13  -3 0.45824 0.91071   3
   9 -13   3 2.25506 0.98269   2
 -10  13  -3 9.85994 1.21385   3
 -10  13  -3 9.54560 2.03690   7
  10 -13   3 6.17669 1.20483   2
   6  12  -3 1.26338 1.10483   2
  -6 -12   3 -0.7734  1.5115   6
  -6 -12   3 0.25009 1.14169   1
   5  12  -3 2.39348 1.21938   2
  -5 -12   3 2.45529 1.50609   6
  -5 -12   3 3.13158 1.24684   1
   4  12  -3 26.5790  2.1525   2
  -4 -12   3 20.8247  2.1410   6
  -4 -12   3 23.2146  2.0175   1
   3  12  -3 97.1905  3.9954   1
   3  12  -3 97.1258  3.8022   2
  -3 -12   3 95.4107  3.9693   1
   2  12  -3 16.4726  1.7942   1
   2  12  -3 16.0393  1.5334   2
  -2 -12   3 17.3106  1.7615   1
   1  12  -3 119.965   4.468   1
  -1 -12   3 121.130   4.500   1
   0  12  -3 89.9720  3.6672   1
   0 -12   3 92.9401  3.6951   1
  -1  12  -3 8.24559 1.29340   1
   1 -12   3 13.8066  1.5115   1
  -2  12  -3 21.8288  1.7586   1
   2 -12   3 22.0445  1.8301   1
   2 -12   3 24.2573  1.7567   2
  -3  12  -3 3.53198 1.05313   1
   3 -12   3 4.62759 1.04967   1
   3 -12   3 4.58725 0.97107   2
  -4  12  -3 3.89555 0.97354   1
  -4  12  -3 3.50981 1.08915   5
   4 -12   3 5.58555 1.05390   1
   4 -12   3 4.61621 0.96127   2
  -5  12  -3 7.06177 1.22619   5
  -5  12  -3 6.42130 1.03848   1
   5 -12   3 6.33231 1.00954   2
  -6  12  -3 30.7676  2.3901   7
  -6  12  -3 33.9924  1.8384   1
  -6  12  -3 34.9060  2.2903   5
   6 -12   3 33.1300  1.9284   2
  -7  12  -3 4.00311 1.28443   7
   7 -12   3 3.58798 0.90779   2
  -8  12  -3 2.28710 0.83680   3
  -8  12  -3 1.60623 1.31562   7
   8 -12   3 1.57358 0.83488   2
  -9  12  -3 -0.1960  0.7360   3
  -9  12  -3 -0.8388  1.4015   7
   9 -12   3 1.00977 0.83447   2
 -10  12  -3 1.39191 1.48296   7
 -10  12  -3 2.75971 0.89292   3
  10 -12   3 2.75843 0.92143   2
 -11  12  -3 0.96612 1.74118   7
 -11  12  -3 0.75902 0.76420   3
   7  11  -3 0.87439 1.11864   2
  -7 -11   3 -1.4416  1.2857   6
   6  11  -3 -0.9997  0.9539   2
  -6 -11   3 0.92062 1.01898   1
  -6 -11   3 -1.3600  1.2921   6
   5  11  -3 2.38081 1.08324   2
  -5 -11   3 2.39020 1.30493   6
  -5 -11   3 0.54766 1.00285   1
   4  11  -3 17.1029  1.5795   2
  -4 -11   3 14.7714  1.5895   1
  -4 -11   3 15.3056  1.7841   6
   3  11  -3 6.73661 1.25336   1
   3  11  -3 5.67068 1.06258   2
  -3 -11   3 2.99158 1.10857   6
  -3 -11   3 5.78912 1.23871   1
   2  11  -3 211.674   6.689   1
   2  11  -3 215.446   6.441   2
  -2 -11   3 211.715   6.668   1
   1  11  -3 11.6362  1.2417   2
   1  11  -3 13.7430  1.4700   1
  -1 -11   3 10.3663  1.3674   1
   0  11  -3 390.418  11.154   1
   0 -11   3 399.193  11.204   1
  -1  11  -3 90.7183  3.4715   1
   1 -11   3 92.3517  3.3065   2
   1 -11   3 87.7628  3.4880   1
  -2  11  -3 102.000   3.760   1
   2 -11   3 107.914   3.672   2
   2 -11   3 106.245   3.815   1
  -3  11  -3 219.705   6.636   1
   3 -11   3 227.240   6.508   2
   3 -11   3 214.230   6.632   1
  -4  11  -3 14.5707  1.3450   1
  -4  11  -3 17.4549  1.5840   5
   4 -11   3 18.6578  1.4319   2
   4 -11   3 16.3816  1.4315   1
  -5  11  -3 41.0023  1.9783   1
  -5  11  -3 47.2602  2.3391   5
   5 -11   3 40.5419  2.0358   2
  -6  11  -3 7.57696 1.18115   5
  -6  11  -3 6.21445 1.34378   7
  -6  11  -3 6.54433 0.91785   1
  -6  11  -3 7.41430 0.99899   3
   6 -11   3 5.66385 0.90529   2
  -7  11  -3 13.7298  1.2407   3
  -7  11  -3 15.3128  1.8567   7
   7 -11   3 16.1414  1.2837   2
  -8  11  -3 3.56380 0.84143   3
  -8  11  -3 4.19050 1.43577   7
   8 -11   3 3.43555 0.83720   2
  -9  11  -3 16.8681  2.1643   7
  -9  11  -3 18.6718  1.5099   3
   9 -11   3 19.0590  1.5738   2
 -10  11  -3 -0.6562  0.6426   3
 -10  11  -3 2.25734 1.47954   7
  10 -11   3 0.57298 0.74196   2
 -11  11  -3 1.97373 1.66760   7
 -11  11  -3 3.02215 0.76690   3
  11 -11   3 1.09251 0.80819   2
  -8 -10   3 1.33493 1.50918   6
   7  10  -3 -0.7024  0.8689   2
  -7 -10   3 -0.9829  1.2752   6
   6  10  -3 0.78793 0.88664   2
  -6 -10   3 0.06221 1.21195   6
  -6 -10   3 0.02483 0.87720   1
   5  10  -3 97.8907  3.6507   2
  -5 -10   3 97.0040  3.6666   1
  -5 -10   3 98.4820  4.2441   6
   4  10  -3 2.53576 0.88307   2
  -4 -10   3 1.08770 1.01139   6
  -4 -10   3 2.13824 0.94024   1
   3  10  -3 80.8139  3.2442   1
   3  10  -3 80.0864  3.0647   2
  -3 -10   3 80.0387  3.2531   1
  -3 -10   3 78.3727  3.3590   6
   2  10  -3 128.667   4.484   1
   2  10  -3 139.079   4.319   2
  -2 -10   3 128.275   4.489   1
  -2 -10   3 132.784   4.596   6
   1  10  -3 33.4023  1.7592   2
   1  10  -3 32.6849  1.8998   1
  -1 -10   3 33.3712  1.8042   6
  -1 -10   3 30.0383  1.9087   1
   0  10  -3 128.599   3.964   2
   0  10  -3 121.508   4.163   1
   0 -10   3 122.239   4.200   1
  -1  10  -3 278.784   8.081   1
   1 -10   3 268.640   8.059   1
   1 -10   3 293.685   7.889   2
  -2  10  -3 141.357   4.649   1
   2 -10   3 152.181   4.572   2
   2 -10   3 147.683   4.719   1
  -3  10  -3 49.8237  2.2213   1
   3 -10   3 54.1095  2.3117   1
   3 -10   3 52.8193  2.1823   2
  -4  10  -3 503.310  14.204   5
  -4  10  -3 485.446  13.272   1
   4 -10   3 503.446  13.383   1
   4 -10   3 477.790  13.088   2
  -5  10  -3 14.6655  1.5755   7
  -5  10  -3 18.3478  1.6213   5
  -5  10  -3 17.1264  1.4095   3
  -5  10  -3 16.9341  1.3006   1
   5 -10   3 17.1251  1.3615   2
  -6  10  -3 142.202   4.332   3
  -6  10  -3 138.903   4.803   5
  -6  10  -3 147.716   5.387   7
  -6  10  -3 139.423   4.234   1
   6 -10   3 134.813   4.284   2
  -7  10  -3 4.29251 0.81295   3
  -7  10  -3 2.58642 1.14698   7
   7 -10   3 2.93286 0.74725   2
  -8  10  -3 20.8409  2.1703   7
  -8  10  -3 21.3497  1.4628   3
   8 -10   3 20.5545  1.4288   2
  -9  10  -3 3.75352 1.44854   7
  -9  10  -3 3.87475 0.83302   3
   9 -10   3 1.94570 0.75683   2
 -10  10  -3 -1.6912  1.3951   7
 -10  10  -3 1.12384 0.70523   3
  10 -10   3 1.12784 0.73222   2
 -11  10  -3 0.81939 0.64979   3
 -11  10  -3 -0.7820  1.5005   7
  11 -10   3 1.60660 0.78595   2
   8   9  -3 3.19984 1.04217   2
  -8  -9   3 1.56772 1.47576   6
   7   9  -3 7.33828 1.20140   2
  -7  -9   3 9.14062 1.77397   6
   6   9  -3 67.8720  2.9016   2
  -6  -9   3 70.0126  3.5541   6
  -6  -9   3 69.1947  2.8087   1
   5   9  -3 54.1423  2.4218   2
  -5  -9   3 52.7233  3.0123   6
  -5  -9   3 54.5361  2.4447   1
   4   9  -3 32.9912  1.8133   2
  -4  -9   3 34.6896  1.9611   1
  -4  -9   3 33.5679  2.1549   6
   3   9  -3 56.5673  2.3493   2
   3   9  -3 59.5979  2.5368   1
  -3  -9   3 53.5160  2.6275   6
  -3  -9   3 60.0450  2.5409   1
   2   9  -3 12.3921  1.0993   2
   2   9  -3 13.2290  1.2694   1
  -2  -9   3 14.5472  1.2878   1
  -2  -9   3 11.6788  1.1941   6
   1   9  -3 76.7495  2.6555   2
   1   9  -3 71.1828  2.7349   1
  -1  -9   3 71.8989  2.8167   1
  -1  -9   3 73.3917  2.7436   6
   0   9  -3 32.1329  1.5474   2
   0   9  -3 31.7733  1.6513   1
   0  -9   3 35.2932  1.5974   2
   0  -9   3 34.4611  1.4983   6
   0  -9   3 32.1644  1.6470   1
  -1   9  -3 191.544   5.665   1
   1  -9   3 190.848   5.459   2
   1  -9   3 184.529   5.641   1
  -2   9  -3 122.281   4.077   1
   2  -9   3 133.557   4.158   1
   2  -9   3 133.595   3.996   2
  -3   9  -3 159.886   4.784   1
  -3   9  -3 163.270   4.622   3
   3  -9   3 156.806   4.832   1
   3  -9   3 151.942   4.646   2
  -4   9  -3 60.3817  2.5006   5
  -4   9  -3 56.5211  2.2440   1
  -4   9  -3 62.6067  2.2756   3
   4  -9   3 57.3411  2.2157   2
   4  -9   3 63.5621  2.4098   1
  -5   9  -3 172.635   6.056   7
  -5   9  -3 173.441   5.000   3
  -5   9  -3 176.962   5.513   5
  -5   9  -3 175.671   5.074   1
   5  -9   3 168.887   5.026   2
  -6   9  -3 6.19125 1.26618   7
  -6   9  -3 5.82501 0.71139   1
  -6   9  -3 6.27914 0.83805   3
   6  -9   3 4.48440 0.73583   2
  -7   9  -3 233.329   6.400   3
  -7   9  -3 231.672   7.969   7
   7  -9   3 230.400   6.456   2
  -8   9  -3 -0.5180  1.0884   7
  -8   9  -3 1.30068 0.61583   3
   8  -9   3 -0.3482  0.5806   2
  -9   9  -3 -0.1600  0.5681   3
  -9   9  -3 1.92082 1.28346   7
   9  -9   3 0.07667 0.62905   2
 -10   9  -3 9.39102 0.92549   3
 -10   9  -3 9.43210 1.92362   7
  10  -9   3 8.54262 0.94101   2
 -11   9  -3 6.15918 0.76092   3
 -11   9  -3 7.23531 1.86126   7
  11  -9   3 9.49945 0.99124   2
   9   8  -3 2.05173 1.00288   2
  -9  -8   3 2.99239 1.53226   6
   8   8  -3 8.88579 1.18674   2
  -8  -8   3 10.6733  1.8806   6
   7   8  -3 1.13412 0.77145   2
  -7  -8   3 -2.2281  1.1167   6
   6   8  -3 64.8426  2.6561   2
  -6  -8   3 65.9881  2.6357   1
  -6  -8   3 66.7712  3.3808   6
   5   8  -3 13.6698  1.1980   2
  -5  -8   3 14.7539  1.2550   1
  -5  -8   3 16.0320  1.6758   6
   4   8  -3 188.808   5.693   2
   4   8  -3 214.567   6.222   1
  -4  -8   3 188.733   6.400   6
  -4  -8   3 191.708   5.827   1
   3   8  -3 6.25773 0.83301   2
   3   8  -3 7.32595 0.97416   1
  -3  -8   3 8.13830 1.08666   6
  -3  -8   3 6.33348 0.94254   1
   2   8  -3 305.275   8.416   2
   2   8  -3 309.865   8.656   1
  -2  -8   3 310.607   8.658   1
  -2  -8   3 306.224   9.112   6
   1   8  -3 214.856   6.064   2
   1   8  -3 214.571   6.261   1
  -1  -8   3 223.687   6.031   2
  -1  -8   3 216.970   6.451   6
  -1  -8   3 207.154   6.235   1
   0   8  -3 182.842   5.347   1
   0   8  -3 182.068   5.118   2
   0  -8   3 180.308   5.318   6
   0  -8   3 172.909   5.303   1
   0  -8   3 179.892   5.117   2
  -1   8  -3 78.7901  2.8101   1
  -1   8  -3 81.1794  2.6072   2
   1  -8   3 86.8140  2.5608   6
   1  -8   3 83.9901  2.7191   2
   1  -8   3 77.9589  2.8109   1
  -2   8  -3 304.290   8.532   1
  -2   8  -3 324.511   8.188   3
   2  -8   3 300.884   8.358   2
   2  -8   3 310.344   8.563   1
  -3   8  -3 37.0476  1.6096   1
  -3   8  -3 37.7856  1.5871   3
   3  -8   3 37.8080  1.6697   1
   3  -8   3 36.5747  1.5860   2
  -4   8  -3 8.50644 0.81827   3
  -4   8  -3 9.92707 0.97382   5
  -4   8  -3 9.34090 0.83096   1
   4  -8   3 9.55938 0.90483   1
   4  -8   3 6.67148 0.73318   2
  -5   8  -3 66.3842  2.3148   3
  -5   8  -3 63.6584  2.9530   7
  -5   8  -3 67.7024  2.5101   5
  -5   8  -3 67.5791  2.2686   1
   5  -8   3 64.4309  2.2504   2
  -6   8  -3 24.2261  1.3360   3
  -6   8  -3 24.4764  1.9251   7
   6  -8   3 23.0364  1.2499   2
   6  -8   3 26.0644  2.2667   8
  -7   8  -3 17.5292  1.7801   7
  -7   8  -3 18.8670  1.2215   3
   7  -8   3 20.6294  1.1569   2
  -8   8  -3 65.6007  2.3706   3
  -8   8  -3 69.5715  3.5202   7
   8  -8   3 70.7072  2.3494   2
  -9   8  -3 9.47490 0.92778   3
  -9   8  -3 11.3853  1.7857   7
   9  -8   3 10.5036  0.9053   2
 -10   8  -3 3.34880 1.52946   7
 -10   8  -3 2.41783 0.63927   3
  10  -8   3 2.11093 0.64619   2
 -11   8  -3 22.6625  1.2386   3
 -11   8  -3 21.4314  2.5691   7
  11  -8   3 22.7438  1.4310   2
  10   7  -3 0.22057 0.92701   4
   9   7  -3 7.58012 1.12689   2
   9   7  -3 5.57747 1.13206   4
  -9  -7   3 5.40239 1.63686   6
   8   7  -3 3.97788 0.97134   4
   8   7  -3 4.88921 0.91655   2
  -8  -7   3 3.13411 1.37007   6
   7   7  -3 4.30393 0.86730   2
   7   7  -3 3.48868 0.87811   4
  -7  -7   3 3.15610 1.33030   6
   6   7  -3 302.777   8.515   2
   6   7  -3 313.121   8.847   4
  -6  -7   3 305.364   9.801   6
  -6  -7   3 313.754   8.536   1
   5   7  -3 38.8150  1.9234   4
   5   7  -3 37.9209  1.7494   2
  -5  -7   3 37.5647  1.7400   1
  -5  -7   3 37.3235  2.2811   6
   4   7  -3 39.3775  1.8511   4
   4   7  -3 40.3682  1.8753   1
   4   7  -3 39.3375  1.7142   2
  -4  -7   3 36.4807  1.7555   1
  -4  -7   3 36.6238  2.6411   9
  -4  -7   3 37.5001  2.0841   6
   3   7  -3 22.4747  1.3429   1
   3   7  -3 21.2967  1.3096   4
   3   7  -3 18.1698  1.1729   2
  -3  -7   3 16.7076  1.4645   6
  -3  -7   3 18.9221  1.2371   1
   2   7  -3 1.48098 0.50900   4
   2   7  -3 1.71907 0.51065   2
   2   7  -3 1.80794 0.61494   1
  -2  -7   3 2.23185 0.64451   6
  -2  -7   3 1.61849 0.61529   1
   1   7  -3 390.382  10.718   1
   1   7  -3 393.652  10.499   2
   1   7  -3 410.493  10.806   4
  -1  -7   3 383.770  10.709   1
  -1  -7   3 408.495  10.455   2
  -1  -7   3 397.318  11.272   6
   0   7  -3 4.19889 0.58394   2
   0   7  -3 4.68290 0.69314   1
   0  -7   3 2.71571 0.66762   1
   0  -7   3 3.53196 0.56129   2
   0  -7   3 2.97279 0.51059   6
  -1   7  -3 334.847   9.300   1
  -1   7  -3 345.702   9.064   2
   1  -7   3 353.702   9.500   6
   1  -7   3 339.057   9.125   2
   1  -7   3 342.781   9.328   1
  -2   7  -3 200.808   5.348   3
  -2   7  -3 192.873   5.571   1
   2  -7   3 194.904   5.460   2
   2  -7   3 197.093   5.605   1
  -3   7  -3 71.1830  2.4702   1
  -3   7  -3 77.2079  2.4312   3
   3  -7   3 70.5419  2.3938   2
   3  -7   3 78.0771  2.5451   1
   3  -7   3 80.7775  2.5670   4
  -4   7  -3 1.65136 0.55960   5
  -4   7  -3 0.55611 0.45109   3
  -4   7  -3 1.33785 0.48610   1
   4  -7   3 2.32329 0.47344   2
   4  -7   3 1.65669 0.57062   1
   4  -7   3 1.71147 0.48526   4
  -5   7  -3 472.722  11.943   1
  -5   7  -3 455.911  12.742   5
  -5   7  -3 442.012  11.524   3
  -5   7  -3 426.767  13.778   7
   5  -7   3 474.076  12.186   4
   5  -7   3 442.400  11.823   2
   5  -7   3 472.076  15.699   8
  -6   7  -3 161.174   4.478   3
  -6   7  -3 157.359   5.680   7
   6  -7   3 163.624   4.699   4
   6  -7   3 164.983   6.492   8
   6  -7   3 156.151   4.451   2
  -7   7  -3 24.7020  2.0936   7
  -7   7  -3 25.8801  1.3292   3
   7  -7   3 28.9159  1.2332   2
  -8   7  -3 9.85722 0.86673   3
  -8   7  -3 13.2258  1.7420   7
   8  -7   3 10.5701  0.8678   2
  -9   7  -3 7.59980 1.59514   7
  -9   7  -3 7.46363 0.76337   3
   9  -7   3 6.71785 0.71092   2
 -10   7  -3 3.23901 1.43847   7
 -10   7  -3 1.93943 0.56914   3
  10  -7   3 2.41301 0.59464   2
 -11   7  -3 14.9871  1.0530   3
 -11   7  -3 12.3929  2.1711   7
  10   6  -3 1.88558 0.87573   2
  10   6  -3 1.61892 0.91557   4
 -10  -6   3 1.01330 1.41870   6
   9   6  -3 5.54345 1.02719   4
   9   6  -3 4.70481 0.90548   2
  -9  -6   3 8.21499 1.68737   6
   8   6  -3 2.19248 0.71208   2
   8   6  -3 2.49237 0.76642   4
  -8  -6   3 2.41745 1.22421   6
   7   6  -3 12.4786  1.0625   2
   7   6  -3 12.0190  1.1320   4
  -7  -6   3 11.6281  1.5957   6
   6   6  -3 429.817  11.624   4
   6   6  -3 419.352  11.258   2
  -6  -6   3 414.028  12.772   6
  -6  -6   3 429.554  11.314   1
   5   6  -3 6.65476 0.82271   4
   5   6  -3 6.48279 0.75410   2
  -5  -6   3 6.76885 0.78268   1
  -5  -6   3 8.22682 1.19604   6
   4   6  -3 19.5410  1.1286   2
   4   6  -3 20.3986  1.3027   1
   4   6  -3 19.1538  1.1834   4
  -4  -6   3 19.3978  1.1509   1
  -4  -6   3 17.3260  1.4316   6
  -4  -6   3 18.3584  1.8287   9
   3   6  -3 4.30138 0.58344   2
   3   6  -3 4.47310 0.62274   4
   3   6  -3 4.73824 0.74381   1
  -3  -6   3 4.28914 0.78202   6
  -3  -6   3 4.54969 0.65455   1
   2   6  -3 278.678   7.541   1
   2   6  -3 275.855   7.566   4
   2   6  -3 273.172   7.364   2
  -2  -6   3 273.886   7.520   1
  -2  -6   3 265.563   7.997   6
   1   6  -3 42.7232  1.7276   1
   1   6  -3 42.3592  1.6070   2
   1   6  -3 45.5758  1.7281   4
  -1  -6   3 43.4115  1.7182   1
  -1  -6   3 43.2076  1.6922   6
  -1  -6   3 43.3950  1.5671   2
   0   6  -3 109.826   3.207   2
   0   6  -3 110.311   3.362   1
   0  -6   3 108.566   3.367   1
   0  -6   3 107.958   3.209   2
   0  -6   3 110.315   3.294   6
  -1   6  -3 768.900  19.959   1
  -1   6  -3 776.595  19.624   2
   1  -6   3 761.431  19.674   2
   1  -6   3 773.327  19.973   1
  -2   6  -3 241.031   6.726   1
  -2   6  -3 248.726   6.454   3
   2  -6   3 248.302   6.766   1
   2  -6   3 247.271   6.608   2
  -3   6  -3 4.70151 0.57620   1
  -3   6  -3 3.10597 0.52500   3
  -3   6  -3 4.40642 0.61195   5
   3  -6   3 4.49971 0.56196   4
   3  -6   3 4.47504 0.64299   1
   3  -6   3 3.84568 0.49633   2
  -4   6  -3 2.45375 0.50852   5
  -4   6  -3 1.84519 0.45175   1
  -4   6  -3 1.94652 0.72458   7
  -4   6  -3 1.98350 0.45642   3
   4  -6   3 2.89216 0.49552   4
   4  -6   3 2.16938 0.42182   2
   4  -6   3 2.20408 0.81933   8
  -5   6  -3 205.956   5.357   1
  -5   6  -3 190.725   6.532   7
  -5   6  -3 200.822   5.777   5
  -5   6  -3 188.585   5.244   3
   5  -6   3 205.998   7.462   8
   5  -6   3 187.386   5.289   2
   5  -6   3 202.662   5.543   4
  -6   6  -3 44.1776  1.6484   3
  -6   6  -3 42.6027  2.3849   7
   6  -6   3 45.4281  1.6926   4
   6  -6   3 46.5411  1.5297   2
   6  -6   3 43.8978  2.7318   8
  -7   6  -3 14.6581  1.5968   7
  -7   6  -3 14.4746  1.0051   3
   7  -6   3 16.9091  1.0262   4
   7  -6   3 15.1809  0.8538   2
  -8   6  -3 31.3176  2.3420   7
  -8   6  -3 25.7865  1.2831   3
   8  -6   3 29.3467  1.1781   2
   8  -6   3 28.9077  1.3958   4
  -9   6  -3 5.14536 0.64516   3
  -9   6  -3 5.60363 1.44405   7
   9  -6   3 5.41587 0.59512   2
 -10   6  -3 1.25323 0.52860   3
 -10   6  -3 0.18697 1.29855   7
  10  -6   3 0.77257 0.54910   2
 -11   6  -3 2.14523 0.52691   3
 -11   6  -3 1.39555 1.55745   7
  11   5  -3 7.13076 1.10226   2
  11   5  -3 7.00779 1.27075   4
  10   5  -3 0.69172 0.78271   4
  10   5  -3 -0.2439  0.7073   2
 -10  -5   3 -2.3809  1.1662   6
   9   5  -3 8.90851 1.06134   4
   9   5  -3 7.26351 0.90821   2
  -9  -5   3 7.20985 1.55517   6
   8   5  -3 13.4839  1.1502   2
   8   5  -3 15.5018  1.3309   4
  -8  -5   3 17.4403  1.8885   6
   7   5  -3 -0.4066  0.5041   2
   7   5  -3 -1.1028  0.5698   4
  -7  -5   3 -0.0961  0.9493   6
   6   5  -3 371.473   9.560   2
   6   5  -3 351.686   9.840   4
  -6  -5   3 356.627  10.974   6
   5   5  -3 68.0393  2.3925   4
   5   5  -3 65.5316  2.2450   2
  -5  -5   3 66.0094  2.9004   6
  -5  -5   3 72.7096  3.8229   9
  -5  -5   3 70.6794  2.2751   1
  -5  -5   3 72.3993  2.3345   3
   4   5  -3 31.4782  1.3239   2
   4   5  -3 32.0289  1.4221   4
   4   5  -3 36.4058  1.5388   1
  -4  -5   3 34.9431  1.4147   3
  -4  -5   3 33.8947  1.7766   6
  -4  -5   3 32.6002  2.2562   9
  -4  -5   3 34.9477  1.3994   1
   3   5  -3 1177.96   28.65   1
   3   5  -3 1089.44   28.80   4
   3   5  -3 1094.44   28.23   2
  -3  -5   3 1120.57   28.59   1
  -3  -5   3 1119.57   27.30   3
  -3  -5   3 1077.53   30.73   6
   2   5  -3 6.22955 0.69943   1
   2   5  -3 5.15120 0.58761   4
   2   5  -3 6.61034 0.61314   2
  -2  -5   3 7.14026 0.70148   1
  -2  -5   3 6.46950 0.75277   6
   1   5  -3 94.0991  2.5956   2
   1   5  -3 84.6774  2.6788   1
  -1  -5   3 83.4479  2.7288   6
  -1  -5   3 83.3174  2.6780   1
  -1  -5   3 83.9863  2.5227   2
   0   5  -3 47.3414  1.5881   2
   0  -5   3 50.1340  1.5863   6
   0  -5   3 44.8683  1.5766   2
  -1   5  -3 528.859  13.656   1
  -1   5  -3 521.337  13.406   2
   1  -5   3 511.725  13.446   2
   1  -5   3 532.969  13.672   1
  -2   5  -3 407.886  10.650   1
  -2   5  -3 399.449  10.165   3
  -2   5  -3 409.733  13.535   8
   2  -5   3 403.641  10.474   2
  -3   5  -3 411.171  10.600   1
  -3   5  -3 414.644  11.163   5
  -3   5  -3 388.540  10.125   3
   3  -5   3 416.916  10.712   4
   3  -5   3 387.701  10.408   2
  -4   5  -3 2.65183 0.46061   5
  -4   5  -3 1.93274 0.41342   6
  -4   5  -3 2.77627 0.77031   7
  -4   5  -3 2.18372 0.42515   1
  -4   5  -3 1.84475 0.41066   3
   4  -5   3 2.20333 0.37555   2
   4  -5   3 1.78520 0.39740   4
   4  -5   3 1.75700 0.79541   8
  -5   5  -3 4.93358 0.52736   3
  -5   5  -3 5.95498 0.97799   7
  -5   5  -3 6.21602 0.48035   1
  -5   5  -3 6.91841 0.67199   6
   5  -5   3 6.60615 1.10086   8
   5  -5   3 4.41447 0.52709   4
   5  -5   3 4.80860 0.44854   2
  -6   5  -3 3.20944 0.52349   3
  -6   5  -3 4.40414 0.97811   7
   6  -5   3 3.79104 0.50867   4
   6  -5   3 4.73121 1.14056   8
   6  -5   3 3.62365 0.40893   2
  -7   5  -3 6.62932 1.15966   7
  -7   5  -3 6.40084 0.65396   3
   7  -5   3 7.40930 0.53430   2
   7  -5   3 8.45424 0.70859   4
  -8   5  -3 0.62026 1.08294   7
  -8   5  -3 0.92867 0.47341   3
   8  -5   3 0.86566 0.49146   4
   8  -5   3 0.61261 0.38149   2
  -9   5  -3 13.6807  1.8265   7
  -9   5  -3 12.5064  0.9886   3
   9  -5   3 14.1327  0.8517   2
 -10   5  -3 2.34390 0.54293   3
 -10   5  -3 3.32688 1.44306   7
 -11   5  -3 4.45850 0.61458   3
 -11   5  -3 5.52455 1.84816   7
  11   4  -3 -0.2620  0.7250   4
  11   4  -3 0.61400 0.70228   2
 -11  -4   3 0.70850 1.38155   6
  10   4  -3 1.07114 0.72845   4
  10   4  -3 -0.2137  0.6323   2
 -10  -4   3 0.17853 1.27138   6
   9   4  -3 3.49441 0.65229   2
   9   4  -3 4.22899 0.77359   4
  -9  -4   3 2.68280 1.29889   6
   8   4  -3 0.43152 0.56089   4
   8   4  -3 0.90819 0.48812   2
  -8  -4   3 0.95930 1.03667   6
  -8  -4   3 1.52880 0.58978   3
   7   4  -3 96.6290  3.1655   4
   7   4  -3 97.9878  2.9544   2
  -7  -4   3 103.029   3.072   3
  -7  -4   3 97.9636  4.0152   6
   6   4  -3 167.839   4.624   2
   6   4  -3 168.004   4.846   4
  -6  -4   3 163.434   5.646   6
  -6  -4   3 173.765   4.657   3
   5   4  -3 187.208   5.307   4
   5   4  -3 181.409   5.077   2
  -5  -4   3 196.695   5.158   1
  -5  -4   3 184.414   7.883   9
  -5  -4   3 195.005   5.086   3
  -5  -4   3 187.969   6.063   6
   4   4  -3 26.3721  1.0626   2
   4   4  -3 24.6617  1.1542   4
  -4  -4   3 27.1393  1.9949   9
  -4  -4   3 29.4027  1.1602   3
  -4  -4   3 28.8258  1.1675   1
  -4  -4   3 26.1119  1.5343   6
   3   4  -3 56.3034  1.8587   4
   3   4  -3 52.7050  1.7332   2
  -3  -4   3 55.4044  1.7770   3
  -3  -4   3 53.8212  2.1349   6
  -3  -4   3 55.8068  1.8446   1
   2   4  -3 2.21768 0.37369   2
   2   4  -3 2.66397 0.41370   4
  -2  -4   3 2.44055 0.45509   1
  -2  -4   3 2.01418 0.51099   6
   1   4  -3 77.6862  2.3461   2
  -1  -4   3 84.2591  2.4790   1
  -1  -4   3 81.1224  2.5391   6
   0   4  -3 4224.50  108.89   2
   0   4  -3 4367.79  110.08   1
   0  -4   3 4404.90  109.90   1
   0  -4   3 4468.57  117.79   6
   0  -4   3 4265.08  109.02   2
  -1   4  -3 227.838   5.970   1
   1  -4   3 214.260   5.828   2
  -2   4  -3 -0.0345  0.4928   8
  -2   4  -3 0.26817 0.30115   3
  -2   4  -3 0.24783 0.32972   1
   2  -4   3 0.38202 0.27504   2
  -3   4  -3 44.6383  1.4924   6
  -3   4  -3 42.9307  1.4566   1
  -3   4  -3 38.9097  1.8192   7
  -3   4  -3 41.2671  1.4188   3
   3  -4   3 43.7383  1.4771   4
   3  -4   3 42.4660  1.3686   2
   3  -4   3 40.2952  2.1468   8
  -4   4  -3 459.369  11.986   5
  -4   4  -3 449.624  11.342   1
  -4   4  -3 432.934  13.100   7
  -4   4  -3 446.397  12.255   6
  -4   4  -3 419.298  10.912   3
   4  -4   3 433.097  11.499   4
   4  -4   3 439.592  11.182   2
   4  -4   3 421.752  14.811   8
  -5   4  -3 10.3324  0.7352   3
  -5   4  -3 10.7398  0.5415   1
  -5   4  -3 10.2935  0.9071   6
  -5   4  -3 8.94220 1.12160   7
   5  -4   3 11.4484  0.7254   4
   5  -4   3 11.0086  1.3031   8
   5  -4   3 10.7067  0.5639   2
  -6   4  -3 70.2103  3.1371   7
  -6   4  -3 72.9215  2.2380   3
  -6   4  -3 75.8536  2.7534   6
   6  -4   3 71.4437  2.3023   4
   6  -4   3 73.6913  2.0823   2
   6  -4   3 78.2418  3.6809   8
  -7   4  -3 -0.2722  0.6767   6
  -7   4  -3 -0.4040  0.3822   3
  -7   4  -3 -0.6257  0.8727   7
   7  -4   3 0.56985 0.29394   2
   7  -4   3 0.44659 0.39132   4
  -8   4  -3 41.9823  1.6478   3
  -8   4  -3 43.5493  2.7149   7
   8  -4   3 45.7415  1.4687   2
   8  -4   3 44.9452  1.7294   4
  -9   4  -3 11.4524  0.9562   3
  -9   4  -3 13.0878  1.8844   7
   9  -4   3 13.1009  0.8124   2
 -10   4  -3 3.17722 0.60373   3
 -10   4  -3 3.59219 1.49601   7
 -11   4  -3 0.62635 1.56066   7
  11   3  -3 2.56930 0.70568   2
  11   3  -3 3.33496 0.79032   4
 -11  -3   3 2.46001 1.58954   6
 -11  -3   3 2.93888 0.69772   3
  10   3  -3 0.68919 0.54160   2
  10   3  -3 0.28464 0.62111   4
 -10  -3   3 0.99074 1.29587   6
 -10  -3   3 -0.0987  0.5514   3
   9   3  -3 3.27180 0.53330   2
   9   3  -3 2.32900 0.61923   4
  -9  -3   3 2.30244 1.21101   6
  -9  -3   3 2.55979 0.60859   3
   8   3  -3 4.41791 0.62646   4
   8   3  -3 3.85080 0.48610   2
  -8  -3   3 3.41761 0.98981   5
  -8  -3   3 4.47917 0.60619   3
  -8  -3   3 5.39665 1.26568   6
   7   3  -3 157.223   4.558   4
   7   3  -3 155.542   4.274   2
  -7  -3   3 160.708   5.319   5
  -7  -3   3 158.756   5.566   6
  -7  -3   3 165.038   4.386   3
   6   3  -3 6.28859 0.59474   4
   6   3  -3 6.76749 0.51363   2
  -6  -3   3 7.52176 1.03050   5
  -6  -3   3 7.67292 1.41505   9
  -6  -3   3 6.54156 0.59713   3
  -6  -3   3 7.41722 1.10299   6
   5   3  -3 1.37933 0.27097   2
   5   3  -3 1.33643 0.36297   4
  -5  -3   3 1.21757 0.68493   6
  -5  -3   3 -0.6840  0.5517   5
  -5  -3   3 0.67439 0.34087   3
  -5  -3   3 1.26351 0.32088   1
  -5  -3   3 0.67160 0.82900   9
   4   3  -3 0.13974 0.24882   2
   4   3  -3 -0.1577  0.3010   4
  -4  -3   3 -0.6885  0.6765   9
  -4  -3   3 1.53683 0.37996   1
  -4  -3   3 -0.5818  0.5476   6
  -4  -3   3 0.75181 0.57970   5
  -4  -3   3 -0.0098  0.3145   3
   3   3  -3 81.2414  2.4231   4
   3   3  -3 83.4585  2.3119   2
  -3  -3   3 82.1646  2.7754   5
  -3  -3   3 80.2130  2.7786   6
  -3  -3   3 82.2334  3.7315   9
  -3  -3   3 79.0950  2.3121   3
  -3  -3   3 84.2573  2.4159   1
   2   3  -3 15.9453  0.6996   2
   2   3  -3 17.0552  0.7694   4
  -2  -3   3 17.0632  0.9351   5
  -2  -3   3 17.8548  0.7837   1
  -2  -3   3 15.7221  0.8869   6
   1   3  -3 422.819  11.021   2
  -1  -3   3 427.302  11.871   5
  -1  -3   3 440.926  11.957   6
   0   3  -3 2715.48   67.92   2
   0  -3   3 2695.28   67.80   2
   1  -3   3 1192.47   30.03   2
  -2   3  -3 88.2529  3.3879   8
  -2   3  -3 91.0830  2.5603   1
  -2   3  -3 87.9618  2.4468   3
   2  -3   3 82.1540  3.3601   8
   2  -3   3 89.2778  2.5684   4
   2  -3   3 88.1433  2.4561   2
  -3   3  -3 79.2724  2.3046   3
  -3   3  -3 85.4922  2.3753   1
  -3   3  -3 78.6903  2.9182   7
   3  -3   3 82.1563  2.4039   4
   3  -3   3 75.9491  3.2856   8
   3  -3   3 81.7330  2.2715   2
  -4   3  -3 35.8122  1.1666   1
  -4   3  -3 30.2260  1.1942   3
  -4   3  -3 35.2745  1.4891   6
  -4   3  -3 31.5023  1.7069   7
   4  -3   3 32.5280  1.2306   4
   4  -3   3 30.6672  1.9786   8
   4  -3   3 34.5137  1.0883   2
   4  -3   3 34.5204  1.0965   2
  -5   3  -3 6.67290 0.77829   6
  -5   3  -3 6.18289 0.41216   1
  -5   3  -3 5.04465 0.90539   7
  -5   3  -3 5.38345 0.52740   3
   5  -3   3 5.11943 0.50061   4
   5  -3   3 6.41766 1.07665   8
   5  -3   3 5.19062 0.43496   2
  -6   3  -3 188.479   6.335   7
  -6   3  -3 176.869   4.907   3
  -6   3  -3 187.650   5.839   6
   6  -3   3 186.637   4.870   2
   6  -3   3 190.038   7.202   8
   6  -3   3 186.133   5.157   4
  -7   3  -3 45.3860  1.6563   3
  -7   3  -3 43.3553  2.4586   7
  -7   3  -3 47.9080  2.2388   6
   7  -3   3 47.1579  1.7143   4
   7  -3   3 45.0863  1.4508   2
  -8   3  -3 6.49909 1.42658   7
  -8   3  -3 8.83991 1.24098   6
  -8   3  -3 7.37952 0.73386   3
   8  -3   3 8.18598 0.69906   2
   8  -3   3 7.49272 0.76302   4
  -9   3  -3 1.96145 1.27158   7
  -9   3  -3 1.25325 0.53084   3
   9  -3   3 0.65445 0.46603   2
 -10   3  -3 4.37822 1.60815   7
  10  -3   3 3.62627 0.63418   2
 -11   3  -3 -0.1342  1.6036   7
 -12  -2   3 3.57126 1.62998   6
  11   2  -3 0.64408 0.58630   4
 -11  -2   3 -1.4443  1.3656   6
 -11  -2   3 -1.1310  0.4633   3
  10   2  -3 22.3555  1.3117   4
 -10  -2   3 21.9847  1.1883   3
 -10  -2   3 20.6233  2.2051   6
   9   2  -3 21.4774  1.1673   4
  -9  -2   3 22.2659  2.0508   6
  -9  -2   3 22.8915  1.9164   5
  -9  -2   3 22.1442  1.1179   3
   8   2  -3 38.3730  1.4739   4
  -8  -2   3 39.3773  2.1574   5
  -8  -2   3 37.6078  2.3571   6
  -8  -2   3 39.7072  1.4360   3
   7   2  -3 191.137   5.348   4
  -7  -2   3 196.013   6.472   6
  -7  -2   3 198.866   6.237   5
  -7  -2   3 197.604   5.112   3
   6   2  -3 361.198   9.854   4
  -6  -2   3 374.241  10.871   5
  -6  -2   3 391.205  14.748   9
  -6  -2   3 382.564   9.394   3
  -6  -2   3 371.812  11.114   6
   5   2  -3 739.929  19.838   4
  -5  -2   3 791.360  18.840   3
  -5  -2   3 763.951  21.283   5
  -5  -2   3 790.288  28.550   9
  -5  -2   3 767.776  21.598   6
   4   2  -3 95.7729  2.7278   4
  -4  -2   3 99.6763  2.6330   3
  -4  -2   3 94.3684  3.1783   5
  -4  -2   3 97.8217  4.3438   9
  -4  -2   3 95.9086  3.2699   6
   3   2  -3 15.6587  0.5618   2
   3   2  -3 15.3510  0.6765   4
  -3  -2   3 15.8816  0.9496   5
  -3  -2   3 14.6822  1.2956   9
  -3  -2   3 13.4429  0.9251   6
  -3  -2   3 15.4676  0.6703   3
   2   2  -3 3461.61   87.79   4
   2   2  -3 3396.22   86.25   2
  -2  -2   3 3446.92   92.24   5
  -2  -2   3 3456.19   93.24   6
   1   2  -3 209.174   5.442   2
  -1  -2   3 205.374   5.880   5
  -1  -2   3 210.921   5.946   6
   0   2  -3 5069.75  129.19   2
   0  -2   3 5236.39  129.28   2
  -1   2  -3 737.050  23.912   8
   1  -2   3 739.578  18.681   2
  -2   2  -3 46.4823  1.4801   1
  -2   2  -3 44.5603  1.4093   3
  -2   2  -3 46.5145  1.7688   7
  -2   2  -3 45.6383  1.9971   8
   2  -2   3 46.4328  1.3955   2
   2  -2   3 41.5268  1.9785   8
   2  -2   3 46.1132  1.4718   4
  -3   2  -3 828.030  19.919   1
  -3   2  -3 741.232  19.014   3
  -3   2  -3 781.791  22.446   7
   3  -2   3 773.004  20.077   4
   3  -2   3 777.250  19.630   2
   3  -2   3 763.885  25.426   8
  -4   2  -3 254.732   6.389   1
  -4   2  -3 231.556   6.183   3
  -4   2  -3 239.844   7.124   6
  -4   2  -3 243.737   7.559   7
   4  -2   3 240.051   6.262   2
   4  -2   3 239.757   6.507   4
   4  -2   3 241.708   8.569   8
  -5   2  -3 2.97238 0.77867   7
  -5   2  -3 2.83342 0.45005   3
  -5   2  -3 3.44654 0.71574   6
  -5   2  -3 3.11147 0.33068   1
   5  -2   3 2.98218 0.34416   2
   5  -2   3 3.06937 0.86606   8
   5  -2   3 2.35675 0.42127   4
  -6   2  -3 4.16748 0.87360   6
  -6   2  -3 3.40948 0.97897   7
  -6   2  -3 3.54610 0.53772   3
   6  -2   3 2.79980 0.50945   4
   6  -2   3 3.03333 0.40558   2
   6  -2   3 2.99620 1.04418   8
  -7   2  -3 -1.1653  0.8811   7
  -7   2  -3 0.48293 0.45118   3
  -7   2  -3 1.43528 0.82033   6
   7  -2   3 0.61315 0.37529   2
   7  -2   3 0.16036 0.42835   4
  -8   2  -3 42.0769  1.6776   3
  -8   2  -3 39.5266  2.3475   6
  -8   2  -3 43.8980  2.8056   7
   8  -2   3 40.9576  1.5263   2
  -9   2  -3 1.56313 0.55731   3
  -9   2  -3 0.10915 0.96245   6
  -9   2  -3 -0.8172  1.1661   7
   9  -2   3 0.15543 0.46242   2
 -10   2  -3 5.29576 1.69756   7
  10  -2   3 5.81864 0.81596   2
 -11   2  -3 -2.8872  1.4533   7
  11  -2   3 0.84136 0.75623   2
 -12  -1   3 -0.7878  1.3167   6
  11   1  -3 -0.3322  0.4712   4
 -11  -1   3 0.24134 1.26719   6
  10   1  -3 6.11787 0.62623   4
 -10  -1   3 8.14162 1.56258   6
   9   1  -3 60.8123  2.0008   4
  -9  -1   3 64.0460  1.8753   3
  -9  -1   3 65.8732  3.2280   6
  -9  -1   3 61.9531  2.8721   5
   8   1  -3 31.4571  1.1776   4
  -8  -1   3 33.3922  2.1817   6
  -8  -1   3 32.2310  1.1496   3
  -8  -1   3 32.4089  1.9705   5
   7   1  -3 237.652   6.606   4
  -7  -1   3 251.988   7.862   6
  -7  -1   3 253.024   6.319   3
  -7  -1   3 262.966   7.703   5
   6   1  -3 93.4275  2.6904   4
  -6  -1   3 100.861   3.560   6
  -6  -1   3 97.5818  2.6168   3
  -6  -1   3 98.7040  3.4241   5
  -6  -1   3 102.403   4.787   9
   5   1  -3 46.8079  1.3349   4
  -5  -1   3 43.8235  2.6231   9
  -5  -1   3 44.2320  1.8832   5
  -5  -1   3 41.6634  1.9388   6
  -5  -1   3 44.2006  1.3235   3
   4   1  -3 29.0127  0.9310   4
   4   1  -3 28.3976  1.9520   9
  -4  -1   3 26.4985  1.8587   9
  -4  -1   3 26.0420  1.3637   5
  -4  -1   3 26.3602  1.3979   6
  -4  -1   3 28.9467  0.9316   3
   3   1  -3 164.488   4.399   4
  -3  -1   3 165.051   6.540   9
  -3  -1   3 163.890   4.190   3
  -3  -1   3 164.794   4.872   5
  -3  -1   3 168.972   4.956   6
   2   1  -3 1298.53   32.81   4
   2   1  -3 1306.43   32.16   2
  -2  -1   3 1281.65   34.98   6
  -2  -1   3 1284.65   34.59   5
  -2  -1   3 1229.11   46.12   9
   1   1  -3 4507.92  112.98   2
   0   1  -3 1694.95   42.86   2
   0  -1   3 1719.01   42.85   2
  -1   1  -3 1132.36   37.17   8
   1  -1   3 1181.55   29.14   2
  -2   1  -3 6.74514 0.74464   8
  -2   1  -3 7.46303 0.58377   1
  -2   1  -3 6.44992 0.49880   3
  -2   1  -3 7.49665 0.68313   7
   2  -1   3 6.02507 0.47978   2
   2  -1   3 7.23165 0.57130   4
   2  -1   3 5.20957 0.69464   8
  -3   1  -3 409.830  12.179   7
  -3   1  -3 403.595  10.292   3
  -3   1  -3 431.443  10.758   1
   3  -1   3 408.063  10.561   2
   3  -1   3 426.564  10.864   4
   3  -1   3 395.249  13.793   8
  -4   1  -3 333.265   8.642   3
  -4   1  -3 335.446   9.916   6
  -4   1  -3 363.383   8.969   1
  -4   1  -3 347.100  10.366   7
   4  -1   3 345.355  13.023   9
   4  -1   3 339.299  11.750   8
   4  -1   3 344.808   8.827   2
   4  -1   3 328.048   9.078   4
  -5   1  -3 10.1446  1.0389   6
  -5   1  -3 11.0699  0.8068   3
  -5   1  -3 10.6046  1.1364   7
  -5   1  -3 10.9979  0.6366   1
   5  -1   3 10.2987  0.6561   2
   5  -1   3 9.52145 1.25407   8
   5  -1   3 11.0896  0.8111   4
  -6   1  -3 26.3088  1.8363   7
  -6   1  -3 23.1646  1.1854   3
  -6   1  -3 23.9326  1.7124   6
   6  -1   3 23.7256  2.0318   8
   6  -1   3 22.4155  1.0221   2
   6  -1   3 23.0233  1.1784   4
  -7   1  -3 64.9528  2.2351   3
  -7   1  -3 66.0925  3.2221   7
  -7   1  -3 63.4285  2.9124   6
   7  -1   3 66.1758  2.1112   2
  -8   1  -3 31.2792  2.4802   7
  -8   1  -3 32.3016  1.5210   3
  -8   1  -3 29.9202  2.1371   6
   8  -1   3 31.3302  1.4084   2
  -9   1  -3 3.07608 1.23921   6
  -9   1  -3 3.53694 1.48773   7
   9  -1   3 3.10168 0.65822   2
 -10   1  -3 15.2325  2.2108   7
 -10   1  -3 12.3688  1.8505   6
  10  -1   3 9.60590 0.98412   2
 -11   1  -3 -0.9234  1.6602   7
  11  -1   3 -1.4987  0.7611   2
 -12   0   3 27.0440  2.6872   6
 -11   0   3 -0.3822  1.2041   6
 -10   0   3 6.62883 1.45443   6
  -9   0   3 -0.5796  0.9506   6
  -9   0   3 -1.4435  0.8503   5
  -8   0   3 182.450   6.240   6
  -8   0   3 194.247   6.129   5
  -8   0   3 183.128   6.614   7
  -7   0   3 199.680   6.267   5
  -7   0   3 198.780   6.789   7
  -7   0   3 203.904   6.449   6
  -6   0   3 -0.2222  0.6481   7
  -6   0   3 -0.1816  0.5717   6
  -6   0   3 0.05499 0.19875   3
  -6   0   3 -0.1708  0.5503   5
  -6   0   3 0.25994 0.85301   9
  -5   0   3 1.85776 0.62983   6
  -5   0   3 1.43408 0.58656   5
  -5   0   3 1.37398 0.84521   9
  -5   0   3 0.89603 0.63489   7
  -5   0   3 1.24812 0.24089   3
   4   0  -3 1154.04   40.83   9
   4   0  -3 1113.82   28.70   4
  -4   0   3 1138.53   27.21   3
  -4   0   3 1099.95   30.55   5
  -4   0   3 1131.02   32.17   7
  -4   0   3 1114.99   30.90   6
  -4   0   3 1117.44   40.82   9
   3   0  -3 321.977   8.279   4
   3   0  -3 327.061  11.948   9
  -3   0   3 308.667  11.913   9
  -3   0   3 317.569   9.045   6
  -3   0   3 321.489   7.863   3
  -3   0   3 312.309   8.945   5
   2   0  -3 81.8982  2.2875   4
   2   0  -3 80.3127  2.1861   2
  -2   0   3 73.5965  3.2642   9
  -2   0   3 76.6227  2.5011   5
   1   0  -3 2143.34   54.79   2
  -1   0   3 2230.02   58.65   5
   0   0  -3 -2.1574  0.3103   2
   0   0   3 -2.5329  0.3112   2
  -1   0  -3 1274.36   40.72   8
  -1   0  -3 1308.07   32.35   1
   1   0   3 1267.01   31.97   2
   1   0   3 1218.66   40.70   8
   1   0   3 1279.74   31.97   2
  -2   0  -3 166.101   4.989   7
  -2   0  -3 161.943   4.284   3
  -2   0  -3 159.822   4.470   1
  -2   0  -3 170.050   5.723   8
   2   0   3 163.379   4.507   4
   2   0   3 153.096   5.660   8
   2   0   3 159.445   4.354   2
  -3   0  -3 184.726   5.095   1
  -3   0  -3 184.735   4.915   3
  -3   0  -3 182.593   4.902   3
  -3   0  -3 186.161   5.802   7
   3   0   3 183.893   4.972   2
   3   0   3 193.631   5.175   4
   3   0   3 182.294   6.600   8
   3   0   3 187.436   7.253   9
  -4   0  -3 10.1213  0.7631   3
  -4   0  -3 12.0518  0.7655   1
  -4   0  -3 11.3895  1.0670   7
  -4   0  -3 9.43431 1.01803   6
  -4   0  -3 11.8267  0.8318   3
   4   0   3 11.8803  1.2317   8
   4   0   3 11.0344  0.7151   2
   4   0   3 11.5848  1.3347   9
   4   0   3 11.1085  0.8213   4
  -5   0  -3 4.00476 0.57246   3
  -5   0  -3 5.24414 0.92954   7
  -5   0  -3 4.14840 0.49674   1
  -5   0  -3 3.35329 0.54972   3
  -5   0  -3 4.32376 0.87966   6
   5   0   3 4.99956 0.52471   2
   5   0   3 4.85298 1.01719   8
   5   0   3 5.10861 0.60138   4
  -6   0  -3 190.014   6.466   6
  -6   0  -3 196.559   5.456   3
  -6   0  -3 209.121   6.848   7
   6   0   3 200.979   5.482   2
   6   0   3 205.327   7.700   8
  -7   0  -3 11.1124  1.5661   7
  -7   0  -3 8.83497 0.86790   3
  -7   0  -3 8.24753 1.34715   6
   7   0   3 9.06693 0.79576   2
  -8   0  -3 46.0042  2.8986   7
  -8   0  -3 45.2997  2.7915   6
   8   0   3 44.2148  1.8525   2
  -9   0  -3 0.82326 1.27807   7
  -9   0  -3 -0.2738  1.1076   6
   9   0   3 0.38694 0.63459   2
 -10   0  -3 1.73342 1.54682   7
 -10   0  -3 1.66434 1.33785   6
  10   0   3 2.15609 0.74966   2
 -11   0  -3 4.19907 1.68816   6
 -12   1   3 5.52692 1.68442   6
 -11   1   3 1.44859 1.35050   6
 -10   1   3 7.78093 1.52558   6
  -9   1   3 7.64062 1.35494   7
  -9   1   3 9.77241 1.44873   6
  -9   1   3 10.5121  1.2895   5
  -8   1   3 108.813   3.982   5
  -8   1   3 105.511   4.079   6
  -8   1   3 111.128   4.451   7
  -7   1   3 226.561   7.138   6
  -7   1   3 225.590   7.518   7
  -7   1   3 232.827   7.002   5
  -6   1   3 108.122   3.675   5
  -6   1   3 109.885   2.786   3
  -6   1   3 108.276   3.722   6
  -6   1   3 109.072   3.961   7
   5  -1  -3 29.5364  1.9885   9
  -5   1   3 29.1310  1.5614   7
  -5   1   3 29.5010  0.9227   3
  -5   1   3 29.9353  1.4615   6
  -5   1   3 28.5790  1.4668   5
   4  -1  -3 510.397  19.043   9
   4  -1  -3 520.462  13.249   4
  -4   1   3 503.374  19.055   9
  -4   1   3 509.431  14.412   6
  -4   1   3 519.585  12.581   3
  -4   1   3 519.500  14.313   5
  -4   1   3 517.889  15.003   7
   3  -1  -3 242.359   6.354   4
   3  -1  -3 238.849   9.116   9
   3  -1  -3 252.248   6.140   2
  -3   1   3 244.967   7.153   7
  -3   1   3 240.621   6.034   3
  -3   1   3 237.512   6.893   5
  -3   1   3 228.524   9.094   9
   2  -1  -3 76.9781  3.1164   9
   2  -1  -3 80.0680  2.2619   4
   2  -1  -3 76.5150  2.1502   2
  -2   1   3 77.2265  2.1362   3
  -2   1   3 79.9955  2.4822   5
  -2   1   3 70.0605  3.0749   9
   1  -1  -3 765.384  19.070   2
  -1   1   3 701.200  26.957   9
  -1   1   3 791.989  20.455   5
   0  -1  -3 193.119   5.307   1
   0  -1  -3 190.025   6.407   8
   0  -1  -3 194.269   5.171   2
   0   1   3 202.385   5.529   5
  -1  -1  -3 582.813  14.434   3
  -1  -1  -3 613.228  18.898   8
  -1  -1  -3 596.235  15.124   1
   1   1   3 574.715  14.883   2
   1   1   3 565.995  18.864   8
   1   1   3 564.390  20.963   9
  -2  -1  -3 175.813   4.877   1
  -2  -1  -3 174.389   4.655   3
  -2  -1  -3 173.281   5.321   7
   2   1   3 169.134   6.069   8
   2   1   3 167.642   6.626   9
   2   1   3 174.975   4.741   2
   2   1   3 187.436   4.935   1
  -3  -1  -3 460.099  11.772   3
  -3  -1  -3 466.704  11.777   3
  -3  -1  -3 482.401  12.317   1
  -3  -1  -3 460.093  13.735   7
   3   1   3 481.149  12.343   1
   3   1   3 454.490  15.580   8
   3   1   3 464.262  12.108   2
   3   1   3 480.140  12.422   4
   3   1   3 467.721  17.286   9
  -4  -1  -3 127.805   3.744   3
  -4  -1  -3 122.801   4.421   6
  -4  -1  -3 128.116   4.454   7
  -4  -1  -3 141.122   3.792   3
  -4  -1  -3 137.364   3.848   1
   4   1   3 133.458   3.925   4
   4   1   3 127.976   3.747   2
   4   1   3 136.031   5.536   9
   4   1   3 129.810   5.089   8
  -5  -1  -3 6.14010 0.63932   1
  -5  -1  -3 3.97672 0.94699   7
  -5  -1  -3 5.38575 0.69653   3
  -5  -1  -3 5.07139 0.68878   3
  -5  -1  -3 5.98063 1.05139   6
   5   1   3 5.00476 0.60930   2
   5   1   3 5.01763 1.07720   8
  -6  -1  -3 7.89659 1.30182   7
  -6  -1  -3 5.73932 1.17144   6
   6   1   3 5.81027 0.71718   2
   6   1   3 6.18015 1.30789   8
  -7  -1  -3 125.926   4.881   7
  -7  -1  -3 118.364   4.683   6
   7   1   3 120.794   3.719   2
  -8  -1  -3 0.84571 1.21478   7
  -8  -1  -3 0.45687 1.06586   6
   8   1   3 0.48663 0.63487   2
  -9  -1  -3 -0.2168  1.2080   6
   9   1   3 -0.0198  0.6716   2
 -10  -1  -3 10.8330  1.8997   6
  10   1   3 10.6553  1.1863   2
 -11   2   3 13.9261  1.8867   6
 -11   2   3 15.1690  2.0375   7
 -10   2   3 21.4008  1.9556   6
 -10   2   3 19.3004  2.1578   7
  -9   2   3 3.59815 1.15340   6
  -9   2   3 3.54569 1.28880   7
  -9   2   3 4.19403 1.06812   5
  -8   2   3 484.265  13.733   5
  -8   2   3 473.704  14.637   7
  -8   2   3 463.562  13.841   6
  -7   2   3 7.01418 0.98807   5
  -7   2   3 6.44998 0.97408   6
  -7   2   3 6.47010 1.14468   7
  -6   2   3 10.5442  1.0228   5
  -6   2   3 11.0268  0.5348   3
  -6   2   3 11.2236  1.0289   6
  -6   2   3 10.2264  0.5355   3
  -6   2   3 9.66729 1.02165   7
   5  -2  -3 180.785   7.134   9
   5  -2  -3 169.235   4.593   4
  -5   2   3 175.515   5.295   6
  -5   2   3 168.442   5.530   7
  -5   2   3 172.547   5.309   5
  -5   2   3 170.654   4.403   3
  -5   2   3 173.206   4.406   3
   4  -2  -3 66.7900  3.1337   9
   4  -2  -3 64.3957  1.9492   4
  -4   2   3 63.5167  2.3680   7
  -4   2   3 65.0848  1.8789   3
  -4   2   3 66.7060  1.8908   3
  -4   2   3 67.3660  2.4122   5
   3  -2  -3 39.2929  1.2414   2
   3  -2  -3 39.1638  1.3363   4
   3  -2  -3 38.4425  1.9716   9
  -3   2   3 40.2746  1.3329   1
  -3   2   3 38.3765  1.2834   3
  -3   2   3 39.5624  1.2870   3
  -3   2   3 39.0176  1.4953   7
   2  -2  -3 75.5929  2.2301   2
   2  -2  -3 75.1561  3.0839   9
  -2   2   3 77.7786  2.2125   3
  -2   2   3 78.6725  2.3203   1
  -2   2   3 76.9449  2.5191   5
   1  -2  -3 928.675  24.162   2
   1  -2  -3 951.534  24.486   1
  -1   2   3 967.322  24.479   1
  -1   2   3 963.034  24.154   2
  -1   2   3 963.321  25.921   5
   0  -2  -3 772.698  19.779   2
   0  -2  -3 766.313  20.072   1
   0   2   3 765.634  19.788   2
   0   2   3 811.229  21.208   5
   0   2   3 784.769  20.076   1
   0   2   3 768.755  19.791   2
  -1  -2  -3 89.8326  2.7997   1
   1   2   3 87.4104  3.2085   8
   1   2   3 92.4975  2.8084   1
   1   2   3 89.3543  2.6770   2
  -2  -2  -3 166.177   4.812   1
  -2  -2  -3 165.347   4.600   3
  -2  -2  -3 172.344   5.191   7
   2   2   3 170.739   6.460   9
   2   2   3 170.835   5.907   8
   2   2   3 161.966   4.659   2
   2   2   3 173.587   4.843   1
  -3  -2  -3 309.845   9.519   7
  -3  -2  -3 323.956   8.267   3
  -3  -2  -3 312.258   8.233   3
  -3  -2  -3 320.105   8.609   1
   3   2   3 327.534  11.966   9
   3   2   3 313.802  10.823   8
   3   2   3 305.553   8.432   2
   3   2   3 325.934   8.654   1
   3   2   3 322.163   8.692   4
  -4  -2  -3 12.1177  0.9525   1
  -4  -2  -3 11.6983  1.2577   6
  -4  -2  -3 11.5150  1.1148   7
   4   2   3 10.8370  0.8882   2
   4   2   3 11.7219  1.3856   9
   4   2   3 10.9881  1.2243   8
  -5  -2  -3 292.607   7.723   1
  -5  -2  -3 283.530   8.918   7
  -5  -2  -3 261.434   8.734   6
   5   2   3 279.900   7.676   2
   5   2   3 293.417  10.170   8
  -6  -2  -3 1.06951 1.02584   6
  -6  -2  -3 1.00929 0.92460   7
   6   2   3 1.56383 1.11578   8
   6   2   3 1.43052 0.61380   2
  -7  -2  -3 1.07125 1.11206   6
   7   2   3 2.14432 0.69468   2
  -8  -2  -3 6.70033 1.50985   6
   8   2   3 2.69494 0.81947   2
  -9  -2  -3 -0.3028  1.2878   6
   9   2   3 -1.0554  0.7156   2
 -10  -2  -3 2.78342 1.60375   6
  10   2   3 1.82208 0.97269   2
 -12   3   3 -0.1849  1.5393   7
 -11   3   3 6.14623 1.70451   7
 -10   3   3 0.51631 0.98928   5
 -10   3   3 2.62381 1.11907   6
 -10   3   3 1.43980 1.28149   7
  -9   3   3 1.91611 0.98440   5
  -9   3   3 1.04728 0.97012   6
  -9   3   3 1.64611 1.16250   7
  -8   3   3 87.5027  3.6922   7
  -8   3   3 86.8779  3.4925   5
  -8   3   3 85.1361  3.4141   6
   7  -3  -3 -0.6395  0.7624   8
  -7   3   3 0.95318 0.29139   3
  -7   3   3 0.52265 0.77736   7
  -7   3   3 -0.0933  0.2678   3
  -7   3   3 -0.0675  0.6794   5
  -7   3   3 -0.4251  0.6090   6
   6  -3  -3 254.430   9.070   8
   6  -3  -3 248.155   6.774   4
  -6   3   3 256.274   7.647   6
  -6   3   3 260.288   6.469   3
  -6   3   3 256.669   7.667   5
  -6   3   3 261.651   6.473   3
  -6   3   3 256.495   8.057   7
   5  -3  -3 125.558   3.594   4
   5  -3  -3 133.790   5.570   9
  -5   3   3 128.061   3.446   3
  -5   3   3 129.598   4.213   5
  -5   3   3 130.961   3.458   3
  -5   3   3 127.980   4.296   7
   4  -3  -3 218.553   8.534   9
   4  -3  -3 223.461   5.712   2
   4  -3  -3 213.284   5.913   4
  -4   3   3 222.166   5.637   3
  -4   3   3 215.733   6.518   5
  -4   3   3 219.022   6.658   7
  -4   3   3 227.378   5.837   1
  -4   3   3 209.799   5.623   3
   3  -3  -3 359.812   9.518   4
   3  -3  -3 361.789   9.273   2
   3  -3  -3 347.959  13.267   9
  -3   3   3 357.492   9.015   3
  -3   3   3 366.322   9.435   1
  -3   3   3 360.601  10.394   7
  -3   3   3 354.893  10.170   5
  -3   3   3 352.885   9.003   3
   2  -3  -3 87.3942  3.0091   8
   2  -3  -3 88.8215  2.7347   1
   2  -3  -3 89.4165  2.7315   4
   2  -3  -3 85.6740  3.5083   9
   2  -3  -3 87.3413  2.6142   2
  -2   3   3 90.1540  2.7225   1
  -2   3   3 88.4245  2.5844   3
  -2   3   3 88.4054  2.9400   5
   1  -3  -3 17.4419  0.9954   1
   1  -3  -3 14.6504  0.8779   2
  -1   3   3 15.6209  0.9553   1
  -1   3   3 15.9666  0.9489   5
  -1   3   3 15.2272  0.8405   2
   0  -3  -3 239.440   6.600   1
   0  -3  -3 236.434   6.390   2
   0   3   3 238.245   6.411   2
   0   3   3 240.307   6.587   1
  -1  -3  -3 5.10321 0.58032   2
  -1  -3  -3 5.26286 0.69902   1
   1   3   3 6.81735 0.69904   8
   1   3   3 5.20627 0.61987   2
   1   3   3 5.53679 0.73045   1
  -2  -3  -3 338.364   9.169   1
   2   3   3 323.280   8.962   2
   2   3   3 346.442   9.194   1
   2   3   3 342.124  11.282   8
  -3  -3  -3 96.4938  3.1244   1
   3   3   3 91.6690  2.9939   2
   3   3   3 98.5706  3.1880   1
   3   3   3 95.6454  3.7938   8
  -4  -3  -3 7.66756 0.86713   1
  -4  -3  -3 7.24833 1.10639   6
   4   3   3 8.38848 1.16499   8
   4   3   3 7.45725 0.80148   2
  -5  -3  -3 222.167   7.437   6
  -5  -3  -3 229.179   6.485   1
   5   3   3 240.154   8.495   8
   5   3   3 222.186   6.427   2
  -6  -3  -3 40.2322  2.5372   6
   6   3   3 40.0347  1.8880   2
  -7  -3  -3 10.1262  1.6321   6
   7   3   3 9.57563 1.09792   2
  -8  -3  -3 9.31135 1.74225   6
   8   3   3 10.7866  1.2236   2
  -9  -3  -3 1.41639 1.49720   6
   9   3   3 1.67937 0.88768   2
 -12   4   3 1.94566 1.70937   7
 -11   4   3 13.3351  2.0426   7
 -10   4   3 6.04031 1.23371   5
 -10   4   3 8.48465 1.61379   7
   9  -4  -3 1.66982 0.35838   4
  -9   4   3 0.78820 1.12878   7
  -9   4   3 0.98604 1.02848   5
  -9   4   3 0.56565 0.88017   6
   8  -4  -3 238.907   6.629   4
   8  -4  -3 257.989   9.318   8
  -8   4   3 243.015   6.301   3
  -8   4   3 253.092   7.770   5
  -8   4   3 253.947   8.286   7
  -8   4   3 249.583   7.693   6
  -8   4   3 247.240   6.301   3
   7  -4  -3 100.162   3.003   4
   7  -4  -3 105.499   4.455   8
  -7   4   3 108.120   3.676   6
  -7   4   3 106.529   2.894   3
  -7   4   3 103.565   3.956   7
  -7   4   3 103.162   2.887   3
  -7   4   3 101.904   3.727   5
   6  -4  -3 241.304   8.451   8
   6  -4  -3 242.228   6.064   2
   6  -4  -3 228.022   6.382   4
  -6   4   3 233.244   6.085   3
  -6   4   3 239.408   6.087   3
  -6   4   3 238.911   7.497   7
  -6   4   3 230.247   7.173   5
   5  -4  -3 11.8785  1.1900   8
   5  -4  -3 11.8293  0.7820   4
   5  -4  -3 11.9683  0.6755   2
  -5   4   3 11.3384  1.0720   5
  -5   4   3 12.3444  0.9942   7
  -5   4   3 11.8523  0.7875   3
  -5   4   3 11.4791  0.7571   3
  -5   4   3 12.3543  0.7138   1
   4  -4  -3 410.571  15.361   9
   4  -4  -3 403.014  10.895   4
   4  -4  -3 411.361  10.626   2
   4  -4  -3 407.610  13.585   8
  -4   4   3 409.028  12.024   7
  -4   4   3 400.551  11.700   5
  -4   4   3 429.616  10.798   1
  -4   4   3 407.318  10.354   3
  -4   4   3 417.347  10.345   3
   3  -4  -3 730.434  18.857   4
   3  -4  -3 723.671  23.270   8
   3  -4  -3 740.408  18.721   1
   3  -4  -3 698.538  18.417   2
  -3   4   3 743.869  20.602   7
  -3   4   3 726.741  17.872   3
  -3   4   3 723.924  17.857   3
  -3   4   3 699.925  18.656   1
  -3   4   3 702.253  19.938   5
   2  -4  -3 113.914   3.405   1
   2  -4  -3 109.874   3.281   2
   2  -4  -3 113.457   3.418   4
  -2   4   3 112.298   3.381   1
  -2   4   3 106.010   3.637   5
  -2   4   3 112.817   3.243   3
   1  -4  -3 149.286   4.353   2
   1  -4  -3 163.364   4.624   4
   1  -4  -3 151.450   4.502   1
  -1   4   3 157.632   4.333   2
  -1   4   3 148.279   4.483   1
  -1   4   3 151.315   4.750   5
  -1   4   3 152.779   4.318   2
   0  -4  -3 75.4667  2.5213   1
   0  -4  -3 68.9097  2.3171   2
   0   4   3 68.8626  2.4772   1
   0   4   3 72.4480  2.3374   2
  -1  -4  -3 116.537   3.320   2
  -1  -4  -3 107.445   3.508   1
  -1  -4  -3 113.386   4.294   9
   1   4   3 111.240   3.900   8
   1   4   3 110.772   3.533   1
   1   4   3 107.414   3.365   2
  -2  -4  -3 65.7324  2.4101   1
   2   4   3 66.6689  2.6818   8
   2   4   3 64.9898  2.3134   2
   2   4   3 65.3426  2.4425   1
  -3  -4  -3 85.6930  2.9599   1
   3   4   3 82.7123  2.8202   2
   3   4   3 84.3769  2.9790   1
   3   4   3 84.8776  3.4674   8
  -4  -4  -3 107.017   3.510   1
  -4  -4  -3 99.6049  4.0144   6
   4   4   3 106.904   3.447   2
  -5  -4  -3 16.9216  1.3114   1
  -5  -4  -3 15.3557  1.6379   6
   5   4   3 13.1588  1.1603   2
  -6  -4  -3 29.0851  2.3339   6
   6   4   3 28.6258  1.7511   2
  -7  -4  -3 4.97650 1.42178   6
   7   4   3 3.54495 0.93123   2
  -8  -4  -3 6.31423 1.60111   6
   8   4   3 4.67398 1.03178   2
  -9  -4  -3 -1.1017  1.4076   6
   9   4   3 -0.1195  0.9018   2
 -13   5   3 -2.2965  1.6805   7
 -12   5   3 0.96883 1.61099   7
  11  -5  -3 1.86141 0.42469   4
 -11   5   3 2.58335 1.40007   7
  10  -5  -3 4.37949 0.50232   4
  10  -5  -3 4.24135 0.50764   4
 -10   5   3 7.18190 1.29409   5
 -10   5   3 4.95071 1.46699   7
   9  -5  -3 159.966   4.570   4
  -9   5   3 154.048   4.281   3
  -9   5   3 163.685   4.312   3
  -9   5   3 169.502   5.639   5
  -9   5   3 172.827   6.114   7
   8  -5  -3 14.8038  1.0049   4
   8  -5  -3 19.6833  1.9432   8
  -8   5   3 14.7074  0.9218   3
  -8   5   3 14.3674  0.9654   3
  -8   5   3 19.1770  1.6338   5
  -8   5   3 19.3409  1.7656   7
   7  -5  -3 90.2854  2.8936   4
   7  -5  -3 102.202   4.216   8
   7  -5  -3 95.2847  2.6544   2
  -7   5   3 91.7616  3.5352   5
  -7   5   3 98.7884  3.7299   7
  -7   5   3 95.3754  2.7941   3
  -7   5   3 94.7797  2.8000   3
   6  -5  -3 26.0697  1.0493   2
   6  -5  -3 26.6329  1.7672   8
   6  -5  -3 25.0673  1.1911   4
  -6   5   3 25.2317  1.6111   5
  -6   5   3 28.0891  1.6107   7
  -6   5   3 24.9729  1.1726   3
   5  -5  -3 11.4727  0.8291   2
   5  -5  -3 16.1684  1.2759   8
   5  -5  -3 13.0814  0.9464   4
  -5   5   3 15.7817  0.9668   3
  -5   5   3 15.6576  1.2806   5
  -5   5   3 17.7857  1.1509   7
  -5   5   3 15.3223  0.9179   1
   4  -5  -3 264.288   8.848   8
   4  -5  -3 278.884   7.250   1
   4  -5  -3 261.437   7.234   4
   4  -5  -3 251.437   7.011   2
  -4   5   3 267.361   7.152   1
  -4   5   3 263.279   6.881   3
  -4   5   3 264.881   7.865   7
  -4   5   3 244.128   7.756   5
   3  -5  -3 180.424   5.118   1
   3  -5  -3 180.414   5.152   4
   3  -5  -3 170.978   4.943   2
   3  -5  -3 177.781   5.939   8
  -3   5   3 175.237   5.055   1
  -3   5   3 168.702   5.488   5
  -3   5   3 184.422   5.338   7
  -3   5   3 175.269   4.863   3
   2  -5  -3 410.170  10.770   4
   2  -5  -3 386.153  10.470   2
   2  -5  -3 398.805  10.710   1
  -2   5   3 415.901  10.397   2
  -2   5   3 387.464  11.361   5
  -2   5   3 381.832  10.647   1
   1  -5  -3 128.495   4.011   1
   1  -5  -3 129.546   3.841   2
  -1   5   3 126.149   3.976   1
  -1   5   3 127.656   4.217   5
  -1   5   3 133.285   3.805   2
   0  -5  -3 766.863  19.330   2
   0  -5  -3 737.303  19.691   1
   0   5   3 745.026  19.680   1
   0   5   3 751.227  19.344   2
  -1  -5  -3 30.0874  1.5487   1
   1   5   3 27.1610  1.3984   2
   1   5   3 27.6263  1.5209   1
  -2  -5  -3 6.64510 0.91556   1
   2   5   3 7.87660 0.97544   1
   2   5   3 7.20839 0.84069   2
  -3  -5  -3 27.1189  1.6397   1
   3   5   3 34.3127  1.8115   1
   3   5   3 31.1718  1.6486   2
  -4  -5  -3 30.5318  1.7432   1
  -4  -5  -3 25.7390  2.0520   6
   4   5   3 26.9715  1.6378   2
  -5  -5  -3 1.99260 1.10326   6
  -5  -5  -3 1.30081 0.79848   1
   5   5   3 0.30701 0.73999   2
  -6  -5  -3 62.2598  3.3271   6
   6   5   3 61.0161  2.6870   2
  -7  -5  -3 3.86224 1.43681   6
   7   5   3 3.58148 1.01213   2
  -8  -5  -3 1.13526 1.41063   6
   8   5   3 0.24374 0.90232   2
 -13   6   3 -0.8651  1.6251   7
  12  -6  -3 0.58081 0.45474   4
  12  -6  -3 0.77499 0.43043   4
 -12   6   3 1.27927 1.55202   7
  11  -6  -3 0.53150 0.42349   4
  11  -6  -3 0.02155 0.43491   4
 -11   6   3 1.39112 1.52037   7
  10  -6  -3 0.90563 0.43509   4
  10  -6  -3 0.19827 0.44123   4
 -10   6   3 -1.1069  0.9468   5
 -10   6   3 0.06518 0.41345   3
 -10   6   3 0.81759 0.39506   3
 -10   6   3 -0.3577  1.2228   7
   9  -6  -3 -0.4781  0.3597   2
   9  -6  -3 0.74611 0.45746   4
   9  -6  -3 0.83668 0.49794   4
  -9   6   3 -0.8077  0.4254   3
  -9   6   3 0.56258 1.16252   7
  -9   6   3 0.68480 0.95562   5
  -9   6   3 0.20357 0.47063   3
   8  -6  -3 1.43932 1.04217   8
   8  -6  -3 1.44706 0.47400   4
   8  -6  -3 1.27563 0.52739   4
   8  -6  -3 1.43697 0.45058   2
  -8   6   3 0.99416 0.94055   7
  -8   6   3 1.42577 0.50723   3
  -8   6   3 0.84879 0.51323   3
  -8   6   3 1.54318 0.94377   5
   7  -6  -3 147.944   4.087   2
   7  -6  -3 157.519   5.822   8
   7  -6  -3 135.475   4.285   4
  -7   6   3 145.011   5.116   7
  -7   6   3 142.994   4.971   5
  -7   6   3 146.314   4.134   3
   6  -6  -3 5.38326 0.61160   2
   6  -6  -3 6.43979 1.02539   8
   6  -6  -3 6.46762 0.70144   4
  -6   6   3 6.29043 0.71932   3
  -6   6   3 5.84326 0.93676   7
  -6   6   3 6.07196 0.63167   1
  -6   6   3 4.90070 0.96035   5
   5  -6  -3 19.1656  1.3666   8
   5  -6  -3 15.3395  1.1034   4
   5  -6  -3 16.0538  1.0422   2
  -5   6   3 16.9704  1.3950   5
  -5   6   3 18.0202  1.0559   1
  -5   6   3 18.8934  1.2107   7
  -5   6   3 18.0892  1.1322   3
   4  -6  -3 19.5507  1.1740   1
   4  -6  -3 16.9834  1.1473   8
   4  -6  -3 17.9169  1.1563   4
   4  -6  -3 16.0185  1.0712   2
  -4   6   3 16.5739  1.0538   7
  -4   6   3 17.2015  1.0941   1
  -4   6   3 15.0829  1.3153   5
  -4   6   3 19.8302  1.1449   3
   3  -6  -3 11.2741  0.9512   2
   3  -6  -3 13.0605  1.0485   1
   3  -6  -3 9.89212 0.92650   4
  -3   6   3 12.7055  0.9633   3
  -3   6   3 12.1602  0.9903   1
  -3   6   3 10.0008  1.0803   5
   2  -6  -3 23.8128  1.3756   4
   2  -6  -3 20.0151  1.2286   2
   2  -6  -3 22.9230  1.3813   1
  -2   6   3 21.7759  1.4530   5
  -2   6   3 21.6734  1.3321   1
   1  -6  -3 2.93363 0.67538   1
   1  -6  -3 3.58257 0.66981   2
  -1   6   3 3.14530 0.78603   5
  -1   6   3 3.54318 0.75397   1
  -1   6   3 3.13054 0.60263   2
   0  -6  -3 50.6494  2.2015   1
   0  -6  -3 53.4093  2.0228   2
   0   6   3 55.3683  2.0580   2
   0   6   3 49.3493  2.1628   1
  -1  -6  -3 24.2644  1.5521   1
   1   6   3 27.1505  1.4687   2
   1   6   3 24.1491  1.5449   1
  -2  -6  -3 4.98047 0.95757   1
   2   6   3 4.65798 0.97182   1
   2   6   3 4.67365 0.84802   2
  -3  -6  -3 162.905   5.189   1
   3   6   3 164.177   5.052   2
   3   6   3 163.175   5.243   1
  -4  -6  -3 17.8634  1.5115   1
  -4  -6  -3 16.9090  1.8305   6
   4   6   3 22.2986  1.6213   2
  -5  -6  -3 4.82628 1.01336   1
  -5  -6  -3 5.73444 1.39738   6
   5   6   3 3.92423 0.95995   2
  -6  -6  -3 13.1457  1.8973   6
   6   6   3 15.6698  1.5019   2
  -7  -6  -3 3.67748 1.59187   6
   7   6   3 2.97471 1.04851   2
  12  -7  -3 3.06279 0.63799   4
 -12   7   3 2.23505 1.69242   7
  11  -7  -3 24.0158  1.3664   4
 -11   7   3 30.7960  2.7499   7
 -11   7   3 22.6110  1.1229   3
 -11   7   3 26.1009  1.1966   3
  10  -7  -3 2.47057 0.61164   4
  10  -7  -3 2.45742 0.53614   2
 -10   7   3 0.67955 1.07337   5
 -10   7   3 2.70173 0.57462   3
 -10   7   3 0.95981 1.24626   7
 -10   7   3 2.63529 0.55728   3
   9  -7  -3 102.427   3.393   4
   9  -7  -3 109.928   3.192   2
  -9   7   3 103.392   3.224   3
  -9   7   3 108.337   3.242   3
  -9   7   3 108.367   4.477   7
  -9   7   3 104.628   4.174   5
   8  -7  -3 17.2642  1.0724   2
   8  -7  -3 13.9323  1.1743   4
  -8   7   3 16.9803  1.6570   7
  -8   7   3 15.8387  1.1521   3
  -8   7   3 16.4896  1.6669   5
   7  -7  -3 39.7228  1.7931   4
   7  -7  -3 38.6182  1.6402   2
  -7   7   3 37.4433  2.2473   5
  -7   7   3 41.5628  1.7720   3
  -7   7   3 43.1038  2.2278   7
   6  -7  -3 38.9472  1.6888   2
   6  -7  -3 41.5028  1.8477   4
  -6   7   3 41.3166  1.8017   3
  -6   7   3 43.2155  2.2700   5
  -6   7   3 42.8375  1.7046   1
  -6   7   3 43.7731  2.1017   7
   5  -7  -3 146.722   4.360   2
   5  -7  -3 142.187   4.500   4
  -5   7   3 140.804   4.958   5
  -5   7   3 152.533   4.343   3
  -5   7   3 150.778   4.418   1
   4  -7  -3 29.1500  1.4949   2
   4  -7  -3 30.7179  1.6001   1
   4  -7  -3 32.1270  1.6471   4
  -4   7   3 30.3286  1.8322   5
  -4   7   3 28.7406  1.5156   3
  -4   7   3 29.9502  1.4952   1
   3  -7  -3 39.7257  1.8715   1
   3  -7  -3 38.1424  1.7302   2
  -3   7   3 39.7304  1.8276   1
  -3   7   3 38.8767  2.0585   5
   2  -7  -3 86.6242  3.1110   1
   2  -7  -3 86.2367  2.9427   2
  -2   7   3 87.8476  3.0940   1
  -2   7   3 83.1833  3.2821   5
   1  -7  -3 38.7177  1.7955   2
   1  -7  -3 37.7941  1.9243   1
  -1   7   3 38.6026  1.8358   2
  -1   7   3 36.2659  1.8700   1
  -1   7   3 33.2222  1.9407   5
   0  -7  -3 1.79950 0.79961   1
   0   7   3 2.42481 0.71057   2
   0   7   3 1.52807 0.77413   1
  -1  -7  -3 35.1982  2.0430   1
   1   7   3 39.7242  1.9249   2
   1   7   3 41.6727  2.0848   1
  -2  -7  -3 53.3793  2.5279   1
   2   7   3 51.3312  2.4677   1
   2   7   3 52.0555  2.3464   2
  -3  -7  -3 10.3867  1.4644   6
  -3  -7  -3 10.5777  1.3131   1
   3   7   3 9.74009 1.31485   1
   3   7   3 10.6424  1.2038   2
  -4  -7  -3 40.7486  2.2783   1
  -4  -7  -3 39.3166  2.6677   6
   4   7   3 41.9714  2.2296   2
  -5  -7  -3 7.81729 1.62171   6
  -5  -7  -3 7.12901 1.20379   1
   5   7   3 9.94258 1.29714   2
  -6  -7  -3 5.08757 1.54046   6
   6   7   3 2.98928 1.06423   2
  -7  -7  -3 2.40051 1.54478   6
   7   7   3 4.16607 1.16284   2
  12  -8  -3 0.69167 0.60384   4
 -12   8   3 -2.1476  1.5353   7
  11  -8  -3 7.05063 0.87861   4
  11  -8  -3 6.48295 0.78008   2
 -11   8   3 6.90844 0.77504   3
 -11   8   3 7.35889 1.73033   7
 -11   8   3 5.95204 0.71773   3
  10  -8  -3 2.75882 0.63652   2
  10  -8  -3 2.38490 0.67159   4
 -10   8   3 2.75259 1.34516   7
 -10   8   3 0.72260 1.08077   5
 -10   8   3 2.41758 0.65684   3
   9  -8  -3 2.97835 0.72126   2
   9  -8  -3 1.39579 0.71660   4
  -9   8   3 1.55107 0.68887   3
  -9   8   3 4.20944 1.22711   5
  -9   8   3 4.10068 1.34259   7
   8  -8  -3 0.72446 0.59731   4
   8  -8  -3 0.37728 0.56175   2
  -8   8   3 1.51326 0.61924   3
  -8   8   3 1.49035 1.06633   5
  -8   8   3 -0.7467  0.9270   7
   7  -8  -3 10.7230  1.0545   4
   7  -8  -3 11.4263  0.9923   2
  -7   8   3 13.1949  1.1010   3
  -7   8   3 11.8954  1.4735   5
   6  -8  -3 7.62839 0.87738   2
   6  -8  -3 7.16672 0.90634   4
  -6   8   3 8.58957 0.90141   1
  -6   8   3 7.11886 0.91733   3
  -6   8   3 8.71796 1.27533   5
   5  -8  -3 50.1881  2.1396   2
   5  -8  -3 53.2998  2.2560   4
  -5   8   3 51.7575  2.1259   1
  -5   8   3 49.9456  2.5633   5
  -5   8   3 51.9482  2.1687   3
   4  -8  -3 33.4633  1.7591   2
   4  -8  -3 34.0992  1.8583   1
  -4   8   3 35.7796  1.8308   1
  -4   8   3 35.1761  2.1103   5
   3  -8  -3 55.4113  2.2497   2
   3  -8  -3 55.9081  2.3977   1
  -3   8   3 50.0389  2.4644   5
  -3   8   3 51.3006  2.2948   1
   2  -8  -3 280.744   8.213   1
   2  -8  -3 292.760   7.976   2
  -2   8   3 280.197   8.172   1
  -2   8   3 275.366   8.675   5
   1  -8  -3 16.1196  1.3837   2
   1  -8  -3 15.9218  1.4578   1
  -1   8   3 17.2487  1.4689   1
  -1   8   3 16.6024  1.5881   5
   0  -8  -3 9.08375 1.19288   1
   0   8   3 9.23955 1.23948   1
   0   8   3 8.98919 1.05024   2
  -1  -8  -3 194.173   6.287   1
   1   8   3 212.858   6.151   2
   1   8   3 198.873   6.324   1
  -2  -8  -3 18.0542  1.6449   1
   2   8   3 18.9217  1.6998   1
   2   8   3 21.1607  1.7090   2
  -3  -8  -3 0.91486 1.17804   6
  -3  -8  -3 0.51887 0.93564   1
   3   8   3 1.54799 0.88442   2
   3   8   3 0.41510 0.97526   1
  -4  -8  -3 0.80773 1.21635   6
  -4  -8  -3 2.09337 1.06942   1
   4   8   3 1.36075 0.92553   2
  -5  -8  -3 4.42133 1.16580   1
  -5  -8  -3 5.13737 1.50993   6
   5   8   3 4.94331 1.20438   2
  -6  -8  -3 -0.9315  1.2747   6
   6   8   3 -0.7649  1.0185   2
  12  -9  -3 -0.4517  0.6793   2
  12  -9  -3 -0.2483  0.6524   4
 -12   9   3 0.12862 0.52630   3
 -12   9   3 -0.3508  0.5691   3
  11  -9  -3 4.76042 0.84237   2
  11  -9  -3 3.83319 0.81569   4
 -11   9   3 5.30740 0.76770   3
  10  -9  -3 3.67738 0.86124   4
  10  -9  -3 4.20489 0.81626   2
 -10   9   3 3.12572 1.30758   5
 -10   9   3 5.45819 0.87675   3
   9  -9  -3 0.87760 0.68292   2
   9  -9  -3 1.62438 0.75462   4
  -9   9   3 3.32276 1.24672   5
  -9   9   3 0.34072 0.68490   3
   8  -9  -3 1.01150 0.68854   4
   8  -9  -3 0.42575 0.64959   2
  -8   9   3 0.29507 0.66037   3
  -8   9   3 0.42308 1.00459   5
   7  -9  -3 41.4223  2.0966   4
   7  -9  -3 43.2313  2.0093   2
  -7   9   3 43.3035  2.0398   3
  -7   9   3 41.4878  2.5794   5
   6  -9  -3 0.31538 0.68432   2
   6  -9  -3 1.24206 0.72241   4
  -6   9   3 1.13080 1.03032   5
  -6   9   3 1.58664 0.72737   1
   5  -9  -3 22.4517  1.5845   2
  -5   9   3 21.9255  1.7909   5
  -5   9   3 23.7993  1.5593   1
   4  -9  -3 31.5597  1.9109   1
   4  -9  -3 32.2755  1.8381   2
  -4   9   3 30.4597  2.1090   5
  -4   9   3 28.7809  1.7588   1
   3  -9  -3 6.79611 1.13522   1
   3  -9  -3 5.53830 0.98654   2
  -3   9   3 5.63177 1.06466   1
  -3   9   3 4.26793 1.18626   5
   2  -9  -3 43.3508  2.1661   2
   2  -9  -3 39.2402  2.2779   1
  -2   9   3 38.5631  2.2493   5
  -2   9   3 35.8757  2.2475   1
   1  -9  -3 154.092   5.162   1
  -1   9   3 152.014   5.415   5
  -1   9   3 151.931   5.106   1
   0  -9  -3 -0.6764  0.7924   1
   0   9   3 0.49499 0.89341   1
  -1  -9  -3 -1.2018  0.8320   1
   1   9   3 1.43909 1.01404   1
  -2  -9  -3 15.1715  1.7783   6
  -2  -9  -3 15.7380  1.6363   1
   2   9   3 18.3399  1.8047   1
   2   9   3 15.8434  1.5348   2
  -3  -9  -3 -1.1113  1.0405   6
  -3  -9  -3 0.02774 1.02151   1
   3   9   3 -1.1918  0.8302   2
   3   9   3 0.69622 1.10049   1
  -4  -9  -3 3.42493 1.45689   6
  -4  -9  -3 4.84114 1.22421   1
   4   9   3 3.29639 1.14150   2
  -5  -9  -3 0.49147 1.12297   1
  -5  -9  -3 0.21670 1.38558   6
   5   9   3 0.28824 1.06853   2
   6   9   3 0.14108 1.12670   2
 -12  10   3 1.21371 0.69188   3
  11 -10  -3 0.36992 0.76535   2
  11 -10  -3 -0.1465  0.7099   4
 -11  10   3 -0.5696  0.6421   3
  10 -10  -3 11.1325  1.2255   4
  10 -10  -3 11.2727  1.1912   2
 -10  10   3 13.5246  1.8887   5
 -10  10   3 9.65396 1.13759   3
   9 -10  -3 1.34552 0.78720   4
   9 -10  -3 1.75045 0.82572   2
  -9  10   3 2.22476 1.26030   5
  -9  10   3 2.33415 0.83057   3
   8 -10  -3 28.2822  1.8555   4
   8 -10  -3 28.7432  1.7915   2
  -8  10   3 27.1840  2.4406   5
  -8  10   3 30.0858  1.8664   3
   7 -10  -3 5.95111 1.04087   2
  -7  10   3 8.05756 1.49446   5
   6 -10  -3 30.6381  1.9156   2
  -6  10   3 28.7257  1.8259   1
  -6  10   3 32.3533  2.3510   5
   5 -10  -3 37.0032  2.0383   2
  -5  10   3 29.8272  1.9374   1
  -5  10   3 36.2673  2.4233   5
   4 -10  -3 146.655   4.981   1
   4 -10  -3 149.879   4.783   2
  -4  10   3 143.931   5.354   5
  -4  10   3 146.581   4.877   1
   3 -10  -3 93.5784  3.4084   2
   3 -10  -3 93.2068  3.6159   1
  -3  10   3 85.4156  3.7391   5
  -3  10   3 83.9677  3.4602   1
   2 -10  -3 81.1711  3.4568   1
  -2  10   3 79.0045  3.3999   1
  -2  10   3 84.5984  3.6828   5
   1 -10  -3 140.787   4.994   1
  -1  10   3 142.277   4.971   1
  -1  10   3 134.602   5.212   5
   0 -10  -3 7.75930 1.35166   1
   0  10   3 4.91960 1.23002   1
  -1 -10  -3 2.21033 1.07907   1
   1  10   3 2.32810 1.16030   1
  -2 -10  -3 2.75703 1.16164   1
  -2 -10  -3 1.38383 1.20602   6
   2  10   3 0.18476 1.14923   1
  -3 -10  -3 2.67668 1.35597   6
  -3 -10  -3 4.60319 1.34002   1
   3  10   3 3.43435 1.20902   2
   3  10   3 3.68619 1.32363   1
  -4 -10  -3 -0.3028  1.1729   1
  -4 -10  -3 0.83432 1.40942   6
   4  10   3 -0.6779  1.0818   2
  -5 -10  -3 9.31592 1.61937   1
  -5 -10  -3 4.50463 1.74793   6
   5  10   3 3.74567 1.39757   2
  11 -11  -3 3.58810 1.03610   2
  11 -11  -3 5.53659 1.08104   4
 -11  11   3 3.76505 0.91105   3
  10 -11  -3 0.11506 0.89102   2
  10 -11  -3 0.96101 0.89135   4
 -10  11   3 0.26235 1.41296   5
 -10  11   3 0.37652 0.82758   3
   9 -11  -3 9.23163 1.22440   2
   9 -11  -3 9.09872 1.26827   4
  -9  11   3 8.26507 1.67135   5
  -9  11   3 9.94834 1.25061   3
   8 -11  -3 4.87148 1.06430   2
  -8  11   3 3.82924 1.38603   5
   7 -11  -3 1.44347 0.90615   2
  -7  11   3 1.57017 1.21095   5
  -7  11   3 -0.1632  0.7584   1
   6 -11  -3 -0.2307  0.8043   2
  -6  11   3 1.69991 1.15035   5
  -6  11   3 0.57506 0.86254   1
   5 -11  -3 15.6582  1.4974   2
  -5  11   3 18.2001  1.6174   1
  -5  11   3 16.9262  1.8875   5
   4 -11  -3 0.42947 1.05572   1
   4 -11  -3 3.46287 1.01623   2
  -4  11   3 1.26947 1.13368   5
  -4  11   3 3.71466 1.12117   1
   3 -11  -3 0.56547 0.91711   2
   3 -11  -3 -1.0095  1.0281   1
  -3  11   3 0.89786 1.11375   5
  -3  11   3 -1.1935  0.8866   1
   2 -11  -3 1.07023 1.07553   1
  -2  11   3 2.07588 1.24815   5
  -2  11   3 2.01045 1.08484   1
   1 -11  -3 102.110   4.132   1
  -1  11   3 96.7749  4.3005   5
  -1  11   3 94.6387  4.0466   1
   0 -11  -3 0.11029 1.12467   1
   0  11   3 1.04128 1.13427   1
   0  11   3 1.34588 1.26534   5
  -1 -11  -3 4.56790 1.48612   6
  -1 -11  -3 3.19225 1.30248   1
   1  11   3 3.30086 1.36387   1
  -2 -11  -3 23.5183  2.3612   6
  -2 -11  -3 19.7341  2.0546   1
   2  11   3 22.2219  2.1686   1
  -3 -11  -3 5.61002 1.51754   1
  -3 -11  -3 8.08554 1.79233   6
  -4 -11  -3 -0.6880  1.4744   6
  -4 -11  -3 0.32542 1.30638   1
  11 -12  -3 7.05068 1.24048   4
  10 -12  -3 28.8326  2.2114   2
 -10  12   3 26.7534  2.6709   5
   9 -12  -3 -0.0507  0.9064   2
  -9  12   3 -0.1491  1.3638   5
   8 -12  -3 2.14518 1.03063   2
  -8  12   3 1.47134 1.36511   5
   7 -12  -3 16.8662  1.5828   2
  -7  12   3 15.8221  1.4797   1
  -7  12   3 17.9219  2.1186   5
   6 -12  -3 26.1793  2.1114   2
  -6  12   3 30.1046  2.6187   5
  -6  12   3 25.1723  1.9303   1
   5 -12  -3 3.05154 1.03212   2
  -5  12   3 1.59758 1.22444   5
  -5  12   3 2.06767 1.09426   1
   4 -12  -3 0.39228 0.89665   2
   4 -12  -3 2.33015 1.19205   1
  -4  12   3 0.33316 1.06343   1
  -4  12   3 0.45892 1.22318   5
   3 -12  -3 12.2348  1.7006   1
  -3  12   3 15.1595  1.9152   5
  -3  12   3 13.5794  1.6824   1
   2 -12  -3 8.37610 1.58500   1
  -2  12   3 10.7650  1.7128   5
  -2  12   3 9.68100 1.58317   1
   1 -12  -3 1.94363 1.26845   1
  -1  12   3 -1.0304  1.1428   5
  -1  12   3 -0.0323  1.1530   1
   0 -12  -3 26.5601  2.3627   1
   0  12   3 26.0078  2.3940   1
   0  12   3 29.4851  2.5966   5
  -1 -12  -3 4.40409 1.45779   1
   1  12   3 3.15345 1.44863   1
   1  12   3 5.01042 1.58762   5
  -2 -12  -3 2.95730 1.51617   1
   2  12   3 2.58685 1.48623   1
  -3 -12  -3 4.87773 1.88613   6
  -3 -12  -3 9.65367 1.79808   1
 -10  13   3 5.39495 1.77975   5
   9 -13  -3 -0.6581  0.9782   2
  -9  13   3 -0.5161  1.3952   5
   8 -13  -3 -0.0173  1.0061   2
  -8  13   3 3.27430 1.59745   5
   7 -13  -3 0.13647 0.97489   2
  -7  13   3 0.38378 0.94878   1
  -7  13   3 -1.3321  1.2752   5
   6 -13  -3 0.57764 1.06828   2
  -6  13   3 4.08693 1.15054   1
  -6  13   3 0.73141 1.43471   5
   5 -13  -3 0.71708 1.08569   2
  -5  13   3 2.38630 1.36157   5
  -5  13   3 0.61020 1.14606   1
   4 -13  -3 -0.1355  1.1911   1
  -4  13   3 0.00687 1.04383   1
  -4  13   3 -1.8750  1.1751   5
   3 -13  -3 8.33426 1.63047   1
  -3  13   3 10.5596  1.8037   5
  -3  13   3 9.28869 1.63935   1
   2 -13  -3 6.28635 1.57355   1
  -2  13   3 1.73355 1.34982   1
  -2  13   3 0.84467 1.35701   5
   1 -13  -3 0.91861 1.36823   1
  -1  13   3 1.72125 1.44662   5
  -1  13   3 2.83864 1.44650   1
   0 -13  -3 16.1474  2.1237   1
   0  13   3 18.8297  2.2761   1
   0  13   3 21.9834  2.4632   5
  -1 -13  -3 -0.4296  1.4922   1
   1  13   3 1.88003 1.54571   1
   1  13   3 -1.3544  1.4229   5
  -2 -13  -3 1.76994 1.49781   1
   2  13   3 0.58132 1.54254   1
   2  13   3 1.38227 1.61191   5
  -9  14   3 10.9843  2.1587   5
   8 -14  -3 2.83720 1.27416   2
  -8  14   3 1.57725 1.58475   5
   7 -14  -3 4.69655 1.30130   2
  -7  14   3 4.09200 1.28381   1
  -7  14   3 4.24149 1.70847   5
   6 -14  -3 0.12940 1.16373   2
  -6  14   3 2.90626 1.20434   1
  -6  14   3 -1.9297  1.3289   5
  -5  14   3 16.9233  2.2644   5
  -5  14   3 15.7140  1.9376   1
   4 -14  -3 0.36157 1.27800   1
  -4  14   3 -0.1357  1.1921   1
  -4  14   3 -0.0165  1.3681   5
   3 -14  -3 12.1179  1.9294   1
  -3  14   3 9.50401 1.74816   1
  -3  14   3 9.22585 1.92349   5
   2 -14  -3 -0.4460  1.3544   1
  -2  14   3 -0.8988  1.3881   1
  -2  14   3 0.75238 1.49289   5
   1 -14  -3 2.15524 1.49617   1
  -1  14   3 -0.9493  1.3769   1
  -1  14   3 -0.4620  1.4947   5
   0 -14  -3 3.54961 1.62080   1
   0  14   3 2.26119 1.57179   1
   0  14   3 2.17390 1.67701   5
  -6  15   3 3.04321 1.73797   5
  -6  15   3 6.91464 1.56152   1
  -5  15   3 0.37135 1.54305   5
  -5  15   3 1.00151 1.29366   1
   4 -15  -3 9.74196 1.95282   1
  -4  15   3 12.4547  1.8911   1
  -4  15   3 11.3768  2.0754   5
   3 -15  -3 2.88928 1.63410   1
  -3  15   3 0.45136 1.71159   5
  -3  15   3 2.14180 1.57109   1
   0  17  -4 17.0419  2.3301   1
   0 -17   4 14.5281  2.1987   1
  -1  17  -4 7.83217 1.81148   1
   1 -17   4 9.06430 1.87351   1
  -2  17  -4 -0.8818  1.2916   1
   2 -17   4 0.99965 1.38194   1
  -3  17  -4 14.6466  2.0428   1
  -3  17  -4 19.6868  2.3572   5
   3 -17   4 18.3086  2.1924   1
  -4  17  -4 18.4869  2.0743   1
  -4  17  -4 14.8387  2.1596   5
  -5  17  -4 4.24026 1.42709   1
  -5  17  -4 7.20840 1.86260   5
  -6  17  -4 3.67360 1.34357   1
   6 -17   4 5.32886 1.45103   2
   2  16  -4 2.07204 1.47692   1
  -2 -16   4 -0.1281  1.4034   1
   1  16  -4 9.81199 1.84307   1
  -1 -16   4 10.2706  1.8931   1
   0  16  -4 24.3645  2.3716   1
   0 -16   4 25.3517  2.4635   1
  -1  16  -4 3.05164 1.37693   1
   1 -16   4 8.20013 1.67792   1
  -2  16  -4 0.99510 1.33802   1
   2 -16   4 3.38907 1.43090   1
  -3  16  -4 24.7922  2.2669   1
   3 -16   4 22.1976  2.2000   1
  -4  16  -4 0.22624 1.31646   5
  -4  16  -4 -0.3304  1.1093   1
   4 -16   4 -1.0168  1.2596   1
  -5  16  -4 0.04302 1.13898   1
  -5  16  -4 -0.4608  1.3080   5
   5 -16   4 -1.0242  1.0505   2
  -6  16  -4 21.9642  1.9044   1
   6 -16   4 19.3632  1.9241   2
   7 -16   4 0.12183 1.07721   2
  -4 -15   4 -1.1246  1.3656   1
   3  15  -4 1.42348 1.47234   1
  -3 -15   4 3.10833 1.53298   1
   2  15  -4 1.05484 1.33146   1
  -2 -15   4 -1.1398  1.2886   1
   1  15  -4 13.0938  1.8329   1
  -1 -15   4 13.8875  1.9876   1
   0  15  -4 0.79696 1.15337   1
   0 -15   4 1.92363 1.33141   1
  -1  15  -4 32.6275  2.4435   1
   1 -15   4 28.8242  2.5115   1
  -2  15  -4 -0.4981  1.1087   1
   2 -15   4 1.43098 1.24710   1
  -3  15  -4 22.2765  2.0124   1
   3 -15   4 26.8158  2.2557   1
  -4  15  -4 15.3310  1.7109   1
  -4  15  -4 12.8252  1.8241   5
   4 -15   4 10.7610  1.6517   1
   4 -15   4 13.2782  1.6201   2
  -5  15  -4 1.45749 1.04598   1
  -5  15  -4 2.83212 1.27720   5
   5 -15   4 -0.2483  0.9760   2
  -6  15  -4 0.95129 1.38140   7
  -6  15  -4 2.58205 1.11643   1
   6 -15   4 2.87931 1.15432   2
  -7  15  -4 3.10311 1.50991   7
   7 -15   4 5.97763 1.28766   2
  -8  15  -4 2.09496 1.64079   7
   8 -15   4 2.08166 1.10568   2
  -9  15  -4 12.0697  2.2082   7
  -5 -14   4 7.05403 1.58814   1
  -4 -14   4 -0.1495  1.3608   1
   3  14  -4 8.89150 1.63677   1
  -3 -14   4 9.89239 1.71353   1
   2  14  -4 -1.0069  1.1140   1
  -2 -14   4 0.12301 1.19695   1
   1  14  -4 1.53071 1.22197   1
  -1 -14   4 1.45198 1.20310   1
   0  14  -4 13.7363  1.6822   1
   0 -14   4 11.6053  1.6355   1
  -1  14  -4 2.63380 1.14275   1
   1 -14   4 1.49595 1.15795   1
  -2  14  -4 19.7758  1.8820   1
   2 -14   4 20.0037  1.9604   1
  -3  14  -4 19.9648  1.8851   1
   3 -14   4 23.8186  1.8813   2
   3 -14   4 21.6804  1.9689   1
  -4  14  -4 29.2906  2.1283   1
  -4  14  -4 31.2080  2.4585   5
   4 -14   4 31.8400  2.1335   2
   4 -14   4 29.4938  2.1523   1
  -5  14  -4 2.44627 1.00574   1
  -5  14  -4 6.76550 1.39654   5
   5 -14   4 2.99470 1.04862   2
  -6  14  -4 -0.1602  0.8609   1
  -6  14  -4 2.01929 1.31102   7
   6 -14   4 1.52384 1.00273   2
  -7  14  -4 -1.1077  1.3425   7
   7 -14   4 0.57583 0.95925   2
  -8  14  -4 4.59543 1.67533   7
   8 -14   4 6.17110 1.20633   2
  -9  14  -4 1.71159 1.52544   7
   9 -14   4 -0.2664  0.9542   2
 -10  14  -4 0.04485 1.51954   7
   6  13  -4 -1.0776  1.1297   2
  -6 -13   4 3.77673 1.31248   1
   5  13  -4 0.93109 1.19547   2
  -5 -13   4 2.10677 1.28680   1
   4  13  -4 9.20798 1.48766   2
  -4 -13   4 9.36315 1.58742   1
   3  13  -4 2.61582 1.31726   1
   3  13  -4 2.23026 1.14985   2
  -3 -13   4 4.26931 1.30063   1
   2  13  -4 1.79335 1.19722   1
  -2 -13   4 1.39333 1.14303   1
   1  13  -4 2.10474 1.07459   1
  -1 -13   4 2.42402 1.15613   1
   0  13  -4 48.4251  2.6681   1
   0 -13   4 48.6283  2.7207   1
  -1  13  -4 58.7017  2.8438   1
   1 -13   4 56.6893  2.9007   1
  -2  13  -4 0.08545 0.86497   1
   2 -13   4 0.47431 0.87352   2
   2 -13   4 -0.1661  0.9020   1
  -3  13  -4 0.95281 0.89306   1
   3 -13   4 1.30405 0.94892   1
   3 -13   4 0.75283 0.86811   2
  -4  13  -4 26.3443  1.8242   1
  -4  13  -4 26.0732  2.1482   5
   4 -13   4 23.3844  1.8616   1
   4 -13   4 21.7887  1.8023   2
  -5  13  -4 0.55925 1.03612   5
  -5  13  -4 -0.1007  0.7903   1
   5 -13   4 1.23687 0.85419   2
  -6  13  -4 5.82864 1.46631   7
  -6  13  -4 4.28877 0.96751   1
   6 -13   4 4.59243 1.04186   2
  -7  13  -4 1.25790 1.34920   7
   7 -13   4 1.62139 0.90690   2
  -8  13  -4 3.23555 1.49756   7
   8 -13   4 2.36626 0.95100   2
  -9  13  -4 4.83804 1.03941   3
  -9  13  -4 5.90354 1.85764   7
   9 -13   4 5.43095 1.14208   2
 -10  13  -4 4.24560 1.01774   3
 -10  13  -4 3.22133 1.75124   7
  -7 -12   4 5.10631 1.77864   6
   6  12  -4 2.37533 1.14585   2
  -6 -12   4 3.63291 1.22288   1
  -6 -12   4 3.30862 1.52092   6
   5  12  -4 6.22351 1.30137   2
  -5 -12   4 6.60987 1.35134   1
  -5 -12   4 7.73296 1.54431   6
   4  12  -4 0.90451 0.94727   2
  -4 -12   4 -0.4296  1.1753   6
  -4 -12   4 0.67755 1.01615   1
   3  12  -4 31.6110  2.3140   1
   3  12  -4 32.7069  2.1406   2
  -3 -12   4 28.2795  2.3432   1
   2  12  -4 55.3801  2.6364   2
   2  12  -4 55.4356  2.9526   1
  -2 -12   4 57.4103  2.8792   1
   1  12  -4 15.2664  1.6303   1
  -1 -12   4 14.7331  1.5986   1
   0  12  -4 136.492   4.875   1
   0 -12   4 148.964   5.020   1
  -1  12  -4 55.8588  2.6517   1
   1 -12   4 56.6248  2.7103   1
  -2  12  -4 32.4769  2.0144   1
   2 -12   4 36.7505  2.0385   2
   2 -12   4 31.8561  1.9491   1
  -3  12  -4 14.2250  1.3933   1
   3 -12   4 13.3898  1.3363   2
   3 -12   4 12.1061  1.3404   1
  -4  12  -4 4.30007 1.07735   5
  -4  12  -4 5.90497 1.02753   1
   4 -12   4 5.94621 1.06023   1
   4 -12   4 2.77033 0.86299   2
  -5  12  -4 -0.7834  0.6618   1
  -5  12  -4 0.76961 0.95496   5
   5 -12   4 0.79403 0.77272   2
  -6  12  -4 1.17226 0.74107   1
  -6  12  -4 0.55361 1.22751   7
   6 -12   4 0.50940 0.78941   2
  -7  12  -4 -0.5505  1.1715   7
   7 -12   4 -0.0953  0.7641   2
  -8  12  -4 0.34683 0.72281   3
  -8  12  -4 -0.4061  1.2267   7
   8 -12   4 -0.7324  0.7173   2
  -9  12  -4 -0.1892  1.3536   7
  -9  12  -4 -0.5536  0.7282   3
   9 -12   4 -0.5906  0.8009   2
 -10  12  -4 2.14776 0.83806   3
 -10  12  -4 3.56760 1.65811   7
  10 -12   4 0.39568 0.89185   2
   7  11  -4 7.23696 1.31752   2
  -7 -11   4 4.49244 1.58296   6
   6  11  -4 1.81686 1.00777   2
  -6 -11   4 -0.1980  0.9065   1
  -6 -11   4 2.04955 1.38784   6
   5  11  -4 4.64422 1.15417   2
  -5 -11   4 6.13254 1.49378   6
  -5 -11   4 5.47473 1.19607   1
   4  11  -4 -0.7877  0.8188   2
  -4 -11   4 0.27859 0.86167   1
  -4 -11   4 -1.8392  0.9936   6
   3  11  -4 2.45236 0.90626   2
   3  11  -4 1.77397 0.99560   1
  -3 -11   4 1.29684 0.96259   1
  -3 -11   4 3.41801 1.06765   6
   2  11  -4 4.93811 1.01128   2
   2  11  -4 6.15165 1.18274   1
  -2 -11   4 5.10941 1.11213   1
   1  11  -4 141.579   4.757   1
   1  11  -4 144.591   4.534   2
  -1 -11   4 133.958   4.758   1
   0  11  -4 136.903   4.680   1
   0 -11   4 144.308   4.770   1
  -1  11  -4 120.460   4.190   1
   1 -11   4 119.334   4.223   1
   1 -11   4 126.311   4.041   2
  -2  11  -4 0.79769 0.84019   1
   2 -11   4 0.05117 0.85907   1
   2 -11   4 1.04808 0.81352   2
  -3  11  -4 395.350  11.105   1
   3 -11   4 394.622  11.133   1
   3 -11   4 406.473  10.914   2
  -4  11  -4 39.5731  2.0467   1
  -4  11  -4 40.8772  2.2616   5
   4 -11   4 42.7449  2.0487   2
   4 -11   4 41.4779  2.1145   1
  -5  11  -4 9.69283 1.26528   5
  -5  11  -4 9.29024 1.06826   1
   5 -11   4 9.05804 1.05231   2
  -6  11  -4 2.44190 0.80952   3
  -6  11  -4 0.97266 0.67326   1
  -6  11  -4 1.22985 1.13681   7
   6 -11   4 1.54504 0.73302   2
  -7  11  -4 10.2923  1.1539   3
  -7  11  -4 12.2698  1.7376   7
   7 -11   4 10.3584  1.1193   2
  -8  11  -4 6.34620 1.62105   7
  -8  11  -4 5.31069 0.94664   3
   8 -11   4 6.82536 0.99806   2
  -9  11  -4 -1.3018  1.2670   7
  -9  11  -4 0.80356 0.71993   3
   9 -11   4 0.62447 0.77756   2
 -10  11  -4 2.91580 0.81548   3
 -10  11  -4 3.36478 1.64726   7
  10 -11   4 2.69579 0.92119   2
 -11  11  -4 -0.5530  0.6620   3
 -11  11  -4 1.11287 1.65129   7
   8  10  -4 3.41077 1.13770   2
  -8 -10   4 0.78299 1.53022   6
   7  10  -4 2.51082 1.00955   2
  -7 -10   4 -1.1251  1.2365   6
   6  10  -4 39.6593  2.2840   2
  -6 -10   4 43.7917  2.9323   6
  -6 -10   4 40.4686  2.1711   1
   5  10  -4 67.1681  2.8929   2
  -5 -10   4 64.8141  2.8414   1
  -5 -10   4 68.7856  3.3487   6
   4  10  -4 48.6282  2.3217   2
  -4 -10   4 48.6422  2.5772   6
  -4 -10   4 45.0983  2.3905   1
   3  10  -4 0.23303 0.80291   1
   3  10  -4 -0.8243  0.6555   2
  -3 -10   4 0.37746 0.85876   6
  -3 -10   4 0.39841 0.81897   1
   2  10  -4 22.6954  1.6933   1
   2  10  -4 24.1087  1.5979   2
  -2 -10   4 24.2665  1.6710   6
  -2 -10   4 24.4690  1.7533   1
   1  10  -4 47.4361  2.0371   2
   1  10  -4 44.0516  2.1680   1
  -1 -10   4 42.5688  2.1824   1
   0  10  -4 -0.8331  0.6098   1
   0  10  -4 0.36756 0.59472   2
   0 -10   4 -0.0013  0.7192   1
   0 -10   4 0.56565 0.62009   2
  -1  10  -4 155.194   4.976   1
   1 -10   4 155.815   4.999   1
   1 -10   4 164.971   4.823   2
  -2  10  -4 465.384  12.955   1
   2 -10   4 486.043  12.741   2
   2 -10   4 478.416  12.990   1
  -3  10  -4 87.2383  3.1976   1
   3 -10   4 93.7773  3.1565   2
   3 -10   4 93.2796  3.2926   1
  -4  10  -4 305.465   8.722   1
  -4  10  -4 327.262   9.355   5
   4 -10   4 310.910   8.835   1
   4 -10   4 305.851   8.625   2
  -5  10  -4 1.38646 0.72169   1
  -5  10  -4 1.35073 0.85048   5
  -5  10  -4 -0.1369  0.6498   3
   5 -10   4 0.02965 0.63938   2
  -6  10  -4 267.232   7.305   1
  -6  10  -4 263.220   8.831   7
  -6  10  -4 257.592   7.210   3
   6 -10   4 257.086   7.330   2
  -7  10  -4 0.68413 0.64066   3
  -7  10  -4 0.51909 1.12683   7
   7 -10   4 0.76840 0.66615   2
  -8  10  -4 22.5487  2.3220   7
  -8  10  -4 26.7622  1.6444   3
   8 -10   4 26.8837  1.6065   2
  -9  10  -4 4.17660 1.56042   7
  -9  10  -4 2.57341 0.78997   3
   9 -10   4 2.70049 0.78957   2
 -10  10  -4 10.0603  2.0178   7
 -10  10  -4 9.41484 1.05078   3
  10 -10   4 11.9205  1.1725   2
 -11  10  -4 1.49662 0.69117   3
 -11  10  -4 0.08164 1.48656   7
  11 -10   4 -0.4592  0.7985   2
   8   9  -4 5.99415 1.14784   2
  -8  -9   4 5.95198 1.65481   6
   7   9  -4 1.86899 0.87899   2
  -7  -9   4 0.59812 1.28996   6
   6   9  -4 13.8245  1.3240   2
  -6  -9   4 13.4876  1.3121   1
  -6  -9   4 16.9970  1.8475   6
   5   9  -4 21.1951  1.5964   2
  -5  -9   4 20.4521  1.6054   1
  -5  -9   4 22.4708  1.9651   6
   4   9  -4 21.0662  1.5186   2
   4   9  -4 21.5151  1.6843   1
  -4  -9   4 23.4853  1.8051   6
  -4  -9   4 22.4090  1.5483   1
   3   9  -4 -0.7515  0.7180   1
   3   9  -4 0.95205 0.64393   2
  -3  -9   4 0.14582 0.67890   1
  -3  -9   4 -0.6294  0.7897   6
   2   9  -4 34.5580  1.8352   1
   2   9  -4 31.5319  1.6422   2
  -2  -9   4 29.6645  1.7510   6
  -2  -9   4 34.1461  1.8324   1
   1   9  -4 3.17754 0.75971   1
   1   9  -4 3.35982 0.67391   2
  -1  -9   4 3.46554 0.79920   1
  -1  -9   4 3.73994 0.72971   6
   0   9  -4 147.259   4.216   2
   0   9  -4 136.742   4.386   1
   0  -9   4 141.123   4.222   2
   0  -9   4 133.667   4.371   1
  -1   9  -4 34.8439  1.6762   1
   1  -9   4 34.2263  1.6096   2
   1  -9   4 30.4535  1.6560   1
  -2   9  -4 25.0569  1.4298   1
   2  -9   4 25.5308  1.4037   2
   2  -9   4 24.4709  1.4733   1
  -3   9  -4 17.1963  1.2365   3
  -3   9  -4 17.1693  1.2514   1
   3  -9   4 17.3204  1.2315   2
   3  -9   4 16.0969  1.2480   1
  -4   9  -4 51.1040  2.1115   1
  -4   9  -4 52.9550  2.1207   3
  -4   9  -4 56.1339  2.2949   5
   4  -9   4 56.6558  2.2322   1
   4  -9   4 54.4665  2.1107   2
  -5   9  -4 78.2512  2.7087   1
  -5   9  -4 81.0683  3.4770   7
  -5   9  -4 79.6475  2.7567   3
   5  -9   4 76.9317  2.6949   2
  -6   9  -4 43.8376  2.6682   7
  -6   9  -4 45.2510  1.9726   3
  -6   9  -4 47.1022  1.8125   1
   6  -9   4 42.1630  1.8832   2
  -7   9  -4 83.7809  3.8543   7
  -7   9  -4 82.3652  2.8718   3
   7  -9   4 82.7884  2.8381   2
  -8   9  -4 0.63131 0.62138   3
  -8   9  -4 0.67468 1.20499   7
   8  -9   4 0.36049 0.62890   2
  -9   9  -4 95.4184  4.5072   7
  -9   9  -4 86.2398  3.0706   3
   9  -9   4 94.5743  3.1119   2
 -10   9  -4 0.67823 0.63651   3
 -10   9  -4 3.67533 1.58095   7
  10  -9   4 1.58070 0.71855   2
 -11   9  -4 5.53456 0.79689   3
 -11   9  -4 4.31165 1.82329   7
  11  -9   4 7.25602 0.98227   2
   9   8  -4 4.39297 1.03602   2
  -9  -8   4 3.01295 1.57043   6
   8   8  -4 13.6072  1.3411   2
  -8  -8   4 12.3919  1.9173   6
   7   8  -4 -0.2584  0.7073   2
   7   8  -4 0.01934 0.70601   4
  -7  -8   4 -0.5985  1.1369   6
   6   8  -4 116.131   4.087   4
   6   8  -4 114.304   3.854   2
  -6  -8   4 117.875   3.813   1
  -6  -8   4 113.766   4.612   6
   5   8  -4 2.39763 0.74701   2
   5   8  -4 2.50179 0.80663   4
  -5  -8   4 2.06522 1.09722   6
  -5  -8   4 1.87675 0.78414   1
   4   8  -4 5.56632 0.83191   2
   4   8  -4 5.09887 0.95643   1
   4   8  -4 6.78836 0.93633   4
  -4  -8   4 6.38433 1.11114   6
  -4  -8   4 6.00882 0.93002   1
   3   8  -4 333.690   9.055   1
   3   8  -4 316.001   8.786   2
  -3  -8   4 322.851   8.990   1
  -3  -8   4 315.015   9.595   6
   2   8  -4 332.068   9.124   2
   2   8  -4 343.563   9.377   1
  -2  -8   4 340.416   9.863   6
  -2  -8   4 333.129   9.348   1
   1   8  -4 0.27636 0.47019   2
   1   8  -4 0.96844 0.59239   1
  -1  -8   4 0.51893 0.50125   6
  -1  -8   4 0.64307 0.58962   1
  -1  -8   4 0.76349 0.52013   2
   0   8  -4 211.169   5.889   2
   0   8  -4 208.954   6.098   1
   0  -8   4 208.338   6.115   1
   0  -8   4 211.624   5.908   2
   0  -8   4 215.839   6.139   6
  -1   8  -4 122.749   3.910   1
  -1   8  -4 128.952   3.715   2
   1  -8   4 127.438   3.795   2
   1  -8   4 124.111   3.915   1
  -2   8  -4 30.8762  1.5113   1
   2  -8   4 33.0344  1.4968   2
   2  -8   4 33.0545  1.5922   1
  -3   8  -4 300.712   7.844   3
  -3   8  -4 295.247   8.162   1
   3  -8   4 298.263   8.210   1
   3  -8   4 290.943   8.021   2
  -4   8  -4 41.4083  1.7312   3
  -4   8  -4 42.3335  1.7143   1
  -4   8  -4 45.0288  1.8428   5
   4  -8   4 43.9386  1.8594   1
   4  -8   4 40.6502  1.6955   2
  -5   8  -4 30.7478  1.3924   1
  -5   8  -4 24.9097  1.9331   7
  -5   8  -4 28.3698  1.4492   3
   5  -8   4 26.5202  1.3492   2
  -6   8  -4 290.037   7.616   3
  -6   8  -4 288.003   9.369   7
   6  -8   4 279.033   7.724   2
  -7   8  -4 38.9198  1.7104   3
  -7   8  -4 37.1822  2.5505   7
   7  -8   4 37.4433  1.6572   2
  -8   8  -4 50.4805  2.9686   7
  -8   8  -4 53.0467  2.1148   3
   8  -8   4 54.5264  2.0541   2
  -9   8  -4 26.3993  1.5273   3
  -9   8  -4 30.0830  2.6462   7
   9  -8   4 25.3667  1.4755   2
 -10   8  -4 30.4389  1.6414   3
 -10   8  -4 37.7264  3.0634   7
  10  -8   4 35.4044  1.7389   2
 -11   8  -4 4.36135 0.71823   3
 -11   8  -4 6.99899 1.93874   7
  11  -8   4 4.43188 0.87356   2
  10   7  -4 4.98880 1.12084   4
  10   7  -4 2.26666 0.95721   2
 -10  -7   4 3.79289 1.64858   6
   9   7  -4 1.82482 0.89136   4
   9   7  -4 2.97444 0.89942   2
  -9  -7   4 0.41183 1.31245   6
   8   7  -4 4.70464 0.88070   2
   8   7  -4 2.76175 0.86229   4
  -8  -7   4 4.39240 1.38467   6
   7   7  -4 26.5501  1.7637   4
   7   7  -4 21.4794  1.5503   2
  -7  -7   4 22.6173  2.1021   6
   6   7  -4 12.3799  1.1150   2
   6   7  -4 13.4651  1.2172   4
  -6  -7   4 13.3163  1.6162   6
  -6  -7   4 11.9717  1.1044   1
   5   7  -4 32.0798  1.6137   2
   5   7  -4 35.6027  1.7781   4
  -5  -7   4 31.9553  1.6130   1
  -5  -7   4 36.5155  2.1461   6
   4   7  -4 78.5642  2.8353   4
   4   7  -4 85.6561  2.8938   1
   4   7  -4 75.3085  2.6783   2
  -4  -7   4 81.6723  2.8019   1
  -4  -7   4 78.5346  3.1572   6
   3   7  -4 885.496  22.773   4
   3   7  -4 886.556  22.628   1
   3   7  -4 856.963  22.279   2
  -3  -7   4 864.881  22.597   1
  -3  -7   4 839.226  24.197   6
   2   7  -4 407.442  10.921   2
   2   7  -4 420.252  11.156   1
   2   7  -4 419.940  11.207   4
  -2  -7   4 410.692  11.816   6
  -2  -7   4 406.064  11.127   1
   1   7  -4 110.825   3.512   1
   1   7  -4 111.052   3.385   2
  -1  -7   4 112.969   3.553   6
  -1  -7   4 110.142   3.527   1
  -1  -7   4 114.479   3.339   2
   0   7  -4 219.303   6.146   1
   0   7  -4 213.103   5.910   2
   0  -7   4 205.195   5.906   2
   0  -7   4 217.652   6.136   1
   0  -7   4 222.113   6.199   6
  -1   7  -4 890.734  23.491   1
  -1   7  -4 921.750  23.096   2
   1  -7   4 917.506  23.514   1
   1  -7   4 894.113  23.156   2
  -2   7  -4 764.507  20.087   1
  -2   7  -4 798.542  19.195   3
   2  -7   4 771.718  20.096   1
   2  -7   4 752.277  19.805   2
  -3   7  -4 173.197   4.729   3
  -3   7  -4 167.752   4.893   1
   3  -7   4 174.486   4.969   1
   3  -7   4 167.151   4.801   2
  -4   7  -4 -0.1080  0.4468   5
  -4   7  -4 0.31790 0.43723   3
  -4   7  -4 0.00486 0.41193   1
   4  -7   4 0.57803 0.50498   1
   4  -7   4 0.08173 0.40527   2
  -5   7  -4 152.385   4.314   3
  -5   7  -4 156.708   4.362   1
  -5   7  -4 150.041   5.395   7
   5  -7   4 150.502   4.335   2
  -6   7  -4 35.6609  2.1127   7
  -6   7  -4 33.3837  1.5194   3
   6  -7   4 31.9248  1.4085   2
  -7   7  -4 46.2111  1.8459   3
  -7   7  -4 45.6103  2.7129   7
   7  -7   4 46.1251  1.7403   2
  -8   7  -4 2.47063 0.62549   3
  -8   7  -4 3.36805 1.26969   7
   8  -7   4 3.47161 0.62678   2
  -9   7  -4 51.6547  2.0495   3
  -9   7  -4 52.1520  3.2621   7
   9  -7   4 55.2537  2.0289   2
 -10   7  -4 12.1424  1.0116   3
 -10   7  -4 14.9732  2.1246   7
  10  -7   4 12.5942  1.0187   2
 -11   7  -4 0.87700 1.64105   7
 -11   7  -4 -0.5323  0.5452   3
  11  -7   4 -0.5298  0.6534   2
  10   6  -4 0.86045 0.75899   2
  10   6  -4 0.02244 0.76562   4
 -10  -6   4 -0.1353  1.3562   6
   9   6  -4 18.8795  1.5219   2
   9   6  -4 24.0611  1.7430   4
  -9  -6   4 24.1555  2.3377   6
   8   6  -4 -0.7889  0.5652   2
   8   6  -4 -0.1747  0.6347   4
  -8  -6   4 -0.0449  1.0615   6
   7   6  -4 54.3229  2.1287   2
   7   6  -4 52.9769  2.2808   4
  -7  -6   4 55.9072  2.9540   6
   6   6  -4 3.52367 0.79053   4
   6   6  -4 5.03743 0.76449   2
  -6  -6   4 5.41644 0.76183   1
  -6  -6   4 5.37011 1.19240   6
   5   6  -4 1.18946 0.54139   2
   5   6  -4 1.82192 0.58578   4
  -5  -6   4 3.54680 0.96353   6
  -5  -6   4 1.39684 0.57209   1
   4   6  -4 250.549   7.167   4
   4   6  -4 273.583   7.228   1
   4   6  -4 248.531   6.963   2
  -4  -6   4 255.357   7.090   1
  -4  -6   4 253.433   7.835   6
   3   6  -4 27.3881  1.2719   2
   3   6  -4 26.4650  1.3857   1
   3   6  -4 28.5020  1.3725   4
  -3  -6   4 27.7897  1.3249   1
  -3  -6   4 27.1708  1.5092   6
   2   6  -4 2072.98   53.09   2
   2   6  -4 2115.00   54.13   4
   2   6  -4 2180.43   53.73   1
  -2  -6   4 2046.85   57.43   6
  -2  -6   4 2118.17   53.71   1
   1   6  -4 0.08888 0.51249   1
   1   6  -4 0.73871 0.43421   4
   1   6  -4 1.45150 0.46472   2
  -1  -6   4 -0.0158  0.4127   2
  -1  -6   4 0.24121 0.52229   1
  -1  -6   4 -0.2244  0.4442   6
   0   6  -4 60.3099  2.1418   1
   0   6  -4 57.5374  1.9836   2
   0  -6   4 60.5628  1.9847   6
   0  -6   4 60.9977  2.0178   2
   0  -6   4 62.3952  2.1635   1
  -1   6  -4 58.8558  1.8673   2
  -1   6  -4 56.0963  2.0299   1
   1  -6   4 56.3279  2.0412   1
   1  -6   4 55.7267  1.9361   2
  -2   6  -4 148.740   4.092   3
  -2   6  -4 147.493   4.275   1
   2  -6   4 143.175   4.154   2
   2  -6   4 149.641   4.309   1
  -3   6  -4 319.338   8.513   3
  -3   6  -4 320.614   8.882   1
  -3   6  -4 349.716   9.327   5
   3  -6   4 353.209   9.036   4
   3  -6   4 314.502   8.742   2
   3  -6   4 337.337   8.950   1
  -4   6  -4 3.02481 0.78996   7
  -4   6  -4 2.08926 0.44168   5
  -4   6  -4 2.12101 0.47717   3
  -4   6  -4 2.38208 0.49343   1
   4  -6   4 1.35072 0.44217   4
   4  -6   4 1.70691 0.42215   2
   4  -6   4 1.83242 0.57535   1
  -5   6  -4 107.153   3.058   1
  -5   6  -4 101.408   3.930   7
  -5   6  -4 100.186   3.053   3
   5  -6   4 100.740   3.040   2
   5  -6   4 110.681   4.577   8
   5  -6   4 103.416   3.218   4
  -6   6  -4 3.62002 1.06524   7
  -6   6  -4 3.10795 0.60020   3
   6  -6   4 3.39986 0.58761   4
   6  -6   4 3.43586 0.52254   2
   6  -6   4 3.80530 1.16623   8
  -7   6  -4 18.1725  1.7549   7
  -7   6  -4 17.6878  1.1438   3
   7  -6   4 19.2022  1.0448   2
  -8   6  -4 1.15975 1.00159   7
  -8   6  -4 0.53831 0.54115   3
   8  -6   4 -0.8893  0.4463   2
  -9   6  -4 5.29602 1.46898   7
  -9   6  -4 2.94364 0.65928   3
   9  -6   4 4.40436 0.66995   2
 -10   6  -4 -0.1765  0.5632   3
 -10   6  -4 2.60505 1.49118   7
  10  -6   4 -0.2219  0.5643   2
 -11   6  -4 0.65169 0.57467   3
 -11   6  -4 4.26446 1.81199   7
  11  -6   4 1.23432 0.69106   2
  11   5  -4 23.4568  1.8793   4
  11   5  -4 25.8059  1.7245   2
  10   5  -4 3.91817 0.90864   4
  10   5  -4 6.48547 0.91008   2
 -10  -5   4 5.23202 1.63902   6
   9   5  -4 9.73945 1.02471   4
   9   5  -4 7.22816 0.85235   2
  -9  -5   4 9.88885 1.67031   6
   8   5  -4 25.7382  1.5424   4
   8   5  -4 26.3299  1.3770   2
  -8  -5   4 26.0732  2.2079   6
   7   5  -4 37.0332  1.7294   4
   7   5  -4 37.0996  1.5673   2
  -7  -5   4 37.5976  2.3710   6
   6   5  -4 120.267   3.572   2
   6   5  -4 121.043   3.773   4
  -6  -5   4 118.491   4.459   6
  -6  -5   4 126.538   3.653   3
   5   5  -4 132.829   3.905   2
   5   5  -4 133.127   4.070   4
  -5  -5   4 144.200   3.983   1
  -5  -5   4 135.675   6.144   9
  -5  -5   4 134.368   4.682   6
  -5  -5   4 139.688   3.922   3
   4   5  -4 20.4890  1.1594   1
   4   5  -4 19.1223  1.0717   4
   4   5  -4 18.3074  0.9844   2
  -4  -5   4 19.6064  1.0506   3
  -4  -5   4 19.6294  1.3654   6
  -4  -5   4 20.6073  1.0754   1
  -4  -5   4 20.3521  1.8678   9
   3   5  -4 676.844  17.719   2
   3   5  -4 743.161  18.057   1
   3   5  -4 681.979  18.108   4
  -3  -5   4 694.453  17.160   3
  -3  -5   4 682.456  17.967   1
  -3  -5   4 674.537  19.343   6
   2   5  -4 88.3883  2.7471   1
   2   5  -4 86.0388  2.6234   2
   2   5  -4 88.6860  2.7438   4
  -2  -5   4 86.0966  2.8906   6
  -2  -5   4 84.7495  2.7456   1
   1   5  -4 199.771   5.469   4
   1   5  -4 187.442   5.283   2
   1   5  -4 194.714   5.435   1
  -1  -5   4 200.102   5.460   1
  -1  -5   4 198.737   5.690   6
  -1  -5   4 188.980   5.241   2
   0   5  -4 1309.48   32.77   2
   0   5  -4 1303.52   33.18   1
   0  -5   4 1289.75   33.19   1
   0  -5   4 1250.45   32.75   2
   0  -5   4 1331.51   35.30   6
  -1   5  -4 1715.17   43.15   2
  -1   5  -4 1694.70   43.68   1
   1  -5   4 1692.28   43.20   2
   1  -5   4 1756.72   43.72   1
  -2   5  -4 298.982   7.920   1
  -2   5  -4 288.703   7.546   3
   2  -5   4 292.198   7.765   2
   2  -5   4 297.827   7.931   1
  -3   5  -4 147.905   4.284   1
  -3   5  -4 157.489   4.368   5
  -3   5  -4 149.220   4.136   3
   3  -5   4 145.468   4.176   2
   3  -5   4 158.207   4.371   4
  -4   5  -4 500.305  15.204   7
  -4   5  -4 500.493  12.768   3
  -4   5  -4 530.432  13.302   1
  -4   5  -4 537.216  14.199   6
   4  -5   4 504.866  13.443   4
   4  -5   4 487.130  13.100   2
   4  -5   4 510.132  17.241   8
  -5   5  -4 224.371   5.766   1
  -5   5  -4 204.159   6.963   7
  -5   5  -4 208.692   5.668   3
  -5   5  -4 220.675   6.337   6
   5  -5   4 203.774   5.707   2
   5  -5   4 215.928   7.993   8
   5  -5   4 216.862   5.962   4
  -6   5  -4 31.8403  2.0518   7
  -6   5  -4 30.5962  1.3416   3
   6  -5   4 30.1238  2.3485   8
   6  -5   4 31.0990  1.3721   4
   6  -5   4 28.6793  1.2078   2
  -7   5  -4 21.8002  1.2060   3
  -7   5  -4 17.0199  1.7829   7
   7  -5   4 24.7160  1.2627   4
   7  -5   4 22.1181  1.0724   2
  -8   5  -4 5.81803 1.37971   7
  -8   5  -4 5.55541 0.72139   3
   8  -5   4 6.36007 0.66638   2
  -9   5  -4 0.76312 1.21893   7
  -9   5  -4 0.16929 0.55575   3
   9  -5   4 -0.7152  0.4999   2
 -10   5  -4 7.91507 1.82851   7
 -10   5  -4 7.99213 0.84721   3
  10  -5   4 9.84909 0.90419   2
 -11   5  -4 15.5041  1.2210   3
 -11   5  -4 13.5347  2.3731   7
  11  -5   4 16.9353  1.3476   2
  11   4  -4 3.77930 0.79408   2
  11   4  -4 3.49476 0.83174   4
 -11  -4   4 2.43756 1.62912   6
  10   4  -4 0.75673 0.63316   4
  10   4  -4 0.47377 0.58671   2
 -10  -4   4 0.05949 0.61734   3
 -10  -4   4 -1.3402  1.1670   6
   9   4  -4 14.9617  1.2607   4
   9   4  -4 15.6111  1.0910   2
  -9  -4   4 19.3865  1.2146   3
  -9  -4   4 15.5204  1.8822   6
   8   4  -4 4.33322 0.67093   4
   8   4  -4 3.73672 0.56509   2
  -8  -4   4 2.18421 1.12412   6
  -8  -4   4 3.37238 0.63811   3
   7   4  -4 71.0294  2.4779   4
   7   4  -4 69.3438  2.2499   2
  -7  -4   4 74.7555  3.2834   6
  -7  -4   4 70.7388  3.0652   5
  -7  -4   4 75.4080  2.4083   3
   6   4  -4 104.825   3.043   2
   6   4  -4 102.852   3.241   4
  -6  -4   4 105.465   3.838   5
  -6  -4   4 111.586   3.148   3
  -6  -4   4 105.160   3.963   6
   5   4  -4 59.0042  2.0872   4
   5   4  -4 59.5162  1.9358   2
  -5  -4   4 63.9206  2.0344   3
  -5  -4   4 66.2702  2.6406   6
  -5  -4   4 63.5839  3.4539   9
  -5  -4   4 66.2086  2.0052   1
  -5  -4   4 60.9566  2.5323   5
   4   4  -4 249.247   6.891   4
   4   4  -4 249.641   6.674   2
  -4  -4   4 251.864   7.535   5
  -4  -4   4 262.563   6.580   3
  -4  -4   4 262.785   6.821   1
  -4  -4   4 249.246  10.021   9
  -4  -4   4 246.862   7.589   6
   3   4  -4 0.71635 0.37817   4
   3   4  -4 0.76784 0.36419   2
  -3  -4   4 0.27275 0.34798   3
  -3  -4   4 0.45127 0.55621   6
  -3  -4   4 1.38149 0.45816   1
  -3  -4   4 1.76988 0.64786   5
   2   4  -4 0.06065 0.32840   2
   2   4  -4 0.07071 0.41213   1
   2   4  -4 -0.1029  0.3195   4
  -2  -4   4 2.84551 0.56212   6
  -2  -4   4 0.01832 0.49343   5
  -2  -4   4 -0.3032  0.3848   1
   1   4  -4 1196.35   30.60   1
   1   4  -4 1171.63   30.22   2
  -1  -4   4 1191.64   30.20   2
  -1  -4   4 1217.22   30.61   1
  -1  -4   4 1208.82   32.69   6
   0   4  -4 2436.88   62.00   1
   0   4  -4 2413.32   61.33   2
   0  -4   4 2514.45   62.03   1
   0  -4   4 2412.03   61.34   2
  -1   4  -4 208.967   5.645   1
   1  -4   4 204.862   5.656   1
   1  -4   4 205.938   5.522   2
  -2   4  -4 2.39595 0.42943   3
  -2   4  -4 1.91334 0.47787   1
   2  -4   4 2.22025 0.41817   2
  -3   4  -4 140.249   3.877   3
  -3   4  -4 148.918   4.039   1
   3  -4   4 136.706   3.908   2
   3  -4   4 146.048   4.081   4
   3  -4   4 140.997   5.397   8
  -4   4  -4 169.255   5.546   7
  -4   4  -4 169.726   4.584   1
  -4   4  -4 168.793   5.006   6
  -4   4  -4 158.547   4.459   3
   4  -4   4 166.656   4.690   4
   4  -4   4 165.140   6.262   8
   4  -4   4 165.077   4.505   2
  -5   4  -4 28.7419  1.4889   6
  -5   4  -4 26.5571  1.2363   3
  -5   4  -4 29.3567  1.7447   7
  -5   4  -4 32.4343  1.1411   1
   5  -4   4 30.2857  2.0681   8
   5  -4   4 28.9699  1.1484   2
   5  -4   4 29.5689  1.2764   4
  -6   4  -4 2.23766 0.51558   3
  -6   4  -4 0.83505 0.86384   7
  -6   4  -4 2.30166 0.71270   6
   6  -4   4 1.61524 0.48095   4
   6  -4   4 1.96963 1.06226   8
   6  -4   4 1.81496 0.43096   2
  -7   4  -4 57.4169  2.0876   3
  -7   4  -4 58.3234  3.0356   7
  -7   4  -4 60.6950  2.6411   6
   7  -4   4 63.1465  2.0005   2
   7  -4   4 62.4648  2.2134   4
  -8   4  -4 32.8073  1.5348   3
  -8   4  -4 37.1128  2.5493   7
   8  -4   4 34.3034  1.4224   2
  -9   4  -4 4.06431 1.46172   7
  -9   4  -4 3.83681 0.68948   3
   9  -4   4 4.05727 0.66196   2
 -10   4  -4 2.24390 1.53869   7
 -10   4  -4 2.45812 0.66584   3
  10  -4   4 3.30200 0.69392   2
 -11   4  -4 46.3151  3.6756   7
  11  -4   4 42.4981  2.0066   2
 -12  -3   4 1.54102 0.58538   3
  11   3  -4 13.4208  1.1327   4
 -11  -3   4 15.0040  2.1718   6
 -11  -3   4 15.0792  1.1635   3
  10   3  -4 43.0948  1.9199   4
  10   3  -4 45.0241  1.6587   2
 -10  -3   4 42.4162  2.9806   6
 -10  -3   4 41.6058  1.7164   3
   9   3  -4 3.94174 0.50584   2
   9   3  -4 3.18064 0.61737   4
  -9  -3   4 2.75010 1.28002   6
  -9  -3   4 3.69573 0.59270   3
  -9  -3   4 4.00943 1.24395   5
   8   3  -4 1.33528 0.47725   4
   8   3  -4 1.44393 0.37007   2
  -8  -3   4 1.41513 0.48347   3
  -8  -3   4 1.49018 0.99472   5
  -8  -3   4 0.85788 1.00740   6
   7   3  -4 80.1565  2.2579   2
   7   3  -4 74.1949  2.4899   4
  -7  -3   4 78.3081  3.3436   6
  -7  -3   4 78.0996  3.1957   5
  -7  -3   4 81.0482  2.4452   3
   6   3  -4 7.53329 0.62212   4
   6   3  -4 6.97284 0.52872   2
  -6  -3   4 8.51322 1.07978   6
  -6  -3   4 6.75714 0.99960   5
  -6  -3   4 8.34322 0.64349   3
   5   3  -4 17.7249  0.7473   2
   5   3  -4 16.4252  0.8848   4
  -5  -3   4 16.0954  1.3103   6
  -5  -3   4 19.4511  1.8408   9
  -5  -3   4 19.0383  0.8949   3
  -5  -3   4 17.0036  1.2765   5
  -5  -3   4 18.2982  0.7844   1
   4   3  -4 32.4327  1.0927   2
   4   3  -4 29.8083  1.1933   4
  -4  -3   4 30.9011  1.5661   5
  -4  -3   4 30.7326  2.1205   9
  -4  -3   4 33.4841  1.1746   1
  -4  -3   4 30.2329  1.5874   6
  -4  -3   4 30.4904  1.1703   3
   3   3  -4 518.967  13.180   2
   3   3  -4 506.189  13.487   4
  -3  -3   4 510.565  14.381   5
  -3  -3   4 544.781  13.405   1
  -3  -3   4 513.689  12.782   3
  -3  -3   4 505.239  14.515   6
   2   3  -4 116.402   3.234   2
   2   3  -4 116.962   3.354   4
  -2  -3   4 116.038   3.626   6
  -2  -3   4 120.277   3.348   1
  -2  -3   4 116.234   3.613   5
   1   3  -4 3327.98   83.44   4
   1   3  -4 3202.59   81.91   2
  -1  -3   4 3269.52   87.62   5
  -1  -3   4 3272.77   82.72   1
   0   3  -4 37.2150  1.3816   1
   0   3  -4 35.2161  1.2595   2
   0  -3   4 38.4816  1.2942   2
   0  -3   4 39.2569  1.3918   1
   0  -3   4 38.5958  1.3285   5
   1  -3   4 0.27309 0.29623   2
  -2   3  -4 235.609   6.268   1
  -2   3  -4 232.989   8.040   8
  -2   3  -4 227.720   5.976   3
   2  -3   4 233.812   6.330   4
   2  -3   4 226.382   6.119   2
  -3   3  -4 149.062   4.829   7
  -3   3  -4 150.725   4.118   1
  -3   3  -4 139.274   3.942   3
   3  -3   4 146.142   5.472   8
   3  -3   4 146.983   4.150   4
   3  -3   4 145.793   4.001   2
  -4   3  -4 7.66380 0.61677   1
  -4   3  -4 6.77044 0.62334   3
  -4   3  -4 7.61876 0.97424   7
   4  -3   4 6.10720 1.02902   8
   4  -3   4 8.16643 0.70238   4
   4  -3   4 7.29293 0.56074   2
  -5   3  -4 7.81128 0.68548   3
  -5   3  -4 8.27920 0.89887   6
  -5   3  -4 8.43584 0.63163   1
  -5   3  -4 9.85601 1.16712   7
   5  -3   4 8.19139 0.66253   2
   5  -3   4 7.62953 0.63207   2
   5  -3   4 8.44211 0.70705   4
   5  -3   4 9.61613 1.30662   8
  -6   3  -4 9.73061 1.07804   6
  -6   3  -4 9.29192 1.28209   7
  -6   3  -4 8.23112 0.75683   3
   6  -3   4 8.40130 0.71141   2
   6  -3   4 7.44221 0.73045   4
   6  -3   4 6.79207 1.36320   8
  -7   3  -4 20.1841  1.9256   7
  -7   3  -4 21.8376  1.6898   6
  -7   3  -4 17.9593  1.1828   3
   7  -3   4 20.7689  1.0452   2
  -8   3  -4 11.0183  1.6799   7
  -8   3  -4 10.1266  1.3415   6
  -8   3  -4 8.99374 0.87877   3
   8  -3   4 9.98337 0.78945   2
  -9   3  -4 -0.3121  1.1955   7
  -9   3  -4 0.27500 0.56451   3
   9  -3   4 0.43786 0.54056   2
 -10   3  -4 0.46477 0.59939   3
 -10   3  -4 -1.1539  1.3173   7
  10  -3   4 0.66059 0.65089   2
  10  -3   4 1.01083 0.62125   2
 -11   3  -4 28.1701  3.0503   7
  11  -3   4 29.1615  1.8041   2
  12   2  -4 0.62518 0.66822   4
 -12  -2   4 2.31002 1.54192   6
  11   2  -4 14.0072  1.1795   4
 -11  -2   4 14.3945  0.9659   3
 -11  -2   4 13.8050  1.9892   6
  10   2  -4 -0.3627  0.4913   4
 -10  -2   4 -0.5285  1.0927   5
 -10  -2   4 0.29662 0.44128   3
 -10  -2   4 0.23596 1.16414   6
   9   2  -4 6.44977 0.64514   4
  -9  -2   4 5.95459 1.26822   5
  -9  -2   4 6.25842 0.60604   3
  -9  -2   4 5.18168 1.30744   6
   8   2  -4 0.33546 0.36796   4
  -8  -2   4 1.37751 0.94897   5
  -8  -2   4 -0.2697  0.3736   3
  -8  -2   4 0.62348 0.95082   6
   7   2  -4 375.773  10.232   4
  -7  -2   4 384.275  11.631   6
  -7  -2   4 399.023   9.749   3
  -7  -2   4 396.014  11.418   5
   6   2  -4 46.9162  1.6065   4
  -6  -2   4 52.6918  2.2341   5
  -6  -2   4 53.0900  3.1234   9
  -6  -2   4 47.2038  2.2206   6
  -6  -2   4 51.0391  1.5871   3
   5   2  -4 94.6183  2.7760   4
  -5  -2   4 98.3730  3.4332   6
  -5  -2   4 101.175   4.578   9
  -5  -2   4 98.3202  2.6819   3
  -5  -2   4 91.6039  3.3312   5
   4   2  -4 837.457  22.070   4
   4   2  -4 866.163  21.558   2
  -4  -2   4 855.400  23.812   6
  -4  -2   4 837.526  31.401   9
  -4  -2   4 858.687  20.925   3
  -4  -2   4 839.079  23.516   5
  -4  -2   4 905.095  21.857   1
   3   2  -4 218.152   5.897   4
   3   2  -4 224.202   5.721   2
  -3  -2   4 229.560   5.864   1
  -3  -2   4 222.345   5.615   3
  -3  -2   4 218.981   8.555   9
  -3  -2   4 214.876   6.472   6
  -3  -2   4 211.545   6.382   5
   2   2  -4 200.648   5.357   2
   2   2  -4 208.859   5.515   4
  -2  -2   4 203.970   5.955   6
  -2  -2   4 208.781   5.484   1
  -2  -2   4 197.982   5.857   5
   1   2  -4 1460.19   37.47   2
  -1  -2   4 1519.14   37.93   1
  -1  -2   4 1483.76   40.11   5
   0   2  -4 663.076  17.000   2
   0   2  -4 680.113  17.261   1
   0  -2   4 666.756  17.013   2
  -1   2  -4 36.2129  1.7144   8
  -1   2  -4 38.8199  1.3766   1
   1  -2   4 38.7870  1.2909   2
  -2   2  -4 1.35332 0.53777   7
  -2   2  -4 1.69914 0.61986   8
  -2   2  -4 0.47290 0.41504   1
   2  -2   4 1.42200 0.61815   8
   2  -2   4 0.65405 0.37727   4
   2  -2   4 0.43003 0.34780   2
  -3   2  -4 3.83624 0.50706   3
  -3   2  -4 3.65314 0.52754   1
  -3   2  -4 3.92235 0.71535   7
   3  -2   4 3.92621 0.46326   2
   3  -2   4 4.27672 0.52391   4
   3  -2   4 3.10674 0.79192   8
  -4   2  -4 255.595   8.002   7
  -4   2  -4 251.890   6.649   3
  -4   2  -4 261.026   6.866   1
   4  -2   4 263.218   7.006   4
   4  -2   4 250.227   6.751   2
   4  -2   4 254.602   9.107   8
  -5   2  -4 16.5103  1.4442   7
  -5   2  -4 18.1020  1.3212   6
  -5   2  -4 20.2383  1.0758   3
  -5   2  -4 21.6844  0.9242   1
   5  -2   4 18.7420  0.9167   2
   5  -2   4 20.4753  1.7980   8
   5  -2   4 17.8133  1.0576   4
  -6   2  -4 120.027   4.643   7
  -6   2  -4 122.470   3.620   3
  -6   2  -4 124.837   4.384   6
   6  -2   4 120.886   3.551   2
   6  -2   4 122.954   3.791   4
   6  -2   4 137.361   5.428   8
  -7   2  -4 26.9074  1.3960   3
  -7   2  -4 26.1836  2.1348   7
  -7   2  -4 26.8010  1.8712   6
   7  -2   4 27.1727  1.2679   2
  -8   2  -4 8.85577 0.92221   3
  -8   2  -4 10.9969  1.6713   7
  -8   2  -4 8.89079 1.36368   6
   8  -2   4 9.77659 0.85029   2
  -9   2  -4 7.17238 0.87256   3
  -9   2  -4 8.80386 1.73003   7
  -9   2  -4 7.98491 1.43350   6
   9  -2   4 8.22820 0.87971   2
 -10   2  -4 1.83829 1.57016   7
  10  -2   4 0.60517 0.70740   2
 -11   2  -4 25.6678  3.0124   7
  11  -2   4 28.4953  1.9138   2
  11  -2   4 32.4471  1.8650   2
  12   1  -4 -0.5125  0.5195   4
 -12  -1   4 2.29965 1.57785   6
  11   1  -4 -0.6780  0.4605   4
 -11  -1   4 -1.9310  1.1500   6
  10   1  -4 6.00932 0.62485   4
 -10  -1   4 5.40417 1.28594   5
 -10  -1   4 7.50898 1.55806   6
   9   1  -4 2.48268 0.44341   4
  -9  -1   4 1.04580 1.06707   6
  -9  -1   4 3.80649 1.05278   5
  -9  -1   4 2.77719 0.40794   3
   8   1  -4 68.2876  2.1027   4
  -8  -1   4 70.9659  3.1721   6
  -8  -1   4 72.9570  3.0692   5
  -8  -1   4 70.2963  2.0340   3
   7   1  -4 36.8247  1.2665   4
  -7  -1   4 38.3870  2.1188   6
  -7  -1   4 38.0440  2.0268   5
  -7  -1   4 37.9827  1.2662   3
   6   1  -4 6.33287 0.48276   4
  -6  -1   4 5.76367 0.86082   5
  -6  -1   4 4.67727 0.88186   6
  -6  -1   4 7.93643 1.29745   9
  -6  -1   4 6.09025 0.45938   3
   5   1  -4 1107.22   28.89   4
  -5  -1   4 1101.68   30.81   5
  -5  -1   4 1166.06   41.24   9
  -5  -1   4 1121.80   31.19   6
  -5  -1   4 1142.34   27.39   3
   4   1  -4 314.439   8.219   4
  -4  -1   4 318.827   7.825   3
  -4  -1   4 312.739  11.990   9
  -4  -1   4 305.487   8.948   5
  -4  -1   4 313.497   9.087   6
   3   1  -4 811.000  20.975   4
   3   1  -4 824.234  20.517   2
  -3  -1   4 790.663  29.632   9
  -3  -1   4 814.148  22.505   6
  -3  -1   4 790.579  22.228   5
  -3  -1   4 819.273  19.870   3
  -3  -1   4 850.790  20.803   1
   2   1  -4 128.382   3.517   2
   2   1  -4 127.434   3.634   4
  -2  -1   4 131.251   3.904   5
  -2  -1   4 135.078   3.630   1
   1   1  -4 2239.74   57.48   2
  -1  -1   4 2339.58   58.14   1
  -1  -1   4 2297.99   61.50   5
   0   1  -4 155.421   4.169   2
   0   1  -4 153.985   4.292   1
   0  -1   4 155.657   4.183   2
  -1   1  -4 4.12343 0.46982   3
  -1   1  -4 4.02207 0.50499   1
  -1   1  -4 3.80270 0.57482   8
   1  -1   4 4.84385 0.45209   2
  -2   1  -4 121.335   3.906   7
  -2   1  -4 124.490   4.491   8
  -2   1  -4 120.428   3.358   3
  -2   1  -4 120.931   3.506   1
   2  -1   4 113.507   4.448   8
   2  -1   4 124.016   3.547   4
   2  -1   4 119.164   3.388   2
  -3   1  -4 29.7298  1.4676   7
  -3   1  -4 26.8740  1.2077   1
  -3   1  -4 28.3252  1.2096   3
   3  -1   4 27.8551  1.7121   8
   3  -1   4 26.0804  1.1076   2
   3  -1   4 30.8208  1.2739   4
  -4   1  -4 41.0143  1.5157   1
  -4   1  -4 40.8666  1.9307   7
  -4   1  -4 39.6070  1.5407   3
   4  -1   4 42.8707  2.2910   8
   4  -1   4 41.9754  1.6072   4
   4  -1   4 39.1803  1.4362   2
   4  -1   4 39.8862  2.3647   9
  -5   1  -4 19.3019  1.5033   7
  -5   1  -4 20.6202  0.9963   1
  -5   1  -4 19.9112  1.5191   6
  -5   1  -4 19.2156  1.1408   3
   5  -1   4 21.2327  1.8582   8
   5  -1   4 20.2922  1.0302   2
   5  -1   4 21.4644  1.1661   4
  -6   1  -4 128.635   4.867   7
  -6   1  -4 131.841   3.867   3
  -6   1  -4 127.221   4.693   6
   6  -1   4 132.188   3.825   2
   6  -1   4 137.191   5.608   8
  -7   1  -4 32.6613  2.3038   7
  -7   1  -4 27.5356  2.0219   6
  -7   1  -4 28.0344  1.5055   3
   7  -1   4 28.2272  1.4227   2
  -8   1  -4 6.04653 1.22355   6
  -8   1  -4 4.92667 1.40359   7
  -8   1  -4 2.91212 0.73284   3
   8  -1   4 3.65532 0.74855   2
  -9   1  -4 10.4271  1.8889   7
  -9   1  -4 10.8860  1.6554   6
   9  -1   4 11.4853  1.0644   2
 -10   1  -4 4.56181 1.52603   6
 -10   1  -4 2.83197 1.70452   7
  10  -1   4 6.60503 0.98926   2
 -12   0   4 15.9709  2.2138   6
 -11   0   4 10.4741  1.7926   6
  10   0  -4 9.19421 0.68706   4
 -10   0   4 9.58833 1.61554   6
 -10   0   4 8.71622 1.41929   5
  -9   0   4 10.4519  1.4925   6
  -9   0   4 12.7901  1.4661   5
  -8   0   4 198.648   6.528   6
  -8   0   4 192.022   4.948   3
  -8   0   4 199.286   6.376   5
  -7   0   4 76.8761  3.1380   6
  -7   0   4 78.4887  2.1636   3
  -7   0   4 81.8742  3.1197   5
   6   0  -4 48.5437  1.4796   4
  -6   0   4 51.8668  3.0367   9
  -6   0   4 48.0748  2.0877   5
  -6   0   4 48.3527  1.4618   3
  -6   0   4 51.9897  2.2135   6
   5   0  -4 5.87363 0.43458   4
  -5   0   4 5.85134 0.44990   3
  -5   0   4 6.69260 1.12676   9
  -5   0   4 5.97413 0.82608   6
  -5   0   4 6.22740 0.76759   5
   4   0  -4 1306.99   45.91   9
   4   0  -4 1233.47   32.42   4
   4   0  -4 1339.96   31.69   2
  -4   0   4 1254.73   45.86   9
  -4   0   4 1200.78   34.37   5
  -4   0   4 1257.30   34.77   6
  -4   0   4 1265.85   30.71   3
   3   0  -4 621.151  15.767   4
   3   0  -4 627.271  15.403   2
  -3   0   4 603.297  14.928   3
  -3   0   4 582.755  16.731   5
  -3   0   4 582.913  22.237   9
  -3   0   4 632.494  15.625   1
   2   0  -4 16.5426  0.7333   2
  -2   0   4 16.5946  0.8944   5
  -2   0   4 15.2208  1.0426   9
  -2   0   4 17.1780  0.8151   1
   1   0  -4 682.426  17.308   2
  -1   0   4 683.888  17.543   1
  -1   0   4 684.450  18.520   5
  -1   0   4 672.286  17.275   2
   0   0  -4 1230.38   31.52   2
   0   0  -4 1222.13   31.92   1
   0   0   4 1268.02   31.93   1
   0   0   4 1243.18   31.54   2
   0   0   4 1284.75   33.66   5
  -1   0  -4 234.537   8.073   8
  -1   0  -4 240.360   6.531   1
  -1   0  -4 248.856   7.100   7
  -1   0  -4 240.069   6.224   3
   1   0   4 243.457   6.540   1
   1   0   4 234.023   6.371   2
  -2   0  -4 222.946   5.864   3
  -2   0  -4 215.710   6.114   1
  -2   0  -4 237.034   7.747   8
  -2   0  -4 224.740   6.749   7
   2   0   4 210.732   7.680   8
   2   0   4 217.398   5.984   2
   2   0   4 237.997   6.190   1
   2   0   4 219.652   5.985   2
  -3   0  -4 0.77680 0.55576   7
  -3   0  -4 -0.0566  0.3942   3
  -3   0  -4 0.03245 0.42828   1
  -3   0  -4 -0.6596  0.3654   3
   3   0   4 0.88672 0.62940   8
   3   0   4 0.27586 0.47655   1
   3   0   4 -0.3849  0.3336   2
   3   0   4 0.89517 0.44127   4
   3   0   4 2.43747 0.68336   9
  -4   0  -4 164.696   5.654   7
  -4   0  -4 181.472   4.947   1
  -4   0  -4 175.588   4.820   3
   4   0   4 182.680   7.104   9
   4   0   4 165.801   4.833   2
   4   0   4 177.856   5.055   4
   4   0   4 174.740   6.520   8
  -5   0  -4 21.0442  1.2432   3
  -5   0  -4 21.2445  1.5796   7
  -5   0  -4 23.5605  1.1513   1
  -5   0  -4 22.0904  1.6268   6
   5   0   4 19.6692  1.0970   2
   5   0   4 21.3507  1.8436   8
  -6   0  -4 18.7478  1.7017   7
  -6   0  -4 16.6442  1.6311   6
  -6   0  -4 16.3965  1.2559   3
   6   0   4 17.8053  1.9167   8
   6   0   4 15.2839  1.1051   2
  -7   0  -4 6.53505 1.40067   7
  -7   0  -4 7.54533 0.88592   3
  -7   0  -4 5.14769 1.25380   6
   7   0   4 6.81220 0.82291   2
  -8   0  -4 3.67243 1.37381   7
  -8   0  -4 3.94389 1.24513   6
   8   0   4 0.48971 0.61515   2
  -9   0  -4 -0.3700  1.2492   7
  -9   0  -4 0.07918 1.18532   6
   9   0   4 -1.0714  0.6807   2
 -10   0  -4 3.46726 1.59480   6
 -10   0  -4 4.40276 1.70540   7
  10   0   4 4.81544 1.01246   2
 -12   1   4 4.39017 1.58298   6
 -11   1   4 -2.2121  1.0827   6
 -10   1   4 -0.2234  0.9978   5
 -10   1   4 -0.7610  1.0015   6
  -9   1   4 -0.9602  0.8960   5
  -9   1   4 0.17389 0.97727   6
  -8   1   4 25.7626  1.8771   5
  -8   1   4 28.1284  2.0055   6
  -8   1   4 25.0191  2.1354   7
   7  -1  -4 265.594   7.129   4
  -7   1   4 272.476   8.321   6
  -7   1   4 271.742   6.799   3
  -7   1   4 275.699   8.769   7
  -7   1   4 281.287   8.283   5
   6  -1  -4 211.215   5.584   4
  -6   1   4 209.049   6.491   6
  -6   1   4 209.353   6.476   5
  -6   1   4 211.846   5.333   3
  -6   1   4 211.127   6.807   7
   5  -1  -4 181.227   7.234   9
   5  -1  -4 173.606   4.665   4
  -5   1   4 170.723   5.347   5
  -5   1   4 171.008   5.353   6
  -5   1   4 169.814   5.552   7
  -5   1   4 169.893   7.120   9
  -5   1   4 172.786   4.451   3
   4  -1  -4 69.9703  2.1329   4
   4  -1  -4 73.0801  3.3585   9
   4  -1  -4 70.8780  1.9655   2
  -4   1   4 72.9339  2.0631   1
  -4   1   4 67.0483  2.5278   5
  -4   1   4 66.2897  3.2811   9
  -4   1   4 71.9904  2.0612   3
   3  -1  -4 747.485  26.435   9
   3  -1  -4 714.978  18.788   4
   3  -1  -4 732.927  18.389   2
  -3   1   4 701.256  26.386   9
  -3   1   4 714.789  19.926   5
  -3   1   4 734.099  17.802   3
  -3   1   4 745.518  18.629   1
  -3   1   4 716.516  17.795   3
   2  -1  -4 3.34179 0.44114   4
   2  -1  -4 3.27835 0.41433   2
  -2   1   4 4.13718 0.50049   1
  -2   1   4 3.00670 0.52784   5
  -2   1   4 3.37864 0.42410   3
  -2   1   4 3.48344 0.52003   9
   1  -1  -4 2.68520 0.45613   1
   1  -1  -4 0.93360 0.36459   2
  -1   1   4 1.11213 0.29398   9
  -1   1   4 1.88392 0.36816   2
  -1   1   4 1.68716 0.45630   1
  -1   1   4 1.01960 0.40537   5
   0  -1  -4 192.844   5.443   1
   0  -1  -4 193.521   5.280   2
   0  -1  -4 192.876   6.529   8
   0   1   4 205.854   5.640   5
   0   1   4 190.593   5.299   2
   0   1   4 201.765   5.466   1
  -1  -1  -4 155.264   4.585   1
  -1  -1  -4 160.419   4.387   3
  -1  -1  -4 160.651   4.816   7
  -1  -1  -4 169.659   5.581   8
   1   1   4 165.732   4.669   5
   1   1   4 157.299   4.455   2
   1   1   4 161.255   4.466   2
   1   1   4 164.715   4.622   1
   1   1   4 156.239   5.536   8
   1   1   4 155.684   5.959   9
  -2  -1  -4 222.740   5.959   3
  -2  -1  -4 225.378   6.253   1
  -2  -1  -4 224.347   6.763   7
   2   1   4 222.241   6.081   2
   2   1   4 228.849   6.258   1
   2   1   4 225.012   7.743   8
   2   1   4 223.760   8.426   9
  -3  -1  -4 165.884   4.527   3
  -3  -1  -4 158.731   4.678   1
  -3  -1  -4 158.588   4.500   3
  -3  -1  -4 159.158   5.148   7
   3   1   4 153.731   4.537   2
   3   1   4 163.088   6.373   9
   3   1   4 161.253   5.910   8
   3   1   4 170.879   4.735   1
  -4  -1  -4 30.7708  1.4402   1
  -4  -1  -4 28.8242  1.4359   3
  -4  -1  -4 30.9749  1.7058   7
   4   1   4 27.0274  1.3150   2
   4   1   4 34.0026  2.0701   9
   4   1   4 28.5984  1.9393   8
  -5  -1  -4 71.6788  2.3908   1
  -5  -1  -4 71.5760  2.9773   7
  -5  -1  -4 70.4801  2.4895   3
  -5  -1  -4 62.7885  3.0063   6
   5   1   4 75.9158  3.4696   8
   5   1   4 64.9750  2.3596   2
  -6  -1  -4 4.64402 1.18265   6
  -6  -1  -4 4.51540 1.17167   7
   6   1   4 6.30501 0.79605   2
  -7  -1  -4 37.3759  2.6290   6
  -7  -1  -4 39.2978  2.6362   7
   7   1   4 37.6739  1.8147   2
  -8  -1  -4 13.4666  1.9413   7
  -8  -1  -4 13.5262  1.8274   6
   8   1   4 13.9491  1.2188   2
  -9  -1  -4 16.4102  2.0755   6
   9   1   4 14.7847  1.3640   2
 -10  -1  -4 23.2669  2.5843   6
 -11   2   4 2.73540 1.39392   6
 -10   2   4 12.9315  1.5822   5
 -10   2   4 10.7089  1.7809   7
 -10   2   4 11.0906  1.5536   6
  -9   2   4 36.7191  2.2990   6
  -9   2   4 40.4632  2.6493   7
  -9   2   4 43.6445  2.3605   5
   8  -2  -4 160.289   4.339   4
  -8   2   4 165.286   4.144   3
  -8   2   4 164.309   5.470   5
  -8   2   4 160.579   5.462   6
  -8   2   4 159.511   4.128   3
  -8   2   4 162.024   5.835   7
   7  -2  -4 31.0933  1.0993   4
  -7   2   4 34.5541  1.1259   3
  -7   2   4 31.3857  1.1050   3
  -7   2   4 31.4946  1.8108   6
  -7   2   4 32.6994  1.8566   5
  -7   2   4 31.8418  1.9437   7
   6  -2  -4 5.38708 0.44917   4
  -6   2   4 6.30396 0.49242   3
  -6   2   4 6.01990 0.91360   5
  -6   2   4 4.91683 0.82634   6
  -6   2   4 4.85437 0.86718   7
  -6   2   4 6.35759 0.48731   3
   5  -2  -4 1.63488 0.24433   2
   5  -2  -4 1.30588 0.24674   2
   5  -2  -4 1.76698 0.77244   9
   5  -2  -4 1.10286 0.33648   4
  -5   2   4 1.87467 0.36699   3
  -5   2   4 1.81456 0.30353   1
  -5   2   4 2.13120 0.61036   7
  -5   2   4 1.86974 0.68149   5
  -5   2   4 2.42565 0.38667   3
   4  -2  -4 479.119  12.019   2
   4  -2  -4 463.467  17.459   9
   4  -2  -4 465.694  12.329   4
  -4   2   4 478.296  13.723   7
  -4   2   4 480.532  12.184   1
  -4   2   4 472.652  11.694   3
  -4   2   4 461.898  11.687   3
  -4   2   4 460.715  13.244   5
   3  -2  -4 71.4565  2.1512   2
   3  -2  -4 71.5053  2.2609   4
   3  -2  -4 70.1161  3.1068   9
  -3   2   4 73.6655  2.2450   1
  -3   2   4 70.8524  2.1405   3
  -3   2   4 67.1482  2.4834   5
  -3   2   4 71.1391  2.1538   3
   2  -2  -4 47.4242  2.0696   9
   2  -2  -4 46.9881  1.7081   1
   2  -2  -4 44.3749  1.5976   2
  -2   2   4 46.3550  1.6937   1
  -2   2   4 47.4057  1.8469   5
  -2   2   4 47.9023  1.6244   3
   1  -2  -4 94.1848  2.8763   2
   1  -2  -4 99.4682  3.0239   1
  -1   2   4 96.6869  2.8552   2
  -1   2   4 98.7175  3.0181   1
  -1   2   4 99.8594  3.1419   5
   0  -2  -4 211.783   6.789   8
   0  -2  -4 204.358   5.575   2
   0  -2  -4 198.233   5.752   1
   0   2   4 203.669   5.596   2
   0   2   4 212.714   5.996   5
   0   2   4 200.075   5.740   1
  -1  -2  -4 105.150   3.071   2
  -1  -2  -4 107.397   3.261   7
  -1  -2  -4 102.061   3.274   1
   1   2   4 100.609   3.111   2
   1   2   4 105.261   3.286   1
   1   2   4 101.755   3.739   8
   1   2   4 109.721   3.318   5
  -2  -2  -4 51.7199  1.8986   3
  -2  -2  -4 48.7090  1.9419   1
  -2  -2  -4 52.5288  1.9467   7
   2   2   4 50.2232  1.9693   1
   2   2   4 49.9579  1.8470   2
   2   2   4 51.9788  2.2650   8
   2   2   4 54.5370  2.3232   9
  -3  -2  -4 63.5119  2.3875   1
  -3  -2  -4 68.7718  2.5851   7
  -3  -2  -4 67.2489  2.3599   3
   3   2   4 71.8962  3.0099   8
   3   2   4 67.0966  2.3260   2
   3   2   4 70.3517  2.4705   1
  -4  -2  -4 52.2842  2.3531   7
  -4  -2  -4 55.5978  2.1205   3
  -4  -2  -4 53.0345  2.0960   1
   4   2   4 51.7219  2.0069   2
   4   2   4 53.1666  2.7154   8
  -5  -2  -4 77.2535  3.2036   7
  -5  -2  -4 68.7314  3.2634   6
  -5  -2  -4 78.2605  2.6558   1
   5   2   4 72.8133  2.6118   2
   5   2   4 75.7329  3.6539   8
  -6  -2  -4 18.0549  1.7077   7
  -6  -2  -4 14.7425  1.7259   6
   6   2   4 16.4545  1.2954   2
  -7  -2  -4 37.4989  2.7927   6
   7   2   4 38.6477  1.9570   2
  -8  -2  -4 1.20971 1.31460   6
   8   2   4 0.06205 0.76943   2
  -9  -2  -4 1.49394 1.43970   6
   9   2   4 0.35171 0.87739   2
 -11   3   4 5.81344 1.64416   7
 -10   3   4 10.8281  1.4842   6
 -10   3   4 10.0814  1.7425   7
 -10   3   4 10.2317  1.4508   5
   9  -3  -4 15.7845  0.7858   4
  -9   3   4 16.3193  1.6126   6
  -9   3   4 20.8025  2.0189   7
  -9   3   4 16.3843  1.6397   5
   8  -3  -4 63.0748  3.3487   8
   8  -3  -4 58.9943  1.8695   4
  -8   3   4 60.5888  1.8173   3
  -8   3   4 59.5555  1.8100   3
  -8   3   4 59.8365  2.9629   7
  -8   3   4 58.8867  2.7887   5
  -8   3   4 59.1216  2.7008   6
   7  -3  -4 136.963   3.940   4
  -7   3   4 140.872   4.710   6
  -7   3   4 141.178   5.011   7
  -7   3   4 147.169   4.817   5
  -7   3   4 142.217   3.780   3
  -7   3   4 141.275   3.780   3
   6  -3  -4 40.8017  1.1952   2
   6  -3  -4 38.3081  1.4130   4
  -6   3   4 39.1597  1.9681   5
  -6   3   4 40.5722  1.9486   7
  -6   3   4 41.0249  1.3893   3
  -6   3   4 38.8916  1.3870   3
   5  -3  -4 332.420   8.440   2
   5  -3  -4 334.433  12.560   9
   5  -3  -4 315.907   8.701   4
  -5   3   4 322.143   8.275   3
  -5   3   4 321.508   9.541   5
  -5   3   4 321.580   8.273   3
  -5   3   4 338.014   8.532   1
  -5   3   4 323.668   9.810   7
   4  -3  -4 2.29197 0.42685   2
   4  -3  -4 1.78880 0.73968   9
   4  -3  -4 2.76743 0.48313   4
  -4   3   4 3.15129 0.74294   5
  -4   3   4 2.97872 0.58545   7
  -4   3   4 3.14237 0.47875   3
  -4   3   4 2.74565 0.46180   3
  -4   3   4 2.60697 0.49554   1
   3  -3  -4 5.41769 0.68840   1
   3  -3  -4 4.66313 0.55832   2
   3  -3  -4 4.99025 0.74849   9
   3  -3  -4 6.49472 0.63301   4
  -3   3   4 4.37429 0.49670   7
  -3   3   4 4.30622 0.60048   1
  -3   3   4 4.48933 0.55940   3
  -3   3   4 3.34433 0.70711   5
   2  -3  -4 1.25846 0.47496   4
   2  -3  -4 1.53693 0.55254   1
   2  -3  -4 1.62749 0.47696   2
   2  -3  -4 1.93526 0.45368   9
  -2   3   4 1.54678 0.60982   5
  -2   3   4 0.29487 0.42743   3
  -2   3   4 1.02053 0.50798   1
   1  -3  -4 54.4637  2.0665   1
   1  -3  -4 56.9636  1.9661   2
  -1   3   4 57.2914  2.1584   5
  -1   3   4 57.0446  1.9246   2
  -1   3   4 56.9370  2.0676   1
   0  -3  -4 16.6593  1.1194   1
   0  -3  -4 13.3889  0.9850   2
   0   3   4 15.8286  1.0038   2
   0   3   4 17.9261  1.0740   5
   0   3   4 16.3915  1.1110   1
   0   3   4 16.3262  0.9805   2
  -1  -3  -4 2.32897 0.63946   1
  -1  -3  -4 2.04851 0.50567   2
   1   3   4 2.86380 0.54371   2
   1   3   4 2.73807 0.48632   8
   1   3   4 3.84755 0.67910   1
  -2  -3  -4 -0.0090  0.5697   1
   2   3   4 0.25204 0.54334   1
   2   3   4 -0.2354  0.4652   2
   2   3   4 0.00300 0.51068   8
  -3  -3  -4 0.29034 0.60271   1
   3   3   4 -0.3451  0.5934   1
   3   3   4 0.24074 0.53787   2
   3   3   4 1.18978 0.68729   8
  -4  -3  -4 93.7393  3.1940   1
   4   3   4 88.6128  3.0386   2
  -5  -3  -4 0.33630 0.94224   6
  -5  -3  -4 -0.4713  0.6775   1
   5   3   4 -0.2683  0.5949   2
  -6  -3  -4 11.3215  1.6646   6
   6   3   4 13.9708  1.1998   2
  -7  -3  -4 1.44223 1.27858   6
   7   3   4 1.17443 0.77142   2
  -8  -3  -4 2.76092 1.42135   6
   8   3   4 0.55671 0.86789   2
  -9  -3  -4 1.75344 1.66304   6
 -12   4   4 0.24312 1.56500   7
 -11   4   4 1.68117 1.49923   7
  10  -4  -4 -0.3260  0.3279   4
 -10   4   4 0.14097 1.05445   5
 -10   4   4 0.91507 1.30019   7
   9  -4  -4 27.0438  1.1985   4
  -9   4   4 30.9734  2.0886   5
  -9   4   4 26.4518  1.1564   3
  -9   4   4 33.0709  2.0523   6
  -9   4   4 25.3516  1.0983   3
  -9   4   4 30.0025  2.3141   7
   8  -4  -4 804.316  25.899   8
   8  -4  -4 740.138  19.990   4
  -8   4   4 752.203  18.946   3
  -8   4   4 762.650  21.750   5
  -8   4   4 792.857  22.919   7
  -8   4   4 776.835  18.956   3
   7  -4  -4 0.12322 0.38671   4
   7  -4  -4 -0.7148  0.2825   2
   7  -4  -4 -0.1065  0.8340   8
  -7   4   4 0.05778 0.39211   3
  -7   4   4 -0.0041  0.7356   7
  -7   4   4 -0.4071  0.3683   3
  -7   4   4 0.69796 0.77643   5
   6  -4  -4 129.623   3.568   2
   6  -4  -4 132.737   5.032   8
   6  -4  -4 125.729   3.779   4
  -6   4   4 124.558   3.600   3
  -6   4   4 131.585   3.620   3
  -6   4   4 125.505   4.377   5
  -6   4   4 136.003   4.475   7
   5  -4  -4 537.489  14.605   4
   5  -4  -4 558.254  18.314   8
   5  -4  -4 547.412  14.243   2
   5  -4  -4 558.653  20.673   9
  -5   4   4 564.009  13.865   3
  -5   4   4 551.080  13.857   3
  -5   4   4 535.009  15.664   5
  -5   4   4 562.808  16.205   7
  -5   4   4 574.383  14.407   1
   4  -4  -4 11.7356  0.9123   4
   4  -4  -4 10.7718  0.9711   8
   4  -4  -4 13.3687  0.9990   1
   4  -4  -4 11.4243  0.8353   2
   4  -4  -4 11.9079  1.2307   9
  -4   4   4 11.3806  0.8744   3
  -4   4   4 11.9944  0.8814   1
  -4   4   4 10.8871  1.0835   5
  -4   4   4 12.1464  0.8652   7
  -4   4   4 13.0974  0.8778   3
   3  -4  -4 2.89464 0.58884   4
   3  -4  -4 4.08527 0.70007   1
   3  -4  -4 3.15455 0.66830   9
   3  -4  -4 2.23031 0.54354   2
   3  -4  -4 3.26481 0.47373   8
  -3   4   4 2.85661 0.63256   1
  -3   4   4 3.05537 0.71890   5
  -3   4   4 2.30632 0.55059   3
   2  -4  -4 96.6847  3.8702   9
   2  -4  -4 102.442   3.200   4
   2  -4  -4 97.0856  3.1785   1
   2  -4  -4 98.3877  3.0517   2
  -2   4   4 104.189   2.974   2
  -2   4   4 99.0720  3.3871   5
  -2   4   4 99.6192  3.0213   3
  -2   4   4 94.9830  3.1340   1
   1  -4  -4 188.516   5.647   1
   1  -4  -4 196.957   5.477   2
  -1   4   4 192.111   5.628   1
  -1   4   4 200.479   5.453   2
  -1   4   4 199.200   5.957   5
   0  -4  -4 52.5211  1.9334   2
   0  -4  -4 53.6017  2.1106   1
   0   4   4 56.2105  2.1618   5
   0   4   4 50.7680  1.9273   2
   0   4   4 53.3558  1.9576   2
   0   4   4 51.0446  2.0351   1
  -1  -4  -4 15.7439  1.1951   1
   1   4   4 16.6121  1.2114   1
   1   4   4 16.0174  1.0870   2
  -2  -4  -4 36.0306  1.8405   1
   2   4   4 38.7738  1.7143   2
   2   4   4 36.8873  1.8057   1
  -3  -4  -4 57.2788  2.3551   1
   3   4   4 54.3778  2.2422   2
   3   4   4 58.9312  2.4137   1
  -4  -4  -4 10.0683  1.1463   1
   4   4   4 10.1461  1.0576   2
  -5  -4  -4 0.21837 0.73887   1
  -5  -4  -4 -0.3756  1.0284   6
   5   4   4 1.20661 0.73874   2
  -6  -4  -4 10.9227  1.7331   6
   6   4   4 10.5795  1.2028   2
  -7  -4  -4 11.4343  1.8460   6
   7   4   4 8.81147 1.19327   2
  -8  -4  -4 1.44897 1.43964   6
   8   4   4 1.66994 0.97952   2
 -12   5   4 -1.7982  1.4073   7
  11  -5  -4 0.44591 0.43123   4
  11  -5  -4 0.58371 0.41627   4
 -11   5   4 1.66666 1.20045   5
 -11   5   4 -0.5322  1.2842   7
  10  -5  -4 1.85137 0.50592   4
 -10   5   4 2.78533 0.49358   3
 -10   5   4 3.05312 1.21450   5
 -10   5   4 1.46211 1.22883   7
 -10   5   4 2.82020 0.45985   3
   9  -5  -4 82.2466  2.6485   4
  -9   5   4 88.4320  3.9252   7
  -9   5   4 82.4641  2.5089   3
  -9   5   4 79.2056  2.4954   3
  -9   5   4 84.4729  3.6396   5
   8  -5  -4 27.7342  1.1082   2
   8  -5  -4 28.8434  2.2187   8
   8  -5  -4 24.7421  1.2911   4
  -8   5   4 25.3945  1.2683   3
  -8   5   4 25.2086  1.2664   3
  -8   5   4 29.6022  1.9962   5
  -8   5   4 25.8634  1.9660   7
   7  -5  -4 7.35172 1.17633   8
   7  -5  -4 5.08010 0.64517   4
   7  -5  -4 5.92882 0.58835   2
  -7   5   4 5.55879 0.67313   3
  -7   5   4 5.68057 1.03973   7
  -7   5   4 4.79173 0.64371   3
  -7   5   4 5.98978 1.07392   5
   6  -5  -4 5.11378 0.59035   2
   6  -5  -4 3.20318 0.57641   4
   6  -5  -4 4.51660 0.90554   8
  -6   5   4 6.79558 0.92066   7
  -6   5   4 5.08615 0.63643   3
  -6   5   4 5.48694 0.58065   1
  -6   5   4 6.03492 1.01625   5
  -6   5   4 4.82853 0.64014   3
   5  -5  -4 46.4322  2.1109   8
   5  -5  -4 46.1384  1.8138   4
   5  -5  -4 40.3391  1.6573   2
  -5   5   4 46.2112  1.9058   7
  -5   5   4 43.8908  1.6940   1
  -5   5   4 41.8590  2.1028   5
  -5   5   4 43.9644  1.7053   3
  -5   5   4 40.6275  1.6653   3
   4  -5  -4 68.9424  2.4637   1
   4  -5  -4 64.9329  2.2777   2
   4  -5  -4 68.9700  2.4199   4
   4  -5  -4 69.2792  2.6622   8
   4  -5  -4 68.2447  3.1964   9
  -4   5   4 71.2131  2.3143   3
  -4   5   4 70.3468  2.3962   7
  -4   5   4 63.4108  2.6340   5
  -4   5   4 67.6188  2.3620   1
   3  -5  -4 96.3319  3.0677   2
   3  -5  -4 99.9455  3.2272   1
   3  -5  -4 96.9814  4.0387   9
   3  -5  -4 100.266   3.217   4
  -3   5   4 93.1276  3.4411   5
  -3   5   4 101.518   3.053   3
  -3   5   4 94.4148  3.1365   1
   2  -5  -4 248.044   6.881   2
   2  -5  -4 245.430   7.082   1
   2  -5  -4 263.890   7.150   4
  -2   5   4 245.448   7.039   1
  -2   5   4 245.114   7.508   5
   1  -5  -4 1.65495 0.68030   1
   1  -5  -4 1.03166 0.57390   2
  -1   5   4 0.72070 0.51616   2
  -1   5   4 1.02585 0.63591   5
  -1   5   4 2.13102 0.69185   1
  -1   5   4 1.08102 0.50827   2
   0  -5  -4 130.451   3.843   2
   0  -5  -4 122.904   4.053   1
   0   5   4 133.659   4.274   5
   0   5   4 120.772   4.022   1
   0   5   4 123.452   3.833   2
  -1  -5  -4 24.5759  1.5577   1
   1   5   4 28.0327  1.4916   2
   1   5   4 26.6864  1.5692   1
  -2  -5  -4 114.906   3.874   1
   2   5   4 114.409   3.870   1
   2   5   4 110.882   3.696   2
  -3  -5  -4 18.8085  1.5413   1
   3   5   4 16.3182  1.4809   1
   3   5   4 18.5108  1.4617   2
  -4  -5  -4 1.90059 1.02383   6
  -4  -5  -4 -0.2006  0.7394   1
   4   5   4 0.91473 0.75936   2
  -5  -5  -4 6.66239 1.48233   6
  -5  -5  -4 7.39862 1.11843   1
   5   5   4 5.61480 1.02330   2
  -6  -5  -4 17.9871  2.0948   6
   6   5   4 15.7215  1.4760   2
  -7  -5  -4 -1.1194  1.2553   6
   7   5   4 1.62441 0.96824   2
 -13   6   4 0.20362 1.62260   7
  12  -6  -4 2.16702 0.55766   4
  12  -6  -4 2.30640 0.51636   4
 -12   6   4 2.75170 1.65977   7
  11  -6  -4 1.71371 0.55252   4
  11  -6  -4 2.49128 0.59902   4
 -11   6   4 2.06006 0.47793   3
 -11   6   4 2.97735 1.38603   7
 -11   6   4 3.04541 1.35023   5
 -11   6   4 1.88797 0.43571   3
  10  -6  -4 0.51128 0.45128   2
  10  -6  -4 1.09175 0.52753   4
 -10   6   4 0.54191 0.48847   3
 -10   6   4 0.35077 1.30126   7
 -10   6   4 0.84865 0.47355   3
 -10   6   4 0.19984 1.09715   5
   9  -6  -4 6.78703 0.65775   2
   9  -6  -4 7.09220 0.79405   4
  -9   6   4 6.36626 1.27681   5
  -9   6   4 6.28611 0.72862   3
  -9   6   4 7.95430 0.76378   3
  -9   6   4 5.72229 1.40045   7
   8  -6  -4 16.9225  1.1975   4
   8  -6  -4 18.4489  1.0692   2
  -8   6   4 20.5186  1.8139   7
  -8   6   4 17.2864  1.6793   5
  -8   6   4 16.9304  1.1730   3
  -8   6   4 17.2653  1.1716   3
   7  -6  -4 28.0147  1.5022   4
   7  -6  -4 29.8885  1.3840   2
  -7   6   4 31.7118  1.4918   3
  -7   6   4 28.3300  1.4964   3
  -7   6   4 29.9503  1.9861   5
  -7   6   4 32.5729  1.9165   7
   6  -6  -4 8.37695 0.81554   2
   6  -6  -4 9.69501 0.88820   4
  -6   6   4 8.09001 0.83916   3
  -6   6   4 10.3879  0.8428   1
  -6   6   4 10.2353  1.2330   5
  -6   6   4 9.56712 1.08086   7
   5  -6  -4 19.7164  1.2091   2
   5  -6  -4 19.1634  1.3070   4
  -5   6   4 18.0673  1.2140   1
  -5   6   4 19.1665  1.2449   3
  -5   6   4 19.0506  1.5206   5
   4  -6  -4 28.0215  1.4224   2
   4  -6  -4 29.4767  1.5387   4
   4  -6  -4 30.5063  1.9392   9
   4  -6  -4 29.1155  1.5449   1
  -4   6   4 28.9664  1.4683   3
  -4   6   4 29.1198  1.4967   1
  -4   6   4 24.7094  1.5991   5
   3  -6  -4 117.725   3.688   2
   3  -6  -4 125.532   3.896   4
   3  -6  -4 124.318   3.905   1
  -3   6   4 113.919   4.123   5
  -3   6   4 112.472   3.751   1
   2  -6  -4 3.74000 0.81290   1
   2  -6  -4 2.89128 0.68869   2
  -2   6   4 3.03741 0.82831   5
  -2   6   4 4.14900 0.79564   1
   1  -6  -4 36.7042  1.8647   1
   1  -6  -4 37.2799  1.7149   2
  -1   6   4 35.1989  1.8831   5
  -1   6   4 35.2637  1.6784   2
  -1   6   4 36.6279  1.6516   2
  -1   6   4 35.0822  1.8062   1
   0  -6  -4 4.25727 0.86720   1
   0   6   4 3.36069 0.69356   2
   0   6   4 3.33319 0.84645   1
   0   6   4 3.57931 0.88280   5
  -1  -6  -4 82.4610  3.1690   1
   1   6   4 86.0657  3.0264   2
   1   6   4 83.1070  3.1670   1
  -2  -6  -4 78.7185  3.2176   1
   2   6   4 85.1744  3.2543   1
   2   6   4 85.0109  3.0971   2
  -3  -6  -4 28.9616  1.9649   1
   3   6   4 30.4007  1.8931   2
   3   6   4 27.3101  1.9058   1
  -4  -6  -4 18.0223  1.6069   1
  -4  -6  -4 19.2032  1.9945   6
   4   6   4 20.8640  1.7270   2
  -5  -6  -4 40.1746  2.2559   1
  -5  -6  -4 35.1769  2.7121   6
   5   6   4 39.8942  2.2660   2
  -6  -6  -4 21.6822  2.3549   6
   6   6   4 16.6384  1.6457   2
  -7  -6  -4 0.44276 1.53767   6
   7   6   4 0.78565 1.05942   2
  12  -7  -4 0.41664 0.55524   4
 -12   7   4 -1.0055  1.3739   7
  11  -7  -4 1.64886 0.62023   4
  11  -7  -4 0.73490 0.58024   2
 -11   7   4 0.99275 0.47715   3
 -11   7   4 0.28065 1.12354   5
 -11   7   4 -0.5102  1.2991   7
 -11   7   4 1.64983 0.56311   3
  10  -7  -4 0.09825 0.54072   4
  10  -7  -4 0.46480 0.54529   2
 -10   7   4 -1.6980  0.9695   5
 -10   7   4 -2.0909  1.1386   7
 -10   7   4 0.17158 0.51656   3
 -10   7   4 -0.3813  0.5022   3
   9  -7  -4 160.405   4.532   2
   9  -7  -4 152.054   4.751   4
  -9   7   4 152.280   4.503   3
  -9   7   4 163.811   5.896   7
  -9   7   4 153.594   5.620   5
   8  -7  -4 31.0896  1.4818   2
   8  -7  -4 28.6179  1.5959   4
  -8   7   4 28.6428  2.1911   5
  -8   7   4 27.9350  1.5330   3
   7  -7  -4 40.7638  1.7492   2
   7  -7  -4 41.0443  1.8946   4
  -7   7   4 40.4643  2.3839   5
  -7   7   4 37.9312  1.8121   3
   6  -7  -4 16.2229  1.3477   4
   6  -7  -4 16.8747  1.2752   2
  -6   7   4 17.5131  1.3235   3
  -6   7   4 16.0575  1.5616   5
  -6   7   4 20.4889  1.2576   1
   5  -7  -4 -0.2409  0.5922   2
   5  -7  -4 -0.0322  0.6226   4
  -5   7   4 1.08303 0.64065   3
  -5   7   4 -0.2359  0.6085   1
  -5   7   4 -0.6722  0.8032   5
   4  -7  -4 138.762   4.264   1
   4  -7  -4 128.274   4.018   2
  -4   7   4 122.353   4.065   1
  -4   7   4 126.577   4.557   5
   3  -7  -4 7.27723 1.03561   1
   3  -7  -4 5.40398 0.83461   2
  -3   7   4 8.02603 1.14419   5
  -3   7   4 5.96348 0.92057   1
   2  -7  -4 11.4140  1.2354   1
   2  -7  -4 11.3087  1.1080   2
  -2   7   4 10.1110  1.1801   1
  -2   7   4 13.9643  1.4047   5
   1  -7  -4 17.5318  1.4393   2
   1  -7  -4 16.9369  1.4626   1
  -1   7   4 17.4499  1.5476   5
  -1   7   4 18.6291  1.5087   1
   0  -7  -4 5.31481 1.03291   1
   0   7   4 6.87246 0.91851   2
   0   7   4 4.67222 1.08909   5
   0   7   4 4.78159 1.03012   1
  -1  -7  -4 1.03027 0.85436   1
   1   7   4 0.24480 0.85722   1
   1   7   4 0.73013 0.75754   2
  -2  -7  -4 23.5219  1.8136   1
   2   7   4 24.0888  1.7031   2
   2   7   4 20.5115  1.7520   1
  -3  -7  -4 -0.2183  0.8657   1
   3   7   4 -1.0729  0.8699   1
   3   7   4 -0.0284  0.8179   2
  -4  -7  -4 2.36610 1.06413   1
  -4  -7  -4 2.12867 1.26226   6
   4   7   4 1.74468 0.98490   2
  -5  -7  -4 6.54154 1.27943   1
  -5  -7  -4 9.17594 1.76829   6
   5   7   4 7.18957 1.32172   2
  -6  -7  -4 20.5714  2.4008   6
   6   7   4 22.9847  1.9730   2
  12  -8  -4 2.78782 0.72345   4
 -12   8   4 1.94357 0.62216   3
 -12   8   4 2.20200 0.56092   3
  11  -8  -4 1.46585 0.68829   4
  11  -8  -4 1.38477 0.64712   2
 -11   8   4 1.35194 0.61769   3
 -11   8   4 0.28380 1.18666   5
  10  -8  -4 70.9299  2.5792   2
  10  -8  -4 70.1234  2.7434   4
 -10   8   4 70.6068  2.5665   3
 -10   8   4 71.5062  3.4912   5
   9  -8  -4 -0.3380  0.6477   4
   9  -8  -4 0.45562 0.65900   2
  -9   8   4 2.41791 1.13645   5
  -9   8   4 0.35290 0.64198   3
   8  -8  -4 9.66925 1.03915   4
   8  -8  -4 7.19520 0.94332   2
  -8   8   4 8.08772 0.96422   3
  -8   8   4 8.49667 1.40674   5
   7  -8  -4 4.38432 0.82577   4
   7  -8  -4 4.15064 0.82830   2
  -7   8   4 5.63700 1.21724   5
  -7   8   4 4.59717 0.81695   3
   6  -8  -4 5.59790 0.91684   4
   6  -8  -4 5.15676 0.86684   2
  -6   8   4 5.18518 0.90669   3
  -6   8   4 4.55662 0.87807   1
  -6   8   4 4.93230 1.19661   5
   5  -8  -4 1.10104 0.70998   2
  -5   8   4 1.08432 0.83253   5
  -5   8   4 1.67987 0.77526   1
   4  -8  -4 11.8596  1.1504   2
   4  -8  -4 12.3366  1.3210   1
  -4   8   4 8.05079 1.18775   5
  -4   8   4 11.7142  1.1729   1
   3  -8  -4 3.92688 0.98884   1
   3  -8  -4 3.46435 0.87683   2
  -3   8   4 3.56347 1.05808   5
  -3   8   4 2.01604 0.86891   1
   2  -8  -4 216.304   6.270   2
   2  -8  -4 206.938   6.499   1
  -2   8   4 208.920   6.447   1
  -2   8   4 208.856   6.880   5
   1  -8  -4 1.66403 0.97343   1
  -1   8   4 2.06097 0.98760   5
  -1   8   4 -0.0129  0.8030   1
   0  -8  -4 0.89496 0.88959   1
   0   8   4 1.79578 0.99818   5
   0   8   4 2.02335 0.86914   1
  -1  -8  -4 24.2690  1.9297   1
   1   8   4 25.9496  1.9986   1
   1   8   4 26.2342  1.8339   2
  -2  -8  -4 1.13599 0.97962   1
   2   8   4 1.31085 1.01364   1
   2   8   4 1.44735 0.89427   2
  -3  -8  -4 8.27211 1.38304   1
  -3  -8  -4 9.06608 1.58598   6
   3   8   4 8.31629 1.27168   2
   3   8   4 9.02171 1.44246   1
  -4  -8  -4 -0.8185  1.1664   6
  -4  -8  -4 -1.5212  0.9756   1
   4   8   4 -0.5484  0.9318   2
  -5  -8  -4 16.6116  1.7560   1
  -5  -8  -4 12.8728  2.0973   6
   5   8   4 12.7357  1.6102   2
   6   8   4 -0.7986  1.0771   2
  12  -9  -4 3.57949 0.86781   2
 -12   9   4 3.96087 0.71085   3
  11  -9  -4 1.71043 0.77270   2
  11  -9  -4 1.50169 0.76504   4
 -11   9   4 0.44576 0.64135   3
 -11   9   4 2.89260 1.45901   5
  10  -9  -4 3.92626 0.87758   4
  10  -9  -4 2.94118 0.84478   2
 -10   9   4 1.33025 1.30265   5
 -10   9   4 3.32351 0.80706   3
   9  -9  -4 85.7841  3.0591   2
   9  -9  -4 79.7316  3.1781   4
  -9   9   4 87.8699  3.9380   5
  -9   9   4 79.7514  3.0267   3
   8  -9  -4 1.76007 0.77058   2
   8  -9  -4 0.20038 0.67705   4
  -8   9   4 1.16720 0.69699   3
  -8   9   4 -0.9581  1.0803   5
   7  -9  -4 1.27205 0.72618   4
   7  -9  -4 -1.0135  0.6955   2
  -7   9   4 2.13728 0.79001   3
  -7   9   4 0.95936 1.06691   5
   6  -9  -4 38.0865  1.9757   2
  -6   9   4 32.8787  2.4032   5
  -6   9   4 32.6465  1.8323   1
   5  -9  -4 13.2377  1.2664   2
  -5   9   4 13.5045  1.3217   1
  -5   9   4 14.7423  1.6947   5
   4  -9  -4 1.41180 0.89587   1
   4  -9  -4 0.51491 0.79085   2
  -4   9   4 0.76910 0.78853   1
  -4   9   4 0.61366 1.02645   5
   3  -9  -4 99.0854  3.7252   1
   3  -9  -4 96.4477  3.5031   2
  -3   9   4 89.5999  3.9074   5
  -3   9   4 93.5007  3.5815   1
   2  -9  -4 1.00075 0.92191   2
   2  -9  -4 -0.2201  0.9246   1
  -2   9   4 0.17064 0.96600   5
  -2   9   4 0.81194 0.88412   1
   1  -9  -4 -0.4167  0.9216   1
  -1   9   4 0.29841 0.87460   1
  -1   9   4 0.14873 0.93954   5
   0  -9  -4 1.73295 1.03696   1
   0   9   4 5.15130 1.22259   1
   0   9   4 3.95226 1.22282   5
  -1  -9  -4 6.37252 1.29759   1
   1   9   4 5.80869 1.28748   1
  -2  -9  -4 -0.7080  1.0031   1
   2   9   4 1.83946 1.19073   1
  -3  -9  -4 5.40475 1.42792   1
  -3  -9  -4 4.50365 1.46007   6
   3   9   4 3.59416 1.16413   2
   3   9   4 4.27477 1.38856   1
  -4  -9  -4 -1.5158  1.2144   6
  -4  -9  -4 -0.4686  1.1115   1
   4   9   4 -0.2888  0.9931   2
  -5  -9  -4 0.90807 1.47134   6
  -5  -9  -4 0.05387 1.21446   1
   5   9   4 1.20648 1.17369   2
  11 -10  -4 0.35577 0.79041   4
  11 -10  -4 -0.3305  0.8111   2
 -11  10   4 0.82225 1.32581   5
 -11  10   4 0.68714 0.75217   3
  10 -10  -4 28.0690  1.9061   2
  10 -10  -4 25.9250  1.9340   4
 -10  10   4 26.9688  2.5156   5
 -10  10   4 25.2771  1.8286   3
   9 -10  -4 8.41648 1.17017   2
   9 -10  -4 8.58523 1.19707   4
  -9  10   4 7.68506 1.65766   5
  -9  10   4 8.73017 1.15833   3
   8 -10  -4 0.44760 0.82438   2
  -8  10   4 1.30555 1.15246   5
   7 -10  -4 1.59530 0.85844   2
  -7  10   4 1.92695 1.24721   5
  -7  10   4 2.75649 0.87770   1
   6 -10  -4 5.88287 1.08357   2
  -6  10   4 6.89542 1.41808   5
  -6  10   4 6.99721 1.13190   1
   5 -10  -4 -0.8079  0.7804   2
  -5  10   4 -0.4008  0.7933   1
  -5  10   4 -0.2931  1.0194   5
   4 -10  -4 42.4156  2.2400   2
   4 -10  -4 41.3463  2.3893   1
  -4  10   4 37.6554  2.2116   1
  -4  10   4 36.6514  2.5630   5
   3 -10  -4 69.2238  3.2189   1
   3 -10  -4 74.3330  3.0211   2
  -3  10   4 69.0337  3.1052   1
  -3  10   4 67.9618  3.4264   5
   2 -10  -4 22.3003  1.9606   1
  -2  10   4 25.2270  2.2514   5
  -2  10   4 28.0687  2.0981   1
   1 -10  -4 29.2326  2.2893   1
  -1  10   4 33.0094  2.3168   1
  -1  10   4 36.0232  2.5018   5
   0 -10  -4 0.33659 1.08855   1
   0  10   4 1.56759 1.15484   1
   0  10   4 1.58825 1.21019   5
  -1 -10  -4 35.1611  2.5077   1
   1  10   4 35.6250  2.7789   5
   1  10   4 38.8113  2.6640   1
  -2 -10  -4 -2.9599  1.0451   6
  -2 -10  -4 -0.9436  1.1761   1
   2  10   4 0.18082 1.23710   1
  -3 -10  -4 3.02901 1.38791   1
  -3 -10  -4 2.05565 1.51091   6
  -4 -10  -4 -2.6206  1.4849   6
  -4 -10  -4 0.65381 1.31811   1
  11 -11  -4 2.17662 0.96638   4
 -11  11   4 4.13089 1.02312   3
 -11  11   4 3.32441 1.64829   5
  10 -11  -4 6.20107 1.21806   2
 -10  11   4 9.46309 1.25091   3
 -10  11   4 10.8905  1.9487   5
   9 -11  -4 -0.0320  0.9116   2
  -9  11   4 -0.5556  1.3777   5
   8 -11  -4 9.13035 1.25177   2
  -8  11   4 9.31270 1.75777   5
   7 -11  -4 1.94276 0.96420   2
  -7  11   4 1.78129 0.95178   1
  -7  11   4 1.88218 1.33785   5
   6 -11  -4 -0.6229  0.8394   2
  -6  11   4 1.45295 1.20294   5
  -6  11   4 0.11085 0.90024   1
   5 -11  -4 5.64390 1.14645   2
  -5  11   4 2.21269 1.27722   5
  -5  11   4 5.61960 1.11551   1
   4 -11  -4 0.13293 1.06846   1
   4 -11  -4 0.24976 0.88749   2
  -4  11   4 -0.5548  0.8896   1
  -4  11   4 -1.8533  1.0862   5
   3 -11  -4 82.6611  3.6481   1
  -3  11   4 77.2109  3.8212   5
  -3  11   4 75.3855  3.4460   1
   2 -11  -4 1.57404 1.14385   1
  -2  11   4 2.32318 1.21627   1
  -2  11   4 1.45485 1.29786   5
   1 -11  -4 7.78379 1.50876   1
  -1  11   4 13.4299  1.8072   5
  -1  11   4 10.3207  1.5981   1
   0 -11  -4 51.6820  3.0759   1
   0  11   4 52.1654  3.2584   5
   0  11   4 52.8362  3.1124   1
  -1 -11  -4 7.65073 1.69311   6
  -1 -11  -4 6.79819 1.57021   1
   1  11   4 6.94466 1.60331   1
   1  11   4 9.09322 1.72880   5
  -2 -11  -4 2.15940 1.56210   6
  -2 -11  -4 2.41467 1.34164   1
   2  11   4 0.14619 1.30819   1
  -3 -11  -4 0.68700 1.40407   1
  -3 -11  -4 -0.3731  1.6085   6
 -10  12   4 26.3882  2.7002   5
   9 -12  -4 0.47322 1.00416   2
  -9  12   4 -0.2418  1.3858   5
   8 -12  -4 10.8404  1.4508   2
  -8  12   4 12.6226  2.0263   5
   7 -12  -4 1.81107 1.04414   2
  -7  12   4 2.48596 1.45078   5
  -7  12   4 2.19774 1.02079   1
   6 -12  -4 0.90928 1.06483   2
  -6  12   4 -0.3195  1.2690   5
  -6  12   4 3.03834 1.11372   1
   5 -12  -4 15.7829  1.6391   2
  -5  12   4 14.6807  1.9429   5
  -5  12   4 11.7974  1.5357   1
   4 -12  -4 0.40439 1.15947   1
  -4  12   4 0.12909 1.03964   1
  -4  12   4 -1.0234  1.2048   5
   3 -12  -4 2.28087 1.39122   1
  -3  12   4 5.39294 1.45079   1
  -3  12   4 2.81760 1.44015   5
   2 -12  -4 18.3403  2.0286   1
  -2  12   4 16.0514  1.9335   1
  -2  12   4 20.2101  2.2110   5
   1 -12  -4 0.98097 1.23789   1
  -1  12   4 -0.8469  1.1887   1
  -1  12   4 1.39242 1.39106   5
   0 -12  -4 12.9159  1.8868   1
   0  12   4 10.0763  1.8146   1
   0  12   4 11.5311  1.9176   5
  -1 -12  -4 18.1957  2.1706   1
   1  12   4 21.8378  2.3888   1
   1  12   4 22.7097  2.5390   5
  -2 -12  -4 2.26173 1.58089   1
   2  12   4 -2.5148  1.3936   1
  -9  13   4 -0.9956  1.5770   5
   8 -13  -4 24.1845  2.0460   2
  -8  13   4 23.6050  2.5968   5
   7 -13  -4 3.39911 1.22393   2
  -7  13   4 3.09471 1.19245   1
  -7  13   4 5.05090 1.72077   5
   6 -13  -4 2.86285 1.19365   2
  -6  13   4 2.57374 1.47840   5
  -6  13   4 0.69411 1.13042   1
  -5  13   4 24.7700  2.1829   1
  -5  13   4 25.2173  2.5394   5
   4 -13  -4 10.2420  1.7641   1
  -4  13   4 9.97021 1.60294   1
  -4  13   4 9.40097 1.81879   5
   3 -13  -4 -2.0263  1.1793   1
  -3  13   4 1.93751 1.50455   5
  -3  13   4 2.38974 1.31319   1
   2 -13  -4 8.33254 1.75393   1
  -2  13   4 7.90995 1.77311   5
  -2  13   4 8.25674 1.69247   1
   1 -13  -4 0.63051 1.39553   1
  -1  13   4 -2.6710  1.2502   5
  -1  13   4 1.31460 1.54155   1
   0 -13  -4 0.31645 1.40967   1
   0  13   4 -0.1449  1.4761   5
   0  13   4 -1.2350  1.3692   1
   1  13   4 1.04020 1.60171   5
  -8  14   4 1.86725 1.81865   5
   7 -14  -4 48.5394  3.0103   2
  -7  14   4 52.7603  2.9409   1
  -7  14   4 43.9888  3.5618   5
   6 -14  -4 1.53788 1.29805   2
  -6  14   4 0.16225 1.44833   5
  -6  14   4 0.87034 1.26513   1
  -5  14   4 15.8247  1.9869   1
  -5  14   4 11.3279  2.0986   5
   4 -14  -4 5.41273 1.71450   1
  -4  14   4 2.98107 1.45371   1
  -4  14   4 2.71939 1.61119   5
   3 -14  -4 1.00448 1.42895   1
  -3  14   4 -1.6390  1.4301   5
  -3  14   4 0.01567 1.31379   1
   2 -14  -4 0.36870 1.53278   1
  -2  14   4 2.79315 1.65289   1
  -2  14   4 2.60261 1.69240   5
  -1  14   4 -2.5390  1.6054   5
  -2  18  -5 0.07589 1.40927   1
   2 -18   5 0.66584 1.48940   1
  -3  18  -5 6.33365 1.73248   1
  -3  18  -5 6.31855 1.84010   5
   3 -18   5 7.56946 1.82637   1
  -4  18  -5 1.53498 1.53014   5
  -4  18  -5 0.16670 1.26847   1
   1  17  -5 1.79259 1.55466   1
  -1 -17   5 4.54667 1.71931   1
   0  17  -5 8.16382 1.83082   1
   0 -17   5 4.66818 1.69666   1
  -1  17  -5 19.2036  2.1947   1
   1 -17   5 17.2198  2.2044   1
  -2  17  -5 2.94336 1.38708   1
   2 -17   5 2.02825 1.43496   1
  -3  17  -5 16.3156  1.9936   1
   3 -17   5 16.3835  2.0914   1
  -4  17  -5 1.00971 1.28155   1
  -4  17  -5 -0.2386  1.4483   5
  -5  17  -5 14.2197  1.8589   1
  -5  17  -5 18.7264  2.5613   5
  -6  17  -5 -0.1041  1.1179   1
   6 -17   5 0.42147 1.19146   2
   3  16  -5 -1.6427  1.4675   1
  -3 -16   5 1.08980 1.41708   1
   2  16  -5 11.8448  1.8825   1
  -2 -16   5 9.42033 1.93958   1
   1  16  -5 3.21442 1.46224   1
  -1 -16   5 5.55695 1.69274   1
   0  16  -5 2.68354 1.37487   1
   0 -16   5 2.75887 1.56897   1
  -1  16  -5 18.8094  2.0589   1
   1 -16   5 17.7593  2.1084   1
  -2  16  -5 2.88861 1.29082   1
   2 -16   5 2.45912 1.38099   1
  -3  16  -5 -1.1810  0.9804   1
   3 -16   5 -0.7449  1.2212   1
  -4  16  -5 21.7576  2.3052   5
  -4  16  -5 19.1821  1.9393   1
  -5  16  -5 9.96660 1.48193   1
   5 -16   5 11.1955  1.5533   2
  -6  16  -5 1.09034 1.57292   7
  -6  16  -5 1.58134 1.08725   1
   6 -16   5 2.92137 1.20706   2
  -7  16  -5 -1.1252  1.4194   7
   7 -16   5 1.50168 1.22369   2
  -8  16  -5 -0.4179  1.6472   7
  -4 -15   5 15.3251  2.0663   1
   3  15  -5 0.50030 1.28655   1
  -3 -15   5 1.26217 1.40480   1
   2  15  -5 2.38193 1.35922   1
  -2 -15   5 2.50954 1.46731   1
   1  15  -5 3.70626 1.44888   1
  -1 -15   5 6.96556 1.56749   1
   0  15  -5 7.87361 1.55909   1
   0 -15   5 6.29049 1.51820   1
  -1  15  -5 22.4232  2.1093   1
   1 -15   5 22.1202  2.1520   1
  -2  15  -5 1.42584 1.11222   1
   2 -15   5 0.72068 1.15286   1
  -3  15  -5 1.20477 1.17365   1
   3 -15   5 2.80130 1.21862   1
  -4  15  -5 -0.4847  1.1465   5
  -4  15  -5 1.18677 1.10237   1
   4 -15   5 1.67016 1.03994   2
  -5  15  -5 0.39933 0.95001   1
   5 -15   5 0.23520 0.97581   2
  -6  15  -5 8.31771 1.28045   1
  -6  15  -5 8.12239 1.79807   7
   6 -15   5 9.20131 1.39827   2
  -7  15  -5 0.23946 1.45064   7
   7 -15   5 1.20175 1.09144   2
  -8  15  -5 5.78182 1.81997   7
   8 -15   5 0.19029 1.06828   2
  -9  15  -5 5.75210 1.94435   7
   5  14  -5 1.60646 1.23754   2
  -5 -14   5 -2.0350  1.1387   1
  -4 -14   5 7.71659 1.65078   1
   3  14  -5 4.71218 1.44197   1
  -3 -14   5 4.31650 1.49689   1
   2  14  -5 2.07339 1.20066   1
  -2 -14   5 -0.6178  1.0961   1
   1  14  -5 34.8454  2.4934   1
  -1 -14   5 32.4627  2.5728   1
   0  14  -5 19.6670  1.9168   1
   0 -14   5 18.4140  1.9389   1
  -1  14  -5 3.47601 1.15457   1
   1 -14   5 2.63734 1.22207   1
  -2  14  -5 31.5400  2.2232   1
   2 -14   5 31.6306  2.2941   1
  -3  14  -5 4.48850 1.17586   1
   3 -14   5 2.09038 1.13291   1
   3 -14   5 1.42145 0.99408   2
  -4  14  -5 6.40849 1.30839   5
  -4  14  -5 5.12619 1.18984   1
   4 -14   5 5.06339 1.14484   2
  -5  14  -5 24.0088  1.9508   1
   5 -14   5 26.8193  2.0531   2
  -6  14  -5 74.1201  3.9229   7
  -6  14  -5 70.5227  3.0168   1
   6 -14   5 74.2000  3.2309   2
  -7  14  -5 21.0146  2.3816   7
   7 -14   5 20.8272  1.7868   2
  -8  14  -5 11.4982  2.1189   7
   8 -14   5 7.20908 1.30783   2
  -9  14  -5 -2.3097  1.4475   7
   9 -14   5 0.22154 0.96657   2
   6  13  -5 -0.8330  1.0554   2
  -6 -13   5 -0.2908  1.1098   1
   5  13  -5 4.13246 1.25685   2
  -5 -13   5 2.44589 1.22878   1
   4  13  -5 9.53212 1.42426   2
  -4 -13   5 9.58229 1.62017   1
   3  13  -5 -0.2945  1.1136   1
   3  13  -5 -0.7816  0.8974   2
  -3 -13   5 -1.2329  1.0031   1
   2  13  -5 25.6988  2.2280   1
  -2 -13   5 28.3867  2.2296   1
   1  13  -5 108.747   4.261   1
  -1 -13   5 113.941   4.341   1
   0  13  -5 5.78651 1.22993   1
   0 -13   5 4.44331 1.22724   1
  -1  13  -5 0.60133 0.90593   1
   1 -13   5 -1.3756  0.8796   1
  -2  13  -5 76.8224  3.3110   1
   2 -13   5 82.3966  3.4189   1
   2 -13   5 86.3412  3.2687   2
  -3  13  -5 -0.5221  0.7995   1
   3 -13   5 0.08693 0.86052   1
   3 -13   5 -0.1903  0.8409   2
  -4  13  -5 0.98336 0.83684   1
  -4  13  -5 2.37758 1.07019   5
   4 -13   5 0.29947 0.81774   2
   4 -13   5 1.46537 0.94966   1
  -5  13  -5 23.6489  1.7671   1
   5 -13   5 23.3125  1.8650   2
  -6  13  -5 12.1251  1.9236   7
  -6  13  -5 8.51981 1.14195   1
   6 -13   5 7.37396 1.16864   2
  -7  13  -5 3.03994 1.53128   7
   7 -13   5 3.54466 0.97426   2
  -8  13  -5 11.6257  1.9548   7
   8 -13   5 12.3207  1.3884   2
  -9  13  -5 4.69292 1.76921   7
   9 -13   5 2.86680 1.00486   2
 -10  13  -5 0.85139 0.89469   3
 -10  13  -5 2.17071 1.78921   7
   7  12  -5 3.37047 1.19509   2
  -7 -12   5 1.33834 1.52461   6
   6  12  -5 -0.5942  1.0138   2
  -6 -12   5 -0.5136  0.9715   1
  -6 -12   5 1.15852 1.26095   6
   5  12  -5 19.7228  1.8362   2
  -5 -12   5 24.7836  2.2496   6
  -5 -12   5 21.9373  1.9097   1
   4  12  -5 2.15104 1.01117   2
  -4 -12   5 -0.7449  1.0572   1
   3  12  -5 8.90107 1.25274   2
   3  12  -5 10.2354  1.4598   1
  -3 -12   5 6.62673 1.37695   1
   2  12  -5 2.42923 1.09814   1
   2  12  -5 0.87277 0.88845   2
  -2 -12   5 3.35169 1.14295   1
   1  12  -5 6.23582 1.22052   1
  -1 -12   5 5.25929 1.20598   1
   0  12  -5 40.1533  2.2883   1
   0 -12   5 37.9385  2.2763   1
  -1  12  -5 32.1262  2.0407   1
   1 -12   5 34.5753  2.1225   1
  -2  12  -5 107.850   4.050   1
   2 -12   5 110.999   4.051   1
   2 -12   5 120.408   3.955   2
  -3  12  -5 113.171   4.016   1
   3 -12   5 119.012   3.982   2
   3 -12   5 114.418   4.088   1
  -4  12  -5 3.37737 0.86733   1
  -4  12  -5 1.81196 0.90095   5
   4 -12   5 2.00839 0.96585   1
   4 -12   5 2.07042 0.83432   2
  -5  12  -5 68.0537  2.7572   1
   5 -12   5 67.0231  2.7899   2
  -6  12  -5 53.9818  2.3289   1
  -6  12  -5 52.9296  3.2218   7
   6 -12   5 52.6296  2.4594   2
  -7  12  -5 -0.4111  1.2697   7
   7 -12   5 1.69641 0.84169   2
  -8  12  -5 4.90208 1.01138   3
  -8  12  -5 3.39051 1.49740   7
   8 -12   5 5.33000 1.03682   2
  -9  12  -5 0.05600 1.38844   7
  -9  12  -5 0.96382 0.83861   3
   9 -12   5 -0.4804  0.8179   2
 -10  12  -5 1.50974 0.86588   3
 -10  12  -5 -1.1631  1.4977   7
  10 -12   5 0.77761 0.92272   2
  -8 -11   5 5.66224 1.82267   6
   7  11  -5 2.96726 1.11157   2
  -7 -11   5 4.10229 1.59635   6
   6  11  -5 2.11524 1.00707   2
  -6 -11   5 2.16675 1.29013   6
  -6 -11   5 2.09196 0.95546   1
   5  11  -5 3.60817 1.06244   2
  -5 -11   5 4.22647 1.33735   6
  -5 -11   5 4.23161 1.13687   1
   4  11  -5 7.32066 1.11435   2
  -4 -11   5 7.91892 1.31959   6
  -4 -11   5 6.56249 1.21809   1
   3  11  -5 19.2034  1.6976   1
   3  11  -5 19.6862  1.6271   2
  -3 -11   5 19.3109  1.6443   6
  -3 -11   5 16.7449  1.5649   1
   2  11  -5 43.2159  2.3125   1
   2  11  -5 42.7242  2.1237   2
  -2 -11   5 41.9120  2.3187   1
   1  11  -5 4.30301 1.04538   1
   1  11  -5 5.66172 0.97083   2
  -1 -11   5 4.68989 1.06161   1
   0  11  -5 97.8741  3.6088   1
   0 -11   5 95.8015  3.6286   1
  -1  11  -5 59.4240  2.6245   1
   1 -11   5 55.9323  2.5451   1
   1 -11   5 66.0455  2.5439   2
  -2  11  -5 130.093   4.449   1
   2 -11   5 137.103   4.342   2
   2 -11   5 137.090   4.528   1
  -3  11  -5 20.4425  1.5385   1
   3 -11   5 19.6942  1.6253   1
   3 -11   5 18.9108  1.5156   2
  -4  11  -5 -0.1402  0.7626   5
  -4  11  -5 0.88689 0.77379   1
   4 -11   5 0.71926 0.72560   2
   4 -11   5 -1.7219  0.6912   1
  -5  11  -5 41.9663  2.0064   1
   5 -11   5 41.9843  2.0465   2
  -6  11  -5 32.4349  1.6869   1
  -6  11  -5 26.1686  2.4418   7
   6 -11   5 31.9473  1.8124   2
  -7  11  -5 8.81703 1.05507   3
  -7  11  -5 8.17526 1.62618   7
   7 -11   5 7.59822 1.01953   2
  -8  11  -5 2.12466 1.39280   7
  -8  11  -5 1.96956 0.77757   3
   8 -11   5 0.45746 0.74993   2
  -9  11  -5 9.42150 1.15333   3
  -9  11  -5 6.33865 1.73841   7
   9 -11   5 7.88194 1.10053   2
 -10  11  -5 4.92820 0.95768   3
 -10  11  -5 2.70849 1.65754   7
  10 -11   5 4.12346 0.97482   2
   8  10  -5 -0.2241  0.9061   2
  -8 -10   5 -2.2836  1.1923   6
   7  10  -5 1.24622 0.90516   2
  -7 -10   5 -0.9998  1.1625   6
   6  10  -5 8.09227 1.18782   2
  -6 -10   5 7.07159 1.14296   1
  -6 -10   5 7.49924 1.52155   6
   5  10  -5 9.47361 1.19107   2
  -5 -10   5 12.0885  1.5489   6
  -5 -10   5 5.99201 1.12119   1
   4  10  -5 3.30874 0.86821   2
  -4 -10   5 3.94729 1.03522   1
  -4 -10   5 3.83440 1.02906   6
   3  10  -5 12.7904  1.3616   1
   3  10  -5 15.0678  1.2633   2
  -3 -10   5 11.3656  1.2870   1
  -3 -10   5 14.0698  1.3949   6
   2  10  -5 88.0307  3.3389   1
   2  10  -5 91.8730  3.2018   2
  -2 -10   5 89.0383  3.3584   1
  -2 -10   5 91.7593  3.3398   6
   1  10  -5 28.4899  1.5815   2
   1  10  -5 27.1250  1.7078   1
  -1 -10   5 29.6259  1.7882   1
   0  10  -5 75.2169  2.9596   1
   0  10  -5 82.6668  2.7948   2
   0 -10   5 74.5539  2.9800   1
   0 -10   5 84.0884  2.8429   2
  -1  10  -5 -0.6038  0.6622   1
   1 -10   5 0.33988 0.64985   2
   1 -10   5 0.67492 0.75471   1
  -2  10  -5 9.05184 1.07972   1
   2 -10   5 10.8167  1.0810   2
   2 -10   5 10.1496  1.1764   1
  -3  10  -5 6.93362 0.94304   1
   3 -10   5 7.28812 1.02503   1
   3 -10   5 8.55770 0.99138   2
  -4  10  -5 139.486   4.483   5
  -4  10  -5 126.448   4.204   1
   4 -10   5 132.775   4.331   1
   4 -10   5 131.351   4.172   2
  -5  10  -5 18.7172  1.4050   1
  -5  10  -5 20.0815  1.5158   3
   5 -10   5 17.4478  1.3812   2
  -6  10  -5 199.896   5.819   1
  -6  10  -5 202.405   5.829   3
  -6  10  -5 203.244   7.241   7
   6 -10   5 202.117   5.910   2
  -7  10  -5 0.06450 0.99792   7
  -7  10  -5 -0.1947  0.6794   3
   7 -10   5 1.30005 0.71761   2
  -8  10  -5 95.1467  4.4472   7
  -8  10  -5 90.8297  3.2195   3
   8 -10   5 87.6832  3.1922   2
  -9  10  -5 0.00031 0.69624   3
  -9  10  -5 1.32705 1.42193   7
   9 -10   5 0.67542 0.76660   2
 -10  10  -5 6.10018 1.76202   7
 -10  10  -5 4.71754 0.89346   3
  10 -10   5 4.50278 0.97974   2
 -11  10  -5 0.95212 0.69321   3
 -11  10  -5 1.71909 1.62299   7
   9   9  -5 0.94593 0.91967   2
  -9  -9   5 0.30143 1.45030   6
   8   9  -5 22.8646  1.8842   2
  -8  -9   5 22.0550  2.3626   6
   7   9  -5 9.20022 1.14378   2
  -7  -9   5 10.4746  1.6882   6
   6   9  -5 1.77905 0.82314   2
  -6  -9   5 1.73285 1.15231   6
  -6  -9   5 2.08509 0.85470   1
   5   9  -5 32.8766  1.8393   2
  -5  -9   5 32.7257  1.8617   1
  -5  -9   5 34.7884  2.2421   6
   4   9  -5 1.79956 0.85376   1
   4   9  -5 0.02198 0.64188   2
  -4  -9   5 1.27976 0.78452   1
  -4  -9   5 0.77946 0.81692   6
   3   9  -5 98.5348  3.2988   2
   3   9  -5 96.7689  3.4576   1
  -3  -9   5 95.8361  3.5939   6
  -3  -9   5 95.2953  3.4236   1
   2   9  -5 52.1966  2.2973   1
   2   9  -5 57.9782  2.2257   2
  -2  -9   5 52.8621  2.2628   6
  -2  -9   5 54.1831  2.3239   1
   1   9  -5 147.456   4.690   1
   1   9  -5 148.920   4.504   2
  -1  -9   5 147.041   4.718   1
  -1  -9   5 157.318   4.718   6
   0   9  -5 25.5516  1.4576   1
   0   9  -5 31.4865  1.4416   2
   0  -9   5 25.9041  1.5651   1
   0  -9   5 28.6371  1.4768   2
  -1   9  -5 9.25009 0.98935   1
   1  -9   5 8.45800 0.87335   2
   1  -9   5 9.02154 1.00370   1
  -2   9  -5 117.179   3.844   1
   2  -9   5 122.113   3.747   2
   2  -9   5 120.508   3.904   1
  -3   9  -5 1.23291 0.63839   1
  -3   9  -5 1.87552 0.62404   3
   3  -9   5 0.89959 0.68189   1
   3  -9   5 1.43131 0.61099   2
  -4   9  -5 21.0887  1.3359   1
  -4   9  -5 23.9189  1.4439   3
  -4   9  -5 22.7773  1.3741   5
   4  -9   5 24.7509  1.4933   1
   4  -9   5 22.1036  1.3550   2
  -5   9  -5 34.6621  1.6131   1
  -5   9  -5 33.8364  1.7228   3
  -5   9  -5 37.0107  2.2251   7
   5  -9   5 34.0272  1.6804   2
  -6   9  -5 5.16129 0.88472   3
  -6   9  -5 3.83573 1.24762   7
   6  -9   5 4.45239 0.79751   2
  -7   9  -5 47.2280  2.7611   7
  -7   9  -5 48.0357  2.0843   3
   7  -9   5 47.0433  2.0453   2
  -8   9  -5 0.76579 0.67658   3
  -8   9  -5 1.89037 1.28000   7
   8  -9   5 0.86319 0.67994   2
  -9   9  -5 34.4846  2.8539   7
  -9   9  -5 31.4688  1.7682   3
   9  -9   5 31.4376  1.7795   2
 -10   9  -5 2.05988 0.72870   3
 -10   9  -5 0.50918 1.42139   7
  10  -9   5 0.65136 0.78242   2
 -11   9  -5 6.74999 0.89236   3
 -11   9  -5 8.54289 1.97463   7
  11  -9   5 7.30249 1.07618   2
   9   8  -5 2.95393 0.91690   2
   9   8  -5 2.34683 0.99744   4
  -9  -8   5 -0.4213  1.3307   6
   8   8  -5 40.5602  2.1369   2
   8   8  -5 41.9374  2.3192   4
  -8  -8   5 39.1661  2.8958   6
   7   8  -5 24.0275  1.8471   4
   7   8  -5 23.3073  1.6935   2
  -7  -8   5 25.5679  2.2960   6
   6   8  -5 8.15525 1.06234   2
   6   8  -5 8.65407 1.11913   4
  -6  -8   5 8.38523 1.40681   6
  -6  -8   5 8.58874 1.04635   1
   5   8  -5 91.8604  3.1558   2
   5   8  -5 91.7570  3.3289   4
  -5  -8   5 91.9127  3.1775   1
  -5  -8   5 91.0011  3.7616   6
   4   8  -5 168.653   4.937   1
   4   8  -5 154.270   4.862   4
   4   8  -5 150.574   4.695   2
  -4  -8   5 156.671   4.827   1
  -4  -8   5 151.946   5.252   6
   3   8  -5 23.2032  1.5574   1
   3   8  -5 24.2139  1.6099   4
   3   8  -5 25.2217  1.4208   2
  -3  -8   5 23.1175  1.5484   6
  -3  -8   5 24.2526  1.5224   1
   2   8  -5 139.229   4.277   1
   2   8  -5 135.735   4.101   2
  -2  -8   5 134.812   4.369   6
  -2  -8   5 130.206   4.247   1
   1   8  -5 102.426   3.232   2
   1   8  -5 100.494   3.389   1
  -1  -8   5 105.205   3.425   1
  -1  -8   5 103.013   3.161   2
  -1  -8   5 101.030   3.334   6
   0   8  -5 121.584   3.819   1
   0   8  -5 121.735   3.621   2
   0  -8   5 117.687   3.625   2
   0  -8   5 124.271   3.664   6
   0  -8   5 112.694   3.764   1
  -1   8  -5 890.336  23.412   1
  -1   8  -5 919.148  22.984   2
   1  -8   5 872.305  23.402   1
   1  -8   5 911.907  23.084   2
  -2   8  -5 1109.34   28.83   1
  -2   8  -5 1140.62   27.54   3
   2  -8   5 1119.43   28.85   1
   2  -8   5 1087.41   28.44   2
  -3   8  -5 0.43577 0.48721   3
  -3   8  -5 0.21969 0.51352   1
   3  -8   5 0.55665 0.59499   1
   3  -8   5 -0.7107  0.4631   2
  -4   8  -5 27.6485  1.4097   3
  -4   8  -5 23.6359  1.3054   1
   4  -8   5 27.2610  1.5207   1
   4  -8   5 25.5706  1.3371   2
  -5   8  -5 139.953   4.095   3
  -5   8  -5 137.586   5.108   7
  -5   8  -5 135.894   4.065   1
   5  -8   5 132.634   4.076   2
  -6   8  -5 -0.0220  0.5916   3
  -6   8  -5 -0.1947  0.9859   7
   6  -8   5 -0.5375  0.5636   2
  -7   8  -5 7.74020 0.95337   3
  -7   8  -5 8.56366 1.49773   7
   7  -8   5 8.72734 0.89137   2
  -8   8  -5 28.1964  2.4706   7
  -8   8  -5 25.5296  1.5770   3
   8  -8   5 29.3545  1.5549   2
  -9   8  -5 3.18234 1.29021   7
  -9   8  -5 2.56944 0.76557   3
   9  -8   5 3.77090 0.80098   2
 -10   8  -5 21.3735  1.4563   3
 -10   8  -5 19.3176  2.3683   7
  10  -8   5 20.1302  1.5293   2
 -11   8  -5 -0.1929  0.6285   3
 -11   8  -5 -0.7656  1.5169   7
  11  -8   5 0.32814 0.77062   2
  10   7  -5 1.80920 0.89980   2
  10   7  -5 3.78478 1.04128   4
 -10  -7   5 -0.1588  1.4566   6
   9   7  -5 0.34956 0.76946   4
   9   7  -5 -0.4687  0.7495   2
  -9  -7   5 0.31251 1.26724   6
   8   7  -5 18.0118  1.4472   4
   8   7  -5 18.8442  1.4531   2
  -8  -7   5 14.6508  1.9160   6
   7   7  -5 115.882   3.957   4
   7   7  -5 117.088   3.757   2
  -7  -7   5 115.858   4.682   6
   6   7  -5 2.00687 0.72419   4
   6   7  -5 1.84982 0.70980   2
  -6  -7   5 2.42220 0.71396   1
  -6  -7   5 1.94854 1.03372   6
   5   7  -5 181.831   5.292   2
   5   7  -5 184.661   5.486   4
  -5  -7   5 175.852   6.043   6
  -5  -7   5 187.802   5.369   1
   4   7  -5 58.1863  2.2106   2
   4   7  -5 62.0528  2.3712   1
   4   7  -5 59.9761  2.3185   4
  -4  -7   5 63.7271  2.6602   6
  -4  -7   5 58.4832  2.2555   1
   3   7  -5 38.5652  1.7396   4
   3   7  -5 41.3946  1.8049   1
   3   7  -5 37.7344  1.6551   2
  -3  -7   5 37.5065  1.7231   1
  -3  -7   5 37.4102  1.8666   6
   2   7  -5 502.228  13.462   1
   2   7  -5 496.206  13.232   2
   2   7  -5 514.866  13.569   4
  -2  -7   5 509.206  13.485   1
  -2  -7   5 504.252  14.295   6
   1   7  -5 757.440  19.508   2
   1   7  -5 746.476  19.824   1
  -1  -7   5 769.881  19.474   2
  -1  -7   5 740.368  19.827   1
  -1  -7   5 777.492  20.997   6
   0   7  -5 1378.96   34.95   2
   0   7  -5 1366.24   35.43   1
   0  -7   5 1374.26   34.96   2
   0  -7   5 1371.18   35.44   1
   0  -7   5 1401.39   37.57   6
  -1   7  -5 80.2803  2.7525   1
  -1   7  -5 87.1433  2.7028   3
  -1   7  -5 85.6837  2.6003   2
   1  -7   5 81.8991  2.7960   1
   1  -7   5 81.6515  2.6714   2
  -2   7  -5 78.9286  2.6733   1
  -2   7  -5 84.0217  2.5998   3
   2  -7   5 80.3215  2.7092   1
   2  -7   5 74.6131  2.5625   2
  -3   7  -5 18.2317  1.0857   1
  -3   7  -5 21.8959  1.1674   3
   3  -7   5 19.6169  1.1151   2
   3  -7   5 21.0057  1.2248   1
  -4   7  -5 61.0949  2.1731   3
  -4   7  -5 61.4754  2.1794   1
   4  -7   5 56.0497  2.0796   2
   4  -7   5 67.8603  2.3331   1
  -5   7  -5 1.78328 0.55383   1
  -5   7  -5 0.96285 0.53993   3
  -5   7  -5 1.60267 0.80237   7
   5  -7   5 1.28418 0.52759   2
  -6   7  -5 38.9226  2.4295   7
  -6   7  -5 40.9106  1.7822   3
   6  -7   5 39.1989  1.6683   2
  -7   7  -5 26.4375  2.1891   7
  -7   7  -5 23.4113  1.4041   3
   7  -7   5 22.9815  1.3080   2
  -8   7  -5 12.7699  1.1043   3
  -8   7  -5 15.3808  1.9122   7
   8  -7   5 15.0902  1.1801   2
  -9   7  -5 5.20788 1.47774   7
  -9   7  -5 3.63644 0.77182   3
   9  -7   5 3.11573 0.74008   2
 -10   7  -5 3.32233 1.55992   7
 -10   7  -5 4.96887 0.82374   3
  10  -7   5 3.92339 0.82423   2
 -11   7  -5 0.49427 1.60395   7
 -11   7  -5 0.33844 0.66390   3
  11  -7   5 2.48447 0.86309   2
  11   6  -5 -0.4395  0.8105   4
  10   6  -5 5.87581 0.99970   4
  10   6  -5 6.11799 0.96009   2
 -10  -6   5 5.04306 1.74733   6
   9   6  -5 10.8741  1.1745   4
   9   6  -5 10.1459  1.0318   2
  -9  -6   5 13.5024  1.8395   6
   8   6  -5 5.99965 0.90954   4
   8   6  -5 6.20710 0.84177   2
  -8  -6   5 1.53895 1.14949   6
   7   6  -5 28.6764  1.6485   4
   7   6  -5 26.7695  1.4700   2
  -7  -6   5 30.0668  2.2183   6
   6   6  -5 23.4087  1.4691   4
   6   6  -5 24.6490  1.3402   2
  -6  -6   5 25.5112  1.3094   1
  -6  -6   5 24.3576  1.9113   6
   5   6  -5 0.78167 0.51501   4
   5   6  -5 1.03872 0.52169   2
  -5  -6   5 0.35611 0.52349   1
  -5  -6   5 1.19921 0.79171   6
   4   6  -5 350.482   9.719   4
   4   6  -5 347.685   9.455   2
   4   6  -5 379.160   9.730   1
  -4  -6   5 358.263   9.614   1
  -4  -6   5 346.108  10.489   6
   3   6  -5 53.4364  1.9176   2
   3   6  -5 56.0544  2.0340   4
   3   6  -5 54.9412  2.0689   1
  -3  -6   5 51.3139  2.1793   6
  -3  -6   5 53.1574  1.9986   1
   2   6  -5 75.6522  2.4658   2
   2   6  -5 76.7424  2.5871   1
  -2  -6   5 77.8336  2.6824   6
  -2  -6   5 74.0460  2.5719   1
   1   6  -5 391.376  10.290   4
   1   6  -5 385.708  10.236   1
   1   6  -5 375.576  10.003   2
  -1  -6   5 373.149  10.227   1
  -1  -6   5 377.373   9.964   2
  -1  -6   5 378.201  10.733   6
   0   6  -5 1576.45   40.12   1
   0   6  -5 1588.44   39.62   2
   0  -6   5 1543.83   39.61   2
   0  -6   5 1563.02   40.13   1
  -1   6  -5 37.5072  1.3970   2
  -1   6  -5 36.2413  1.4851   3
  -1   6  -5 34.3714  1.5277   1
   1  -6   5 35.2189  1.5762   1
   1  -6   5 36.3885  1.4785   2
  -2   6  -5 8.40452 0.78628   1
  -2   6  -5 7.91264 0.72361   3
   2  -6   5 7.82199 0.71743   2
   2  -6   5 8.46894 0.82946   1
  -3   6  -5 871.534  22.692   5
  -3   6  -5 812.394  20.677   3
  -3   6  -5 828.226  21.647   1
   3  -6   5 787.410  21.355   2
   3  -6   5 866.284  21.725   1
   3  -6   5 850.582  21.852   4
  -4   6  -5 0.95597 0.48483   1
  -4   6  -5 0.33520 0.71507   7
  -4   6  -5 1.25437 0.48070   3
   4  -6   5 -0.0244  0.3919   2
   4  -6   5 1.10772 0.61243   1
  -5   6  -5 3.21595 0.96353   7
  -5   6  -5 2.41752 0.59136   3
  -5   6  -5 3.47911 0.55526   1
   5  -6   5 4.39852 1.13207   8
   5  -6   5 3.05807 0.54678   2
  -6   6  -5 43.9978  1.8236   3
  -6   6  -5 48.8716  2.5075   7
   6  -6   5 46.0126  1.7573   2
  -7   6  -5 3.45532 0.70888   3
  -7   6  -5 4.63568 1.28682   7
   7  -6   5 4.04474 0.64981   2
  -8   6  -5 5.45510 0.78267   3
  -8   6  -5 7.66906 1.46908   7
   8  -6   5 6.04527 0.75881   2
  -9   6  -5 12.6671  1.8416   7
  -9   6  -5 10.0263  0.9980   3
   9  -6   5 11.2376  0.9876   2
 -10   6  -5 -0.3333  1.3920   7
 -10   6  -5 0.79435 0.65434   3
  10  -6   5 1.02968 0.70829   2
 -11   6  -5 9.73329 0.97538   3
 -11   6  -5 12.4824  2.2997   7
  11  -6   5 9.47908 1.09470   2
  11   5  -5 8.45586 1.11998   4
  11   5  -5 7.63273 1.01571   2
 -11  -5   5 8.24177 1.93215   6
  10   5  -5 3.71676 0.78885   2
  10   5  -5 3.47281 0.86576   4
 -10  -5   5 3.60286 1.57530   6
   9   5  -5 6.13965 0.88909   4
   9   5  -5 7.02929 0.81087   2
  -9  -5   5 7.12079 1.57196   6
   8   5  -5 4.40877 0.67948   2
   8   5  -5 3.78183 0.70835   4
  -8  -5   5 6.39821 1.34070   6
   7   5  -5 0.42099 0.48799   2
   7   5  -5 -0.6224  0.4881   4
  -7  -5   5 0.10265 0.83251   5
  -7  -5   5 -0.0607  0.8836   6
   6   5  -5 3.96922 0.65289   4
   6   5  -5 3.82798 0.59220   2
  -6  -5   5 4.81139 1.03251   5
  -6  -5   5 4.39561 1.02979   6
  -6  -5   5 4.49471 0.67849   3
  -6  -5   5 4.94450 0.67766   1
   5   5  -5 2.07590 0.51173   4
   5   5  -5 3.17238 0.51848   2
  -5  -5   5 2.42261 0.54381   1
  -5  -5   5 2.33940 0.80676   5
  -5  -5   5 0.61380 0.90139   9
  -5  -5   5 2.38992 0.80137   6
  -5  -5   5 2.36613 0.50334   3
   4   5  -5 465.829  11.645   1
   4   5  -5 434.182  11.664   4
   4   5  -5 419.040  11.351   2
  -4  -5   5 443.401  11.078   3
  -4  -5   5 425.506  12.516   5
  -4  -5   5 428.877  12.601   6
  -4  -5   5 438.314  11.538   1
   3   5  -5 565.942  14.623   2
   3   5  -5 589.550  14.882   1
   3   5  -5 561.852  14.958   4
  -3  -5   5 567.012  15.999   6
  -3  -5   5 565.250  14.851   1
  -3  -5   5 574.619  14.188   3
  -3  -5   5 545.795  15.879   5
   2   5  -5 33.3325  1.3253   2
   2   5  -5 30.7701  1.3931   4
   2   5  -5 30.6732  1.4057   1
  -2  -5   5 33.1157  1.5155   6
  -2  -5   5 34.1636  1.4399   1
   1   5  -5 534.809  13.891   2
   1   5  -5 549.890  14.224   4
   1   5  -5 534.514  14.113   1
  -1  -5   5 528.048  13.840   2
  -1  -5   5 540.295  14.127   1
  -1  -5   5 540.472  14.972   6
   0   5  -5 35.3247  1.3663   2
   0   5  -5 35.7212  1.4987   1
   0  -5   5 37.0553  1.5222   1
   0  -5   5 36.1537  1.3918   2
  -1   5  -5 254.830   6.588   2
  -1   5  -5 251.299   6.483   3
  -1   5  -5 235.409   6.765   1
   1  -5   5 252.986   6.821   1
   1  -5   5 242.468   6.643   2
  -2   5  -5 678.533  17.655   1
  -2   5  -5 665.343  16.854   3
   2  -5   5 667.420  17.413   2
   2  -5   5 705.599  17.707   1
  -3   5  -5 384.169  10.260   1
  -3   5  -5 378.098   9.814   3
   3  -5   5 401.784  10.383   4
   3  -5   5 368.211  10.074   2
   3  -5   5 397.236  10.318   1
  -4   5  -5 123.502   4.347   7
  -4   5  -5 119.394   3.537   1
  -4   5  -5 120.869   3.490   3
   4  -5   5 117.119   3.477   2
   4  -5   5 121.274   3.657   4
  -5   5  -5 0.48469 0.55583   6
  -5   5  -5 1.19289 0.44811   1
  -5   5  -5 0.65611 0.48000   3
  -5   5  -5 0.76072 0.80308   7
   5  -5   5 1.13409 0.91259   8
   5  -5   5 -0.0470  0.4201   2
  -6   5  -5 131.922   5.062   7
  -6   5  -5 138.039   3.975   3
   6  -5   5 139.848   3.966   2
  -7   5  -5 52.4050  2.8888   7
  -7   5  -5 49.3863  1.9723   3
   7  -5   5 50.5807  1.8927   2
  -8   5  -5 3.85005 1.36095   7
  -8   5  -5 5.27198 0.79496   3
   8  -5   5 6.09762 0.74954   2
  -9   5  -5 4.81324 0.79051   3
  -9   5  -5 8.31529 1.66261   7
   9  -5   5 5.56589 0.79730   2
 -10   5  -5 2.58498 0.70934   3
 -10   5  -5 -0.4767  1.3777   7
  10  -5   5 2.39379 0.75033   2
 -11   5  -5 1.63916 0.73947   3
 -11   5  -5 5.00541 1.89178   7
  11  -5   5 2.54753 0.86069   2
  11   4  -5 2.72551 0.74219   2
  11   4  -5 4.38393 0.86333   4
 -11  -4   5 4.03918 0.70753   3
 -11  -4   5 1.83428 1.54475   6
  10   4  -5 8.24510 0.82456   2
  10   4  -5 7.03383 0.91536   4
 -10  -4   5 6.55818 1.59531   6
 -10  -4   5 6.90294 0.78603   3
   9   4  -5 7.38596 0.84227   4
   9   4  -5 6.14281 0.68895   2
  -9  -4   5 6.88086 0.77825   3
  -9  -4   5 6.05482 1.39231   5
  -9  -4   5 5.64877 1.42563   6
   8   4  -5 60.1404  2.1902   4
   8   4  -5 55.9865  1.9528   2
  -8  -4   5 61.4739  2.1116   3
  -8  -4   5 54.7582  2.8955   5
  -8  -4   5 57.4841  3.0231   6
   7   4  -5 9.90563 0.82491   2
   7   4  -5 11.6234  1.0035   4
  -7  -4   5 13.7540  1.4569   5
  -7  -4   5 11.0157  1.4479   6
  -7  -4   5 12.2717  0.9083   3
   6   4  -5 30.1647  1.3343   4
   6   4  -5 28.2281  1.1696   2
  -6  -4   5 28.5847  1.7810   5
  -6  -4   5 28.7605  1.8452   6
  -6  -4   5 30.2097  1.2949   3
   5   4  -5 18.7965  0.9099   2
   5   4  -5 18.5332  1.0374   4
  -5  -4   5 21.1851  1.0006   1
  -5  -4   5 20.5330  1.0261   3
  -5  -4   5 17.8729  1.2986   5
  -5  -4   5 20.1621  1.9345   9
  -5  -4   5 21.5438  1.4603   6
   4   4  -5 1430.46   37.16   2
   4   4  -5 1459.35   37.93   4
  -4  -4   5 1489.67   40.58   6
  -4  -4   5 1454.75   40.14   5
  -4  -4   5 1450.35   53.54   9
  -4  -4   5 1507.05   37.60   1
  -4  -4   5 1527.73   35.95   3
   3   4  -5 69.2169  2.3097   4
   3   4  -5 74.7320  2.3633   1
   3   4  -5 69.6172  2.1997   2
  -3  -4   5 71.6221  2.3184   1
  -3  -4   5 72.7057  2.6330   5
  -3  -4   5 69.5099  2.5987   6
  -3  -4   5 69.4267  2.2098   3
   2   4  -5 1.07398 0.40084   2
   2   4  -5 3.25732 0.56554   1
   2   4  -5 1.27676 0.41858   4
  -2  -4   5 1.04439 0.53201   6
  -2  -4   5 1.13267 0.56242   5
  -2  -4   5 1.38682 0.49460   1
   1   4  -5 1208.99   31.50   2
   1   4  -5 1274.13   32.16   4
   1   4  -5 1259.48   31.91   1
  -1  -4   5 1235.39   31.47   2
  -1  -4   5 1227.12   33.74   5
  -1  -4   5 1273.86   31.91   1
   0   4  -5 21.6740  1.0892   1
   0   4  -5 21.4582  0.9571   2
   0  -4   5 20.3838  1.0366   1
   0  -4   5 18.5236  0.9457   2
  -1   4  -5 219.529   5.948   2
  -1   4  -5 229.041   6.143   1
   1  -4   5 224.543   6.154   1
   1  -4   5 218.359   5.991   2
  -2   4  -5 548.055  14.433   1
  -2   4  -5 545.779  13.777   3
   2  -4   5 569.726  14.476   1
   2  -4   5 545.919  14.216   2
  -3   4  -5 28.5936  1.2769   1
  -3   4  -5 28.7087  1.2564   3
  -3   4  -5 27.6068  1.5156   7
   3  -4   5 30.5899  1.3110   4
   3  -4   5 29.8092  1.3760   1
   3  -4   5 28.1182  1.2034   2
  -4   4  -5 138.380   3.960   1
  -4   4  -5 137.073   4.774   7
  -4   4  -5 136.024   3.884   3
   4  -4   5 138.223   4.060   4
   4  -4   5 136.956   3.897   2
   4  -4   5 138.193   5.465   8
  -5   4  -5 246.480   8.136   7
  -5   4  -5 252.791   7.541   6
  -5   4  -5 249.809   6.679   3
  -5   4  -5 257.023   6.803   1
   5  -4   5 239.208   6.749   2
   5  -4   5 263.140   9.335   8
   5  -4   5 256.683   7.173   4
  -6   4  -5 0.65444 0.54675   3
  -6   4  -5 1.20640 0.74146   6
  -6   4  -5 0.42386 0.79536   7
   6  -4   5 0.22180 0.48569   2
  -7   4  -5 -0.0273  1.0086   7
  -7   4  -5 0.14586 0.54606   3
   7  -4   5 1.11977 0.56805   2
  -8   4  -5 51.8494  3.0561   7
  -8   4  -5 53.1393  2.0842   3
   8  -4   5 50.3314  1.9877   2
  -9   4  -5 18.1261  2.1462   7
  -9   4  -5 19.3790  1.3934   3
   9  -4   5 17.4146  1.3348   2
 -10   4  -5 4.39208 0.80408   3
 -10   4  -5 3.20383 1.61854   7
  10  -4   5 3.09266 0.79896   2
 -11   4  -5 30.0014  3.1368   7
  11  -4   5 25.9080  2.0743   2
  11   3  -5 17.9883  1.3986   4
 -11  -3   5 17.1513  2.3513   6
 -11  -3   5 15.8651  1.1253   3
  10   3  -5 4.36355 0.61103   2
  10   3  -5 7.17452 0.81909   4
 -10  -3   5 6.20499 1.52865   6
 -10  -3   5 7.24272 1.49119   5
 -10  -3   5 4.50452 0.66215   3
   9   3  -5 59.4038  1.8652   2
   9   3  -5 57.0430  2.1341   4
  -9  -3   5 59.5856  3.0020   5
  -9  -3   5 55.4024  1.9675   3
  -9  -3   5 59.5313  3.1805   6
   8   3  -5 132.594   3.592   2
   8   3  -5 125.026   3.841   4
  -8  -3   5 128.436   4.899   6
  -8  -3   5 129.007   3.676   3
  -8  -3   5 136.911   4.788   5
   7   3  -5 80.3345  2.6256   4
   7   3  -5 85.2011  2.4077   2
  -7  -3   5 87.5921  2.5595   3
  -7  -3   5 83.7184  3.3520   5
  -7  -3   5 81.3802  3.4526   6
   6   3  -5 7.02136 0.60587   4
   6   3  -5 7.79813 0.57060   2
  -6  -3   5 8.68338 0.66265   3
  -6  -3   5 8.37864 1.08258   6
  -6  -3   5 7.76055 1.06569   5
   5   3  -5 380.083   9.976   2
   5   3  -5 374.094  10.280   4
  -5  -3   5 396.044   9.787   3
  -5  -3   5 413.353  10.111   1
  -5  -3   5 395.944  14.998   9
  -5  -3   5 376.177  11.342   6
  -5  -3   5 381.048  11.196   5
   4   3  -5 0.12177 0.34453   4
   4   3  -5 0.39682 0.32908   2
  -4  -3   5 -0.0214  0.3800   1
  -4  -3   5 0.00308 0.74361   9
  -4  -3   5 -0.1217  0.6090   5
  -4  -3   5 -0.5849  0.3418   3
  -4  -3   5 0.56082 0.63022   6
   3   3  -5 1800.68   45.84   2
   3   3  -5 1808.00   46.75   4
  -3  -3   5 1912.40   46.39   1
  -3  -3   5 1799.16   49.82   6
  -3  -3   5 1836.78   44.25   3
  -3  -3   5 1783.22   49.29   5
   2   3  -5 1984.54   50.09   4
   2   3  -5 1992.19   49.71   1
   2   3  -5 1891.55   49.12   2
  -2  -3   5 1932.47   53.25   6
  -2  -3   5 1944.23   52.68   5
  -2  -3   5 1978.20   49.68   1
   1   3  -5 170.529   4.772   1
   1   3  -5 165.617   4.623   2
   1   3  -5 174.904   4.923   4
  -1  -3   5 165.041   4.605   2
  -1  -3   5 167.472   4.962   5
  -1  -3   5 172.122   4.775   1
   0   3  -5 1112.24   27.75   1
   0   3  -5 1064.47   27.36   2
   0  -3   5 1053.20   27.37   2
   0  -3   5 1091.40   27.74   1
   0  -3   5 1088.37   29.18   5
  -1   3  -5 1345.38   43.18   8
  -1   3  -5 1339.26   32.63   3
  -1   3  -5 1342.61   34.20   1
   1  -3   5 1366.27   34.22   1
   1  -3   5 1297.40   33.79   2
  -2   3  -5 3.61095 0.59000   1
  -2   3  -5 2.82135 0.52531   3
   2  -3   5 3.92444 0.53267   2
   2  -3   5 3.97373 0.62425   1
  -3   3  -5 2.98318 0.70276   7
  -3   3  -5 2.49013 0.49778   3
  -3   3  -5 3.94218 0.57007   1
   3  -3   5 1.37380 0.73765   8
   3  -3   5 0.99579 0.40713   2
   3  -3   5 1.70436 0.52606   1
  -4   3  -5 28.3499  1.3002   3
  -4   3  -5 27.3684  1.6369   7
  -4   3  -5 29.1232  1.2659   1
   4  -3   5 26.7281  1.2044   2
   4  -3   5 27.8480  1.3223   4
   4  -3   5 32.0072  2.0334   8
  -5   3  -5 55.9459  1.8719   1
  -5   3  -5 53.0808  1.9792   3
  -5   3  -5 52.1363  2.2836   6
  -5   3  -5 51.8177  2.5312   7
   5  -3   5 52.9204  1.8741   2
   5  -3   5 58.3285  3.0330   8
  -6   3  -5 112.234   4.335   7
  -6   3  -5 108.691   3.376   3
  -6   3  -5 107.302   3.970   6
   6  -3   5 111.246   3.321   2
  -7   3  -5 37.2237  2.4863   7
  -7   3  -5 38.3183  1.7409   3
  -7   3  -5 38.5121  2.2278   6
   7  -3   5 38.1630  1.6344   2
  -8   3  -5 7.50655 1.53000   7
  -8   3  -5 11.3492  1.4148   6
  -8   3  -5 10.6959  1.0208   3
   8  -3   5 11.7866  0.9888   2
  -9   3  -5 -0.5839  1.2297   7
  -9   3  -5 0.84831 0.66473   3
   9  -3   5 0.18352 0.65848   2
 -10   3  -5 2.40998 0.78782   3
 -10   3  -5 2.13011 1.52729   7
  10  -3   5 1.50479 0.74935   2
  12   2  -5 9.09611 0.91302   4
 -12  -2   5 8.86954 1.94569   6
  11   2  -5 0.13930 0.53551   4
 -11  -2   5 -1.2292  1.2202   6
 -11  -2   5 0.93339 0.43131   3
  10   2  -5 10.0336  0.8467   4
 -10  -2   5 9.59383 0.71425   3
 -10  -2   5 9.78913 1.69978   6
 -10  -2   5 9.11593 1.61058   5
   9   2  -5 25.0523  1.2311   4
  -9  -2   5 26.4760  1.1553   3
  -9  -2   5 23.7191  2.2002   6
  -9  -2   5 24.1133  2.1459   5
   8   2  -5 18.4907  1.0055   4
  -8  -2   5 20.6256  1.8469   6
  -8  -2   5 19.6765  1.0014   3
  -8  -2   5 19.4476  1.7160   5
   7   2  -5 -0.5459  0.3478   4
  -7  -2   5 2.03486 0.92049   6
  -7  -2   5 -0.0882  0.3947   3
  -7  -2   5 0.46877 0.84116   5
   6   2  -5 192.569   5.496   4
   6   2  -5 207.190   5.217   2
  -6  -2   5 208.430   5.269   3
  -6  -2   5 195.907   6.411   6
  -6  -2   5 211.467   8.557   9
  -6  -2   5 195.977   6.300   5
   5   2  -5 61.3486  1.9941   4
   5   2  -5 63.4124  1.8287   2
  -5  -2   5 63.1747  2.4945   5
  -5  -2   5 68.1833  1.8821   1
  -5  -2   5 62.2504  1.9313   3
  -5  -2   5 60.2342  2.5174   6
  -5  -2   5 66.7222  3.3884   9
   4   2  -5 385.647  10.405   4
   4   2  -5 400.401  10.127   2
  -4  -2   5 381.987  11.347   6
  -4  -2   5 386.294  11.212   5
  -4  -2   5 401.838   9.882   3
  -4  -2   5 423.979  10.315   1
  -4  -2   5 382.817  14.944   9
   3   2  -5 13.4919  0.8265   4
   3   2  -5 13.9681  0.7502   2
  -3  -2   5 14.3539  1.0306   5
  -3  -2   5 14.1343  1.0643   6
  -3  -2   5 13.5475  0.8365   1
   2   2  -5 2.46014 0.41922   2
   2   2  -5 2.20009 0.44006   4
  -2  -2   5 1.72836 0.50324   5
  -2  -2   5 2.14204 0.47027   1
   1   2  -5 0.99939 0.38773   1
   1   2  -5 0.35272 0.30950   2
  -1  -2   5 0.54913 0.37680   5
  -1  -2   5 -0.0646  0.2895   2
  -1  -2   5 0.37258 0.34179   1
   0   2  -5 3299.50   84.16   2
   0   2  -5 3417.45   85.09   1
   0  -2   5 3415.49   85.08   1
   0  -2   5 3255.00   84.16   2
   0  -2   5 3404.14   89.93   5
  -1   2  -5 29.2092  1.2514   3
  -1   2  -5 30.1910  1.3226   1
  -1   2  -5 30.7555  1.6157   8
   1  -2   5 30.6886  1.3338   1
   1  -2   5 29.7219  1.2284   2
  -2   2  -5 145.108   4.625   7
  -2   2  -5 138.562   3.955   3
  -2   2  -5 143.281   4.157   1
   2  -2   5 141.043   4.032   2
   2  -2   5 148.543   4.182   1
  -3   2  -5 738.730  18.486   3
  -3   2  -5 735.129  21.649   7
  -3   2  -5 740.269  19.324   1
   3  -2   5 722.197  19.072   2
   3  -2   5 772.129  19.531   4
   3  -2   5 734.381  24.568   8
   3  -2   5 778.151  19.400   1
  -4   2  -5 102.199   3.721   7
  -4   2  -5 101.629   3.089   3
  -4   2  -5 102.634   3.104   1
   4  -2   5 105.303   3.239   4
   4  -2   5 98.5976  3.0354   2
   4  -2   5 101.509   4.277   8
  -5   2  -5 4.73183 0.62713   1
  -5   2  -5 6.42911 0.95388   6
  -5   2  -5 5.34833 0.69893   3
  -5   2  -5 5.60608 1.04966   7
   5  -2   5 5.76647 0.66338   2
   5  -2   5 5.23079 0.62576   2
   5  -2   5 6.77255 1.22963   8
  -6   2  -5 47.7780  1.9746   3
  -6   2  -5 47.7357  2.5994   7
  -6   2  -5 47.9305  2.3956   6
   6  -2   5 50.7147  1.8770   2
   6  -2   5 49.7289  1.8791   2
  -7   2  -5 11.3925  1.4034   6
  -7   2  -5 12.8708  1.6361   7
  -7   2  -5 11.7045  1.0319   3
   7  -2   5 11.0222  0.9512   2
   7  -2   5 11.5633  0.9546   2
  -8   2  -5 10.6071  1.7323   7
  -8   2  -5 12.5147  1.5791   6
  -8   2  -5 12.9644  1.1286   3
   8  -2   5 14.5699  1.1127   2
   8  -2   5 13.1684  1.0922   2
  -9   2  -5 18.8472  1.5048   3
  -9   2  -5 16.9669  1.9440   6
  -9   2  -5 17.8784  2.2284   7
   9  -2   5 19.1768  1.5002   2
   9  -2   5 19.2136  1.4310   2
 -10   2  -5 -2.0454  1.5221   7
  10  -2   5 0.42901 0.79552   2
  12   1  -5 2.38046 0.59106   4
 -12  -1   5 1.51141 1.60427   6
  11   1  -5 1.12507 0.50916   4
 -11  -1   5 -0.7881  1.2434   5
 -11  -1   5 1.75802 1.37012   6
  10   1  -5 16.4738  0.9997   4
 -10  -1   5 17.2208  0.8260   3
 -10  -1   5 15.6941  1.7858   5
 -10  -1   5 17.6677  2.0073   6
   9   1  -5 45.0641  1.5999   4
  -9  -1   5 48.9004  2.6243   5
  -9  -1   5 44.8707  2.7036   6
  -9  -1   5 45.2285  1.4891   3
   8   1  -5 31.9453  1.2656   4
  -8  -1   5 36.8585  2.2511   6
  -8  -1   5 32.2923  2.1666   5
  -8  -1   5 36.5675  1.2600   3
   7   1  -5 44.4932  1.5636   4
  -7  -1   5 48.4956  1.5503   3
  -7  -1   5 47.2184  2.3750   6
  -7  -1   5 49.6535  2.3250   5
   6   1  -5 386.934  10.398   4
  -6  -1   5 388.774  11.469   5
  -6  -1   5 393.689  11.615   6
  -6  -1   5 415.395  15.430   9
  -6  -1   5 397.504   9.889   3
   5   1  -5 73.2634  2.0120   2
   5   1  -5 68.1543  2.1938   4
   5   1  -5 81.0964  2.0322   2
  -5  -1   5 67.3806  2.6866   5
  -5  -1   5 71.8029  2.1384   3
  -5  -1   5 70.3189  2.7555   6
  -5  -1   5 70.9763  3.6047   9
  -5  -1   5 76.0627  2.0646   1
   4   1  -5 15.5958  0.8401   4
   4   1  -5 15.6706  0.7331   2
  -4  -1   5 14.0560  1.1465   5
  -4  -1   5 15.8918  0.7955   1
  -4  -1   5 17.0253  0.8389   3
  -4  -1   5 16.1536  1.1924   6
  -4  -1   5 15.7406  1.5437   9
   3   1  -5 747.072  19.112   2
   3   1  -5 753.554  19.533   4
  -3  -1   5 764.713  18.511   3
  -3  -1   5 737.926  27.500   9
  -3  -1   5 777.656  19.383   1
  -3  -1   5 741.483  20.674   5
   2   1  -5 94.2389  2.8115   2
   2   1  -5 100.738   2.943   4
  -2  -1   5 92.8434  3.0800   5
  -2  -1   5 102.102   2.942   1
   1   1  -5 907.279  22.731   1
   1   1  -5 836.104  22.392   2
  -1  -1   5 896.647  23.954   5
  -1  -1   5 888.435  22.713   1
  -1  -1   5 889.234  22.393   2
   0   1  -5 -0.3473  0.4385   1
   0   1  -5 0.19164 0.35502   2
   0  -1   5 0.49381 0.32245   5
   0  -1   5 -0.3253  0.3978   1
   0  -1   5 -0.2586  0.3511   2
  -1   1  -5 36.7455  1.7738   8
  -1   1  -5 38.0178  1.4939   1
   1  -1   5 35.3665  1.3978   2
   1  -1   5 36.1440  1.5164   1
  -2   1  -5 11.8208  0.9334   7
  -2   1  -5 11.0457  0.8375   3
  -2   1  -5 11.7966  0.8775   1
   2  -1   5 10.3491  0.8883   1
   2  -1   5 9.16991 0.75038   2
  -3   1  -5 28.6640  1.4884   7
  -3   1  -5 24.0595  1.2385   1
  -3   1  -5 23.2206  1.2206   3
   3  -1   5 26.6314  1.2950   1
   3  -1   5 26.8881  1.7269   8
   3  -1   5 24.3515  1.1707   2
   3  -1   5 23.8806  1.2578   4
  -4   1  -5 8.41195 0.80024   1
  -4   1  -5 8.08484 0.79147   3
  -4   1  -5 10.5387  1.0809   7
   4  -1   5 8.38311 1.14375   9
   4  -1   5 7.64653 0.71355   2
   4  -1   5 7.27146 0.69479   2
   4  -1   5 11.3186  1.3095   8
  -5   1  -5 1.86090 0.62001   3
  -5   1  -5 1.32113 0.81066   6
  -5   1  -5 2.32356 0.92425   7
  -5   1  -5 2.45309 0.56473   1
   5  -1   5 2.43344 0.54561   2
   5  -1   5 2.11710 1.00780   8
  -6   1  -5 -0.8528  0.8178   6
  -6   1  -5 0.26127 0.95122   7
  -6   1  -5 -0.2514  0.5958   3
   6  -1   5 -0.4128  0.4899   2
  -7   1  -5 12.4930  1.1084   3
  -7   1  -5 13.2455  1.6670   7
  -7   1  -5 10.9952  1.5104   6
   7  -1   5 12.1954  1.0150   2
  -8   1  -5 -0.3708  1.0554   6
  -8   1  -5 0.87733 1.27792   7
  -8   1  -5 0.21114 0.68132   3
   8  -1   5 0.43181 0.64320   2
  -9   1  -5 7.82231 1.76935   7
  -9   1  -5 7.33617 1.52434   6
   9  -1   5 5.54563 0.95744   2
   9  -1   5 7.36209 1.01468   2
 -10   1  -5 5.53155 1.90860   7
  10  -1   5 4.82910 1.05134   2
  10  -1   5 4.90208 1.04040   2
 -12   0   5 5.22315 1.75437   6
 -11   0   5 9.31404 1.75869   6
 -11   0   5 8.21565 1.65862   5
  10   0  -5 10.7913  0.7801   4
 -10   0   5 11.5592  1.5684   5
 -10   0   5 12.5747  1.7044   6
   9   0  -5 53.5554  1.7258   4
  -9   0   5 56.4252  2.8939   6
  -9   0   5 52.4644  2.7539   5
  -9   0   5 53.7450  1.6155   3
   8   0  -5 9.94204 0.68010   4
  -8   0   5 9.80591 1.29435   5
  -8   0   5 10.5155  1.3641   6
  -8   0   5 10.3548  0.6854   3
   7   0  -5 57.5812  1.8179   4
  -7   0   5 60.5671  1.7871   3
  -7   0   5 56.5353  2.5597   5
  -7   0   5 57.5765  2.5904   6
   6   0  -5 24.2166  1.0164   4
  -6   0   5 26.2647  1.5998   5
  -6   0   5 25.1363  1.0209   3
  -6   0   5 26.0798  1.5899   6
  -6   0   5 28.2594  2.2074   9
   5   0  -5 117.858   2.887   2
   5   0  -5 100.533   3.065   4
   5   0  -5 108.541   2.873   2
  -5   0   5 98.4382  3.5882   5
  -5   0   5 110.771   2.935   1
  -5   0   5 106.198   2.960   3
  -5   0   5 105.720   3.670   6
  -5   0   5 106.712   4.843   9
[truncated: 454,676 more chars]
