# Supplementary material for: N-Benzyl-2-chloro­quinazolin-4-amine
Source: Acta Crystallogr Sect E Struct Rep Online. 2014 Apr 16;70(Pt 5):o554. doi: 10.1107/S1600536814006746 (PMC4011242; doi:10.1107/S1600536814006746)
Supplement: Supplementary file 2 [file e-70-0o554-Isup2.hkl]

# 
# h,k,l, Fc-squared, Fo-squared, sigma(Fo-squared) and status flag 
# 
data_I
_shelx_title ' C15H10ClN3_0m in P-1' 
_shelx_refln_list_code          4 
_shelx_F_calc_maximum      135.77 
_exptl_crystal_F_000       560.00 
_reflns_d_resolution_high  0.7570 
 
loop_ 
 _symmetry_equiv_pos_as_xyz 
 'x, y, z' 
 '-x, -y, -z' 
 
_cell_length_a     9.4018 
_cell_length_b    13.0108 
_cell_length_c    13.3035 
_cell_angle_alpha 113.968 
_cell_angle_beta  105.377 
_cell_angle_gamma 100.213 
 
_shelx_F_squared_multiplier     1.000 
 
loop_ 
 _refln_index_h 
 _refln_index_k 
 _refln_index_l 
 _refln_F_squared_calc 
 _refln_F_squared_meas 
 _refln_F_squared_sigma 
 _refln_observed_status 
   1   0   0        0.21       -0.76      0.51 o 
   2   0   0    10003.21     9613.31    109.47 o 
   3   0   0     4222.29     4232.23     46.66 o 
   4   0   0     1007.03      974.68      9.35 o 
   5   0   0       78.74       78.91      1.08 o 
   6   0   0      133.36      124.59      1.66 o 
   7   0   0      107.07      100.78      1.45 o 
   8   0   0       69.65       58.98      1.43 o 
   9   0   0       36.45       42.41      2.21 o 
  10   0   0        0.27        0.82      0.76 o 
  11   0   0       25.83       40.74      4.17 o 
 -11   1   0        0.02        0.89      0.81 o 
 -10   1   0        5.79        8.06      0.88 o 
  -9   1   0       29.42       19.20      1.12 o 
  -8   1   0        1.27        0.92      0.63 o 
  -7   1   0       36.14       33.91      0.78 o 
  -6   1   0        4.05        2.37      0.28 o 
  -5   1   0      221.28      223.49      2.73 o 
  -4   1   0       63.14       69.26      1.39 o 
  -3   1   0        0.49        0.42      0.29 o 
  -2   1   0       45.45       37.46      1.02 o 
  -1   1   0     1978.26     1992.63     45.10 o 
   1   1   0    11864.87    11614.19    188.85 o 
   2   1   0      153.29      152.26      2.06 o 
   3   1   0     6625.49     6475.56     63.52 o 
   4   1   0      260.66      255.69      2.81 o 
   5   1   0      235.00      199.67      2.48 o 
   6   1   0      880.83      876.38      9.27 o 
   7   1   0      349.51      321.16      3.79 o 
   8   1   0       29.89       26.26      0.77 o 
   9   1   0        4.17        9.03      1.56 o 
  10   1   0       30.37       30.88      1.99 o 
  11   1   0        0.31        2.66      2.57 o 
 -11   2   0        8.95       17.07      1.94 o 
 -10   2   0       12.39       11.74      1.18 o 
  -9   2   0       66.12       58.56      1.71 o 
  -8   2   0      115.53      123.24      3.95 o 
  -7   2   0       16.10       15.59      0.98 o 
  -6   2   0      368.51      349.98      5.64 o 
  -5   2   0      368.06      364.68      4.82 o 
  -4   2   0     2656.22     2744.37     33.60 o 
  -3   2   0      159.31      155.92      2.14 o 
  -2   2   0     3314.21     3149.91     50.72 o 
  -1   2   0      364.66      362.82      7.38 o 
   1   2   0     2335.00     2366.36     42.41 o 
   2   2   0     1205.21     1204.17     14.73 o 
   3   2   0      180.44      186.40      2.04 o 
   4   2   0     1280.86     1299.57     12.03 o 
   5   2   0      330.44      318.02      4.19 o 
   6   2   0       93.17       96.73      1.55 o 
   7   2   0       94.40       99.67      1.66 o 
   8   2   0       49.67       43.41      1.25 o 
   9   2   0       28.40       33.35      3.31 o 
  10   2   0        0.20        0.48      1.19 o 
 -11   3   0        0.24        2.19      2.68 o 
 -10   3   0       28.66       32.27      3.87 o 
  -9   3   0       71.97       70.36      3.06 o 
  -8   3   0       10.10       15.11      1.61 o 
  -7   3   0        9.05        7.37      0.82 o 
  -6   3   0      203.07      199.18      2.90 o 
  -5   3   0      274.01      266.54      3.64 o 
  -4   3   0       11.01       10.19      0.44 o 
  -3   3   0      320.97      346.49      3.81 o 
  -2   3   0     1054.04     1013.54     10.54 o 
  -1   3   0    12063.51    12123.04    306.10 o 
   0   3   0     1199.89     1176.83     21.10 o 
   1   3   0     5539.17     5621.22     82.15 o 
   2   3   0      154.84      146.99      2.11 o 
   3   3   0       37.34       41.11      0.84 o 
   4   3   0      446.52      436.20      4.69 o 
   5   3   0       19.60       15.93      0.56 o 
   6   3   0      257.00      245.29      3.80 o 
   7   3   0      108.62      120.34      2.25 o 
   8   3   0       28.03       25.83      1.87 o 
   9   3   0       13.02       16.70      1.50 o 
  10   3   0       58.45       67.40      2.90 o 
 -11   4   0        8.25        6.85      3.04 o 
 -10   4   0        0.03       -1.84      2.08 o 
  -9   4   0       15.91       10.61      2.58 o 
  -8   4   0       67.04       55.47      1.80 o 
  -7   4   0        0.04       -0.10      0.27 o 
  -6   4   0       47.90       41.02      0.81 o 
  -5   4   0       15.34       15.51      0.51 o 
  -4   4   0        6.54        6.36      0.36 o 
  -3   4   0     2142.59     2318.99     22.23 o 
  -2   4   0     2131.75     2217.17     24.58 o 
  -1   4   0      149.03      144.07      3.06 o 
   0   4   0     2528.74     2605.55     33.02 o 
   1   4   0       38.41       43.15      1.22 o 
   2   4   0       35.55       36.41      1.39 o 
   3   4   0      168.97      165.81      1.90 o 
   4   4   0       93.04      103.04      1.36 o 
   5   4   0       15.61       13.69      0.90 o 
   6   4   0      696.51      678.39     10.96 o 
   7   4   0       15.90       18.18      1.13 o 
   8   4   0        0.05       -0.49      0.95 o 
   9   4   0       52.49       66.89      3.17 o 
 -11   5   0        0.96       -0.76      2.47 o 
 -10   5   0       28.77       32.22      1.52 o 
  -9   5   0        6.03        5.47      0.49 o 
  -8   5   0        2.24        3.36      0.45 o 
  -7   5   0      288.55      288.88      3.99 o 
  -6   5   0      605.95      613.84      8.92 o 
  -5   5   0      170.14      193.75      2.55 o 
  -4   5   0      212.59      203.63      2.33 o 
  -3   5   0     1199.71     1229.66     11.97 o 
  -2   5   0       18.12       22.56      0.67 o 
  -1   5   0     7295.76     7682.25     86.75 o 
   0   5   0        5.45        3.67      0.46 o 
   1   5   0        2.37        3.43      0.41 o 
   2   5   0      217.31      231.10      3.42 o 
   3   5   0       13.73       14.23      0.61 o 
   4   5   0        9.40        8.10      0.61 o 
   5   5   0      663.53      668.53     11.41 o 
   6   5   0        6.94        8.90      0.93 o 
   7   5   0       14.28        8.91      1.00 o 
   8   5   0        0.02       -0.07      1.08 o 
   9   5   0        4.88        6.04      1.43 o 
 -11   6   0        4.34        5.24      0.92 o 
 -10   6   0        1.30        3.12      0.79 o 
  -9   6   0       60.60       58.98      2.01 o 
  -8   6   0        1.00        0.73      0.66 o 
  -7   6   0       40.20       32.06      1.56 o 
  -6   6   0       39.68       38.55      0.83 o 
  -5   6   0        0.24        2.25      0.29 o 
  -4   6   0      170.47      148.34      1.85 o 
  -3   6   0      933.08      988.84     10.07 o 
  -2   6   0      723.02      783.17      9.51 o 
  -1   6   0      757.02      744.42     11.25 o 
   0   6   0      249.98      226.08      3.38 o 
   1   6   0       73.82       80.40      1.31 o 
   2   6   0       10.37       20.04      0.79 o 
   3   6   0       83.75       80.51      2.04 o 
   4   6   0        4.45        4.25      0.60 o 
   5   6   0       80.86       86.43      2.56 o 
   6   6   0      104.93      103.35      2.72 o 
   7   6   0       11.44       11.78      1.89 o 
   8   6   0        0.16       -0.54      1.13 o 
 -11   7   0        2.13        1.47      1.17 o 
 -10   7   0        0.18       -0.79      0.53 o 
  -9   7   0        0.52        0.82      0.47 o 
  -8   7   0        2.62        2.04      0.47 o 
  -7   7   0      108.37      111.00      2.02 o 
  -6   7   0      135.04      134.79      1.97 o 
  -5   7   0       98.66       99.96      1.43 o 
  -4   7   0       91.46       87.46      1.28 o 
  -3   7   0        5.31        4.31      0.43 o 
  -2   7   0      247.87      245.30      2.81 o 
  -1   7   0      520.21      546.92      6.70 o 
   0   7   0       38.07       34.54      1.06 o 
   1   7   0       12.75       15.01      0.81 o 
   2   7   0       40.79       32.49      1.18 o 
   3   7   0       71.52       75.69      1.79 o 
   4   7   0        0.08        1.33      0.77 o 
   5   7   0        1.93        1.08      0.93 o 
   6   7   0       23.39       25.07      1.89 o 
   7   7   0        3.08        5.08      1.34 o 
   8   7   0        1.64        0.66      1.87 o 
 -11   8   0        2.99        2.67      0.81 o 
 -10   8   0        4.61        4.60      0.64 o 
  -9   8   0       35.46       43.48      1.48 o 
  -8   8   0       41.79       42.29      1.32 o 
  -7   8   0       45.56       48.34      1.65 o 
  -6   8   0       54.09       57.14      1.57 o 
  -5   8   0       17.87       16.95      0.73 o 
  -4   8   0        1.36        2.02      0.51 o 
  -3   8   0      555.10      543.40      8.73 o 
  -2   8   0     1287.58     1239.24     18.79 o 
  -1   8   0       12.02        7.20      0.67 o 
   0   8   0      187.89      202.61      3.34 o 
   1   8   0        0.16        0.11      0.54 o 
   2   8   0       49.36       47.44      1.48 o 
   3   8   0       24.95       24.90      1.19 o 
   4   8   0       63.54       60.40      2.09 o 
   5   8   0        8.24        8.05      1.09 o 
   6   8   0       31.46       36.35      6.86 o 
   7   8   0        0.31       -1.12      1.24 o 
 -11   9   0        0.36        0.80      1.17 o 
 -10   9   0        4.21        4.23      0.77 o 
  -9   9   0        4.58        7.43      0.95 o 
  -8   9   0        9.64        8.66      0.79 o 
  -7   9   0       42.43       45.32      1.41 o 
  -6   9   0        5.36        6.26      0.62 o 
  -5   9   0        6.10        5.77      0.60 o 
  -4   9   0       51.91       53.15      1.10 o 
  -3   9   0      375.04      386.53      6.60 o 
  -2   9   0       35.48       31.03      1.45 o 
  -1   9   0       92.16      100.03      2.59 o 
   0   9   0      358.18      357.58     10.41 o 
   1   9   0        4.79        3.11      0.71 o 
   2   9   0        5.20        8.07      0.93 o 
   3   9   0      183.58      178.63      3.37 o 
   4   9   0       26.56       27.74      1.61 o 
   5   9   0        1.08        0.30      0.96 o 
   6   9   0       16.22       20.75      2.16 o 
   7   9   0        7.18        7.84      1.70 o 
 -11  10   0        2.07        2.41      0.81 o 
 -10  10   0        1.27        2.51      0.90 o 
  -9  10   0       16.40       16.00      1.13 o 
  -8  10   0       24.26       17.30      1.05 o 
  -7  10   0        0.57        0.64      0.66 o 
  -6  10   0      102.86       89.25      1.82 o 
  -5  10   0      115.53      114.05      2.13 o 
  -4  10   0        0.19        0.42      0.66 o 
  -3  10   0      386.42      351.49      5.42 o 
  -2  10   0      731.25      718.86     11.52 o 
  -1  10   0      195.18      199.33      6.35 o 
   0  10   0        1.58        0.48      0.82 o 
   1  10   0       16.43       16.97      1.12 o 
   2  10   0        7.05        6.34      1.34 o 
   3  10   0       36.94       41.08      1.70 o 
   4  10   0        5.31        3.13      1.35 o 
   5  10   0        9.96       10.59      1.40 o 
   6  10   0        0.07       -2.09      1.41 o 
 -10  11   0        2.66        4.46      0.93 o 
  -9  11   0       20.53       19.75      1.30 o 
  -8  11   0        0.01        1.06      0.71 o 
  -7  11   0        0.21       -0.87      0.58 o 
  -6  11   0        1.66        0.13      0.77 o 
  -5  11   0       51.17       56.47      2.40 o 
  -4  11   0        2.63        1.70      0.78 o 
  -3  11   0        3.00        4.55      0.87 o 
  -2  11   0      208.33      210.22      6.79 o 
  -1  11   0       55.02       63.93      3.22 o 
   0  11   0       87.89       89.02      4.30 o 
   1  11   0        0.58       -0.15      1.17 o 
   2  11   0       57.15       70.52      2.14 o 
   3  11   0        3.72        3.29      0.98 o 
   4  11   0        0.96        2.89      1.19 o 
   5  11   0        5.10        4.82      1.33 o 
 -10  12   0        4.47        5.12      1.62 o 
  -9  12   0        3.12        1.28      1.22 o 
  -8  12   0        3.12        2.63      1.24 o 
  -7  12   0       21.24       18.24      1.69 o 
  -6  12   0       58.70       53.37      2.09 o 
  -5  12   0       46.99       44.95      2.00 o 
  -4  12   0        1.58        0.61      0.83 o 
  -3  12   0       68.41       62.52      2.03 o 
  -2  12   0       18.45       23.03      2.56 o 
  -1  12   0      105.25      102.56      3.68 o 
   0  12   0        0.48        2.02      1.34 o 
   1  12   0       83.26       87.26      3.52 o 
   2  12   0       14.70       17.08      2.01 o 
   3  12   0       12.97       11.69      1.57 o 
   4  12   0        0.00       -0.08      1.49 o 
  -9  13   0        1.66        6.01      1.79 o 
  -8  13   0        4.91        4.23      1.42 o 
  -7  13   0        3.09        2.26      1.41 o 
  -6  13   0        1.88        4.14      1.06 o 
  -5  13   0        0.21        3.31      1.08 o 
  -4  13   0        3.11        6.08      1.62 o 
  -3  13   0       64.54       55.69      2.46 o 
  -2  13   0       34.80       35.90      2.77 o 
  -1  13   0       35.86       39.66      2.60 o 
   0  13   0        2.84        4.93      1.60 o 
   1  13   0        3.18        1.94      1.58 o 
   2  13   0       10.20        9.51      2.10 o 
   3  13   0        1.89        3.67      3.11 o 
  -8  14   0        0.94       -0.21      1.44 o 
  -7  14   0        6.81       12.16      3.50 o 
  -6  14   0        1.20        0.88      1.14 o 
  -5  14   0        4.50        5.01      1.26 o 
  -4  14   0       31.01       38.81      2.18 o 
  -3  14   0      116.38      124.13      5.89 o 
  -2  14   0      122.34      116.53      4.04 o 
  -1  14   0        0.39       -2.13      1.42 o 
   0  14   0        0.15       -1.44      1.95 o 
   1  14   0        1.55        1.67      1.69 o 
  -7  15   0        4.60        1.91      1.59 o 
  -6  15   0       12.96       20.60      1.76 o 
  -5  15   0        0.64        0.01      1.21 o 
  -4  15   0       22.96       27.50      2.04 o 
  -3  15   0        3.47        4.27      1.46 o 
  -2  15   0       41.60       50.86      4.35 o 
  -1  15   0       13.61       17.69      1.88 o 
   3 -16   1       35.36       40.21      2.45 o 
   4 -16   1        0.35        2.34      1.41 o 
   0 -15   1        1.07       -1.63      2.10 o 
   1 -15   1        5.24        3.84      1.84 o 
   2 -15   1        4.33        3.87      1.42 o 
   3 -15   1        0.10        1.07      1.37 o 
   4 -15   1       37.91       50.18      2.54 o 
   5 -15   1        5.82        7.19      1.63 o 
   6 -15   1       46.03       60.93      2.89 o 
   7 -15   1        0.56        2.03      1.53 o 
  -2 -14   1        3.68        3.53      2.65 o 
  -1 -14   1        1.02        1.54      1.63 o 
   0 -14   1       21.48       19.61      2.18 o 
   1 -14   1        1.28       -0.13      1.42 o 
   2 -14   1        0.02       -1.04      1.45 o 
   3 -14   1        2.30        0.86      1.23 o 
   4 -14   1        4.76        6.78      1.12 o 
   5 -14   1       26.97       30.00      1.84 o 
   6 -14   1       15.24       19.33      1.57 o 
   7 -14   1       46.43       55.58      6.95 o 
   8 -14   1        4.58        5.30      1.55 o 
  -3 -13   1        0.02        0.94      1.62 o 
  -2 -13   1       21.01       17.76      2.10 o 
  -1 -13   1        1.89        4.24      1.55 o 
   0 -13   1       11.78       16.24      1.89 o 
   1 -13   1        1.59       -0.61      1.31 o 
   2 -13   1       42.77       45.88      2.68 o 
   3 -13   1       22.69       23.52      1.41 o 
   4 -13   1        8.47        8.64      1.05 o 
   5 -13   1       20.35       20.64      1.49 o 
   6 -13   1        8.82       12.04      1.57 o 
   7 -13   1       27.19       21.39      1.89 o 
   8 -13   1       41.62       52.77      3.59 o 
   9 -13   1       10.58       14.85      2.19 o 
  -4 -12   1        0.20        1.48      1.22 o 
  -3 -12   1       37.02       35.64      1.96 o 
  -2 -12   1        2.35        3.07      1.49 o 
  -1 -12   1       65.39       60.36      3.35 o 
   0 -12   1       86.05       86.67      4.14 o 
   1 -12   1      139.24      133.12      4.16 o 
   2 -12   1       40.78       40.53      1.94 o 
   3 -12   1       15.75       17.36      1.17 o 
   4 -12   1        6.48        8.43      1.55 o 
   5 -12   1        1.78        1.70      0.90 o 
   6 -12   1       69.78       70.47      2.27 o 
   7 -12   1        9.30       10.53      1.84 o 
   8 -12   1       14.66       13.89      1.21 o 
   9 -12   1       21.52       24.21      1.48 o 
  10 -12   1       21.33       22.60      1.48 o 
  -5 -11   1       12.26       12.63      1.48 o 
  -4 -11   1        5.66        7.32      1.29 o 
  -3 -11   1       33.71       39.91      1.74 o 
  -2 -11   1      105.48      109.05      2.60 o 
  -1 -11   1       21.72       24.78      2.72 o 
   0 -11   1       52.67       51.51      2.91 o 
   1 -11   1      290.73      269.58      6.40 o 
   2 -11   1      111.98      104.85      2.74 o 
   3 -11   1      231.66      226.91      3.91 o 
   4 -11   1       32.87       34.08      1.43 o 
   5 -11   1        6.25        7.52      0.86 o 
   6 -11   1        3.82        3.30      1.27 o 
   7 -11   1       52.65       48.36      1.66 o 
   8 -11   1       23.62       24.44      1.38 o 
   9 -11   1        1.33        1.99      0.84 o 
  10 -11   1        0.60        1.45      0.82 o 
  -6 -10   1        0.36        1.09      1.40 o 
  -5 -10   1       78.38       87.61      4.90 o 
  -4 -10   1        1.86        2.73      1.04 o 
  -3 -10   1        7.02        6.61      0.94 o 
  -2 -10   1       11.28       10.67      0.97 o 
  -1 -10   1        8.11       10.66      0.93 o 
   0 -10   1        0.25        1.03      0.94 o 
   1 -10   1      102.91       92.24      2.42 o 
   2 -10   1       18.76       17.02      1.22 o 
   3 -10   1       39.68       39.50      1.41 o 
   4 -10   1      280.71      267.69      4.29 o 
   5 -10   1      147.50      138.37      2.42 o 
   6 -10   1       56.32       47.96      1.33 o 
   7 -10   1       45.79       46.77      1.55 o 
   8 -10   1       21.08       17.82      1.16 o 
   9 -10   1        5.45        2.95      0.81 o 
  10 -10   1       24.43       27.08      2.71 o 
  11 -10   1        5.37        9.29      1.79 o 
  -7  -9   1        8.38        6.84      1.57 o 
  -6  -9   1       19.99       19.72      1.48 o 
  -5  -9   1        2.36        4.58      1.72 o 
  -4  -9   1       11.15        9.27      1.24 o 
  -3  -9   1        4.26        4.11      0.78 o 
  -2  -9   1      141.26      141.53      3.14 o 
  -1  -9   1        0.72        0.36      0.61 o 
   0  -9   1       76.78       74.45      1.72 o 
   1  -9   1        7.99       10.73      0.93 o 
   2  -9   1       68.45       71.92      2.84 o 
   3  -9   1       77.36       78.48      1.76 o 
   4  -9   1      111.81      110.32      1.90 o 
   5  -9   1      147.36      157.21      2.47 o 
   6  -9   1        0.01       -0.40      0.47 o 
   7  -9   1       24.29       26.43      1.39 o 
   8  -9   1       11.42        8.50      0.87 o 
   9  -9   1       20.77       18.08      1.07 o 
  10  -9   1        1.15        0.74      0.87 o 
  11  -9   1        0.92        1.91      0.69 o 
  -8  -8   1        1.44       -0.48      1.29 o 
  -7  -8   1        2.68        3.41      1.59 o 
  -6  -8   1       67.14       63.03      2.24 o 
  -5  -8   1       86.09       91.83      2.55 o 
  -4  -8   1        0.54        1.29      0.79 o 
  -3  -8   1        3.46        2.00      0.65 o 
  -2  -8   1      144.06      135.17      2.54 o 
  -1  -8   1       45.64       44.10      1.31 o 
   0  -8   1      120.89      126.91      2.03 o 
   1  -8   1      527.17      529.91      7.58 o 
   2  -8   1      149.70      174.60      3.47 o 
   3  -8   1      358.23      357.43      4.60 o 
   4  -8   1      509.92      512.24      6.33 o 
   5  -8   1      149.50      143.46      2.22 o 
   6  -8   1      106.55      104.83      1.69 o 
   7  -8   1       32.18       32.27      1.43 o 
   8  -8   1        8.85        6.00      0.71 o 
   9  -8   1        4.56        5.56      0.74 o 
  10  -8   1        0.11        0.44      0.56 o 
  11  -8   1        4.47        4.02      0.82 o 
  -8  -7   1        3.81        4.10      1.34 o 
  -7  -7   1        8.90        2.78      4.12 o 
  -6  -7   1       30.35       34.74      1.45 o 
  -5  -7   1      151.86      151.61      2.86 o 
  -4  -7   1       99.49       96.05      2.57 o 
  -3  -7   1       10.96        9.10      0.62 o 
  -2  -7   1        0.95        0.28      0.44 o 
  -1  -7   1      218.76      224.56      2.85 o 
   0  -7   1      326.36      331.94      4.29 o 
   1  -7   1     1349.65     1440.45     25.30 o 
   2  -7   1      170.91      160.93      2.70 o 
   3  -7   1      657.97      730.97      8.64 o 
   4  -7   1       35.14       31.20      0.72 o 
   5  -7   1      558.06      558.58      6.18 o 
   6  -7   1      372.26      355.17      4.36 o 
   7  -7   1       12.21        7.53      0.50 o 
   8  -7   1        1.56        0.23      0.55 o 
   9  -7   1       75.91       78.26      1.56 o 
  10  -7   1        5.69        5.37      1.82 o 
  11  -7   1        0.78        4.86      2.71 o 
  -9  -6   1        5.33        5.79      1.46 o 
  -8  -6   1       14.28       15.56      1.27 o 
  -7  -6   1        9.50        9.59      1.74 o 
  -6  -6   1       68.75       69.95      2.14 o 
  -5  -6   1        0.01       -0.76      0.51 o 
  -4  -6   1      151.94      144.01      2.42 o 
  -3  -6   1       12.89       12.50      0.61 o 
  -2  -6   1        6.05        6.28      0.50 o 
  -1  -6   1       32.31       26.37      0.74 o 
   0  -6   1        1.18        0.72      0.38 o 
   1  -6   1        6.50        7.62      0.54 o 
   2  -6   1      513.79      513.78      8.83 o 
   3  -6   1       57.87       42.54      0.91 o 
   4  -6   1       46.81       42.11      0.79 o 
   5  -6   1      105.73      106.24      1.61 o 
   6  -6   1        0.10        0.22      0.30 o 
   7  -6   1       17.57       21.63      0.65 o 
   8  -6   1      224.03      237.55      4.21 o 
   9  -6   1       33.53       31.27      1.16 o 
  10  -6   1        1.44        0.96      0.74 o 
  11  -6   1        4.71        7.97      1.78 o 
  -9  -5   1        1.72        0.98      1.81 o 
  -8  -5   1        1.71        1.61      0.79 o 
  -7  -5   1      218.02      205.65      4.10 o 
  -6  -5   1       95.81       99.37      2.98 o 
  -5  -5   1       55.32       52.39      1.87 o 
  -4  -5   1       13.61       14.24      0.63 o 
  -3  -5   1       51.34       51.40      0.91 o 
  -2  -5   1       12.41       11.72      0.56 o 
  -1  -5   1       58.74       78.36      1.19 o 
   0  -5   1      548.60      547.60      6.58 o 
   1  -5   1     1207.24     1272.69     16.35 o 
   2  -5   1     1093.90     1153.19     15.40 o 
   3  -5   1       43.34       53.46      0.87 o 
   4  -5   1      153.59      160.33      1.76 o 
   5  -5   1       21.31       37.52      0.91 o 
   6  -5   1       11.42       13.91      0.55 o 
   7  -5   1      120.50      114.29      2.10 o 
   8  -5   1        7.22        9.05      0.62 o 
   9  -5   1       39.70       34.88      1.68 o 
  10  -5   1        3.66        5.11      2.08 o 
  11  -5   1        1.58        1.83      0.97 o 
 -10  -4   1       36.24       42.00      2.46 o 
  -9  -4   1        2.48        4.04      0.89 o 
  -8  -4   1       18.05       20.52      1.17 o 
  -7  -4   1       95.09       93.65      2.30 o 
  -6  -4   1       80.34       81.08      1.73 o 
  -5  -4   1       31.80       30.22      0.89 o 
  -4  -4   1       14.41       15.09      0.89 o 
  -3  -4   1      135.96      133.53      1.58 o 
  -2  -4   1       72.48       85.36      1.37 o 
  -1  -4   1       82.14       87.87      1.34 o 
   0  -4   1     1049.07     1140.52     14.76 o 
   1  -4   1     2377.40     2505.81     44.84 o 
   2  -4   1       17.53       14.28      0.52 o 
   3  -4   1      285.63      267.05      2.76 o 
   4  -4   1      782.02      777.52      8.83 o 
   5  -4   1       38.26       38.81      0.77 o 
   6  -4   1      107.27      113.91      1.65 o 
   7  -4   1       50.82       52.04      1.09 o 
   8  -4   1       10.89        6.67      0.49 o 
   9  -4   1       71.91       74.59      2.32 o 
  10  -4   1        0.02       -0.09      0.65 o 
  11  -4   1        8.79        7.44      1.76 o 
 -10  -3   1       30.58       44.52      2.33 o 
  -9  -3   1       13.45       14.25      1.16 o 
  -8  -3   1       16.55       15.39      0.81 o 
  -7  -3   1       85.55       75.44      1.61 o 
  -6  -3   1       40.25       39.34      0.93 o 
  -5  -3   1      474.27      465.42      4.97 o 
  -4  -3   1      433.99      437.58      4.73 o 
  -3  -3   1      440.18      419.40      4.43 o 
  -2  -3   1       44.83       41.55      0.78 o 
  -1  -3   1        0.22        0.22      0.35 o 
   0  -3   1     2730.92     2674.94     47.51 o 
   1  -3   1    14589.85    14950.61    374.47 o 
   2  -3   1     1525.79     1472.12     16.33 o 
   3  -3   1     1273.51     1267.27     14.16 o 
   4  -3   1      797.82      795.72      9.81 o 
   5  -3   1      317.87      359.94      5.19 o 
   6  -3   1       51.46       47.97      1.38 o 
   7  -3   1      129.98      117.79      2.90 o 
   8  -3   1       23.28       23.29      0.82 o 
   9  -3   1        8.85       11.43      0.76 o 
  10  -3   1        1.52        1.06      0.75 o 
  11  -3   1        7.31        6.17      1.03 o 
 -11  -2   1        0.02        0.15      1.30 o 
 -10  -2   1        0.33        0.20      0.67 o 
  -9  -2   1        0.41       -0.41      0.48 o 
  -8  -2   1        0.13       -0.33      0.37 o 
  -7  -2   1      112.45      115.50      1.75 o 
  -6  -2   1       60.42       69.40      1.19 o 
  -5  -2   1      167.84      184.83      1.98 o 
  -4  -2   1      432.65      449.91      4.01 o 
  -3  -2   1      268.56      268.75      2.90 o 
  -2  -2   1      304.65      314.34      3.99 o 
  -1  -2   1      313.94      315.71      4.95 o 
   1  -2   1      239.15      215.00      3.84 o 
   2  -2   1       85.26       86.28      1.42 o 
   3  -2   1        2.60        3.63      0.25 o 
   4  -2   1      124.72      170.81      2.82 o 
   5  -2   1       25.75       27.63      0.61 o 
   6  -2   1        1.45        0.79      0.46 o 
   7  -2   1       38.86       32.40      0.87 o 
   8  -2   1       46.45       40.16      1.10 o 
   9  -2   1        4.56        3.05      0.69 o 
  10  -2   1        4.36        3.29      0.79 o 
  11  -2   1        3.08        3.69      2.84 o 
 -11  -1   1        4.56        2.78      2.49 o 
 -10  -1   1       23.17       37.98      7.50 o 
  -9  -1   1        1.31        1.65      0.62 o 
  -8  -1   1       14.28       15.30      0.96 o 
  -7  -1   1       84.69       82.18      1.33 o 
  -6  -1   1       39.07       34.23      0.73 o 
  -5  -1   1     1012.89      999.37     10.49 o 
  -4  -1   1     1194.57     1183.24     11.85 o 
  -3  -1   1     3131.13     3164.35     31.16 o 
  -2  -1   1     1838.43     1787.16     20.80 o 
   1  -1   1       91.05       84.70      3.15 o 
   2  -1   1     1131.11     1143.55     13.00 o 
   3  -1   1      736.10      790.29      9.71 o 
   4  -1   1      102.82      106.81      1.37 o 
   5  -1   1      599.20      584.98      6.14 o 
   6  -1   1        8.05        6.31      0.40 o 
   7  -1   1        5.82        7.35      0.53 o 
   8  -1   1        1.94        3.73      0.70 o 
   9  -1   1        3.32        4.68      0.82 o 
  10  -1   1        1.94        3.20      2.48 o 
  11  -1   1        2.10       -0.63      1.61 o 
 -11   0   1       37.04       45.16      2.08 o 
 -10   0   1       12.99       10.53      1.03 o 
  -9   0   1        5.75        5.11      0.80 o 
  -8   0   1      171.65      170.86      2.44 o 
  -7   0   1       10.53        9.17      0.38 o 
  -6   0   1      120.04      107.14      1.94 o 
  -5   0   1      535.44      542.83      7.59 o 
  -4   0   1      670.84      730.21      8.86 o 
  -3   0   1       53.43       51.71      1.19 o 
  -2   0   1    12605.28    12012.99    184.95 o 
  -1   0   1       87.09       76.90     11.55 o 
   1   0   1      452.66      444.69      8.21 o 
   2   0   1    18434.21    18086.25    260.41 o 
   3   0   1      269.75      277.25      2.68 o 
   4   0   1     4451.72     4821.56     43.57 o 
   5   0   1      167.07      150.70      1.71 o 
   6   0   1       63.79       54.95      0.97 o 
   7   0   1       78.31       77.00      1.67 o 
   8   0   1       10.60       14.74      1.16 o 
   9   0   1       15.75       16.01      1.14 o 
  10   0   1        0.24       -1.19      1.58 o 
  11   0   1        4.32        4.75      2.70 o 
 -11   1   1        0.37        2.63      0.78 o 
 -10   1   1       23.12       26.65      3.67 o 
  -9   1   1        4.47        6.26      1.49 o 
  -8   1   1        6.90       10.01      1.17 o 
  -7   1   1        4.64        2.91      0.70 o 
  -6   1   1       23.92       25.89      1.49 o 
  -5   1   1      112.75      139.26      2.86 o 
  -4   1   1       14.83        7.19      0.60 o 
  -3   1   1      140.00      118.16      2.06 o 
  -2   1   1     1209.33     1167.82     17.59 o 
   0   1   1        2.19        1.61      0.39 o 
   1   1   1    13281.15    13077.12    232.94 o 
   2   1   1      316.23      300.96      3.31 o 
   3   1   1     6213.18     6274.32     58.60 o 
   4   1   1      508.24      491.40      4.13 o 
   5   1   1     1314.98     1268.76     12.04 o 
   6   1   1      413.43      391.06      4.74 o 
   7   1   1       50.81       37.55      1.02 o 
   8   1   1       97.17       87.80      1.93 o 
   9   1   1       16.85       13.68      1.20 o 
  10   1   1        1.50        3.34      1.71 o 
 -11   2   1       61.57       78.67      6.05 o 
 -10   2   1       38.86       53.52      5.27 o 
  -9   2   1        0.75       -1.77      1.21 o 
  -8   2   1      136.32      117.27      5.41 o 
  -7   2   1      111.52      113.79      2.48 o 
  -6   2   1      137.20      123.03      2.44 o 
  -5   2   1      383.97      381.39      5.96 o 
  -4   2   1      515.15      468.52      5.69 o 
  -3   2   1       12.21       10.68      0.43 o 
  -2   2   1     1662.91     1620.20     23.16 o 
  -1   2   1      332.78      331.61      5.45 o 
   0   2   1    15743.97    15849.74    371.33 o 
   1   2   1       17.14       17.17      1.60 o 
   2   2   1     2083.15     2139.58     23.61 o 
   3   2   1      730.88      746.19      7.02 o 
   4   2   1     1125.08     1216.32     12.27 o 
   5   2   1       21.46       18.76      0.57 o 
   6   2   1     1504.57     1448.18     16.26 o 
   7   2   1       20.44       17.87      1.14 o 
   8   2   1       58.87       49.07      2.11 o 
   9   2   1       95.71      106.50      3.34 o 
  10   2   1        6.31        4.96      2.67 o 
 -12   3   1        9.68       11.32      3.61 o 
 -11   3   1       30.21       33.01      4.22 o 
 -10   3   1        3.20       -1.02      2.14 o 
  -9   3   1        7.88        6.75      1.36 o 
  -8   3   1      339.35      331.62      6.33 o 
  -7   3   1      344.49      359.13      5.91 o 
  -6   3   1      320.72      310.10      4.24 o 
  -5   3   1        8.92        7.54      0.43 o 
  -4   3   1     1102.29     1091.27     13.58 o 
  -3   3   1      554.78      566.73      7.25 o 
  -2   3   1       69.87       81.56      1.23 o 
  -1   3   1    16822.85    16342.56    324.08 o 
   0   3   1       97.48       99.94      2.42 o 
   1   3   1       21.42       20.04      0.66 o 
   2   3   1     1378.30     1389.27     16.81 o 
   3   3   1       12.30       23.92      0.79 o 
   4   3   1       23.98       20.71      0.61 o 
   5   3   1       88.75       82.34      1.63 o 
   6   3   1        3.25        4.79      0.85 o 
   7   3   1        0.91       -0.17      1.87 o 
   8   3   1       57.12       59.59      2.51 o 
   9   3   1       13.88       12.78      1.45 o 
  10   3   1        4.63        4.07      1.33 o 
 -12   4   1        0.16        3.47      3.03 o 
 -11   4   1       15.63       22.76      3.73 o 
 -10   4   1        5.93        4.91      2.52 o 
  -9   4   1        8.92        8.91      2.44 o 
  -8   4   1       21.56       20.61      1.36 o 
  -7   4   1        0.36        0.36      0.42 o 
  -6   4   1      222.59      224.24      3.23 o 
  -5   4   1      315.39      346.57      4.66 o 
  -4   4   1     1269.58     1393.13     18.18 o 
  -3   4   1      536.15      593.31      6.15 o 
  -2   4   1       28.02       34.40      0.63 o 
  -1   4   1     4763.14     4805.59     51.26 o 
   0   4   1     1044.74     1052.83     13.60 o 
   1   4   1      388.58      391.10      4.79 o 
   2   4   1      763.64      801.81      9.97 o 
   3   4   1      148.51      153.50      1.97 o 
   4   4   1       55.90       56.64      1.28 o 
   5   4   1      253.48      259.50      3.57 o 
   6   4   1        2.44        0.16      0.88 o 
   7   4   1        6.99        8.21      1.22 o 
   8   4   1       20.24       24.39      2.06 o 
   9   4   1        0.04       -1.67      1.12 o 
 -12   5   1       13.57       14.98      3.63 o 
 -11   5   1        7.01        8.96      3.05 o 
 -10   5   1        3.24        2.37      2.34 o 
  -9   5   1      114.89      108.53      2.91 o 
  -8   5   1      154.63      155.64      2.56 o 
  -7   5   1      769.05      737.64      8.60 o 
  -6   5   1       37.47       33.29      1.06 o 
  -5   5   1        5.85        7.30      0.33 o 
  -4   5   1      590.03      689.96      7.17 o 
  -3   5   1      189.18      186.77      2.42 o 
  -2   5   1     2224.95     2531.92     27.26 o 
  -1   5   1     2077.57     2129.10     22.92 o 
   0   5   1     1982.96     2050.84     26.20 o 
   1   5   1     1720.61     1877.77     21.82 o 
   2   5   1        5.12        5.94      0.83 o 
   3   5   1        1.31        0.24      0.40 o 
   4   5   1       50.30       46.99      1.28 o 
   5   5   1        0.58       -0.86      0.57 o 
   6   5   1       12.58       11.38      1.32 o 
   7   5   1        0.63        0.22      1.04 o 
   8   5   1        0.00       -1.22      1.09 o 
   9   5   1        4.93        4.78      1.47 o 
 -12   6   1        0.87       -0.61      2.77 o 
 -11   6   1        6.17        7.97      1.57 o 
 -10   6   1        2.17        1.37      0.65 o 
  -9   6   1        5.43        7.12      0.62 o 
  -8   6   1       92.13       85.29      1.72 o 
  -7   6   1      184.21      167.52      2.27 o 
  -6   6   1       74.73       70.44      1.21 o 
  -5   6   1       19.78       17.94      0.57 o 
  -4   6   1        0.51        0.64      0.28 o 
  -3   6   1      265.14      220.35      2.57 o 
  -2   6   1     2085.19     2164.32     22.83 o 
  -1   6   1      872.08      965.26     10.67 o 
   0   6   1        5.73        0.71      0.46 o 
   1   6   1       25.04       24.69      0.85 o 
   2   6   1        0.05       -0.75      0.50 o 
   3   6   1       71.32       68.17      1.87 o 
   4   6   1        0.30       -0.75      0.59 o 
   5   6   1        5.23        3.43      1.10 o 
   6   6   1       88.35       85.21      3.13 o 
   7   6   1        1.77        4.08      2.49 o 
   8   6   1        2.52        3.41      1.36 o 
 -11   7   1        2.20        2.05      0.88 o 
 -10   7   1        0.77        0.36      0.52 o 
  -9   7   1        0.19       -0.31      0.40 o 
  -8   7   1       57.50       53.32      1.18 o 
  -7   7   1        0.75        1.14      0.41 o 
  -6   7   1       22.29       21.96      0.67 o 
  -5   7   1        3.39        4.89      0.54 o 
  -4   7   1       34.58       38.55      0.90 o 
  -3   7   1       11.47        7.57      0.46 o 
  -2   7   1      697.63      721.28      8.91 o 
  -1   7   1      958.66      924.59     12.23 o 
   0   7   1       38.62       41.23      1.18 o 
   1   7   1        2.15        4.37      0.83 o 
   2   7   1       32.68       31.87      1.23 o 
   3   7   1        0.31       -0.37      0.63 o 
   4   7   1        7.81        9.22      1.04 o 
   5   7   1        0.03       -1.16      0.77 o 
   6   7   1        4.23        3.99      1.32 o 
   7   7   1        1.65        1.71      1.32 o 
 -11   8   1        2.02        3.38      2.42 o 
 -10   8   1        4.34        2.67      1.31 o 
  -9   8   1        7.29        3.25      0.72 o 
  -8   8   1      302.43      308.47      4.78 o 
  -7   8   1       23.64       25.72      1.01 o 
  -6   8   1        8.14        9.96      0.61 o 
  -5   8   1       44.39       48.98      1.09 o 
  -4   8   1        0.01        0.26      0.37 o 
  -3   8   1       29.97       36.88      1.09 o 
  -2   8   1      593.78      556.43      8.95 o 
  -1   8   1       41.14       44.19      1.29 o 
   0   8   1       34.75       38.40      1.48 o 
   1   8   1       11.82        9.83      0.95 o 
   2   8   1       12.26        9.36      0.88 o 
   3   8   1        0.28        0.55      0.77 o 
   4   8   1        0.02       -0.42      0.90 o 
   5   8   1        5.16        4.78      1.07 o 
   6   8   1       18.11       13.88      1.76 o 
   7   8   1        0.00       -1.25      1.31 o 
 -11   9   1        4.06        1.79      0.73 o 
 -10   9   1        7.11        9.30      0.92 o 
  -9   9   1        6.33        3.58      0.72 o 
  -8   9   1       19.76       24.27      1.16 o 
  -7   9   1       37.86       32.66      1.31 o 
  -6   9   1        6.83        9.30      0.63 o 
  -5   9   1      230.57      220.84      2.98 o 
  -4   9   1        1.44        3.51      0.66 o 
  -3   9   1      108.61      108.98      2.28 o 
  -2   9   1     1277.77     1226.53     18.80 o 
  -1   9   1      119.84      124.85      3.65 o 
   0   9   1       59.23       55.05      1.89 o 
   1   9   1       20.09       17.84      1.09 o 
   2   9   1       24.09       26.91      1.31 o 
   3   9   1        0.04       -0.41      0.79 o 
   4   9   1        2.16        2.97      1.04 o 
   5   9   1       14.03       14.76      1.41 o 
   6   9   1        1.28       -0.45      1.69 o 
 -11  10   1        7.44        9.55      0.85 o 
 -10  10   1        0.00        0.17      0.64 o 
  -9  10   1       10.68       12.14      0.85 o 
  -8  10   1       36.33       37.86      1.32 o 
  -7  10   1        1.24        1.40      0.61 o 
  -6  10   1       18.34       14.05      0.84 o 
  -5  10   1        6.47        7.32      0.95 o 
  -4  10   1       56.43       56.45      1.96 o 
  -3  10   1        8.08        4.62      1.12 o 
  -2  10   1      450.51      430.15      9.07 o 
  -1  10   1        0.01       -1.11      1.04 o 
   0  10   1       64.49       65.36      3.21 o 
   1  10   1        0.52       -1.07      0.74 o 
   2  10   1       26.18       28.66      1.45 o 
   3  10   1        1.17        1.55      0.90 o 
   4  10   1       10.20        9.55      1.33 o 
   5  10   1        9.34       10.71      1.44 o 
 -10  11   1        6.88       10.17      1.06 o 
  -9  11   1       10.25       10.96      0.96 o 
  -8  11   1       27.07       24.57      1.25 o 
  -7  11   1        5.69        0.88      2.09 o 
  -6  11   1        2.43        0.02      1.03 o 
  -5  11   1        0.23        1.08      0.86 o 
  -4  11   1       29.92       35.53      1.52 o 
  -3  11   1        0.89        1.60      0.83 o 
  -2  11   1      126.89      122.68      2.75 o 
  -1  11   1       34.62       36.14      2.28 o 
   0  11   1       11.69       13.59      1.68 o 
   1  11   1       15.46       15.91      1.47 o 
   2  11   1        0.29        0.73      1.13 o 
   3  11   1       39.35       40.42      2.16 o 
   4  11   1        0.49       -0.25      1.17 o 
 -10  12   1        0.44       -0.78      0.81 o 
  -9  12   1        0.05       -1.27      1.09 o 
  -8  12   1        2.27        1.07      1.20 o 
  -7  12   1        0.13       -0.25      1.19 o 
  -6  12   1       13.45       12.87      1.26 o 
  -5  12   1        2.37        2.41      1.00 o 
  -4  12   1       71.71       76.40      2.85 o 
  -3  12   1       61.60       50.25      2.38 o 
  -2  12   1        8.06        5.65      1.23 o 
  -1  12   1       17.18       21.82      5.15 o 
   0  12   1        1.63       -1.97      1.31 o 
   1  12   1       19.56       22.61      2.13 o 
   2  12   1        6.93        7.64      1.73 o 
   3  12   1       45.56       55.32      2.76 o 
  -9  13   1       11.12       11.22      1.79 o 
  -8  13   1        4.62        6.04      1.55 o 
  -7  13   1        0.68       -0.91      1.35 o 
  -6  13   1        3.40        0.75      1.06 o 
  -5  13   1        1.56        2.20      1.58 o 
  -4  13   1       46.33       39.53      2.45 o 
  -3  13   1      168.38      168.95      4.20 o 
  -2  13   1       35.55       33.69      2.06 o 
  -1  13   1        4.45        3.63      1.55 o 
   0  13   1        1.70       -1.17      1.42 o 
   1  13   1        2.79        0.15      1.65 o 
   2  13   1        0.30       -2.36      1.58 o 
  -8  14   1        0.01       -1.33      1.42 o 
  -7  14   1        3.85        3.85      1.26 o 
  -6  14   1       10.23       10.60      1.42 o 
  -5  14   1       27.25       32.41      3.15 o 
  -4  14   1        0.09       -0.10      1.19 o 
  -3  14   1       66.16       63.76      2.83 o 
  -2  14   1        0.04       -1.46      1.26 o 
  -1  14   1        6.55        4.14      1.47 o 
   0  14   1        3.64        2.27      1.76 o 
  -6  15   1        2.46        3.75      1.30 o 
  -5  15   1        1.69        1.68      1.72 o 
  -4  15   1        1.17        1.93      1.41 o 
  -3  15   1        0.32       -0.56      1.38 o 
  -2  15   1        9.89       12.74      1.77 o 
   1 -16   2       13.16       14.19      2.79 o 
   2 -16   2        0.37        1.22      1.70 o 
   3 -16   2        6.25        4.32      1.53 o 
   4 -16   2        3.36       -0.83      1.31 o 
   5 -16   2        1.23        0.17      1.85 o 
  -1 -15   2        5.08        6.75      1.91 o 
   0 -15   2        0.37       -0.46      1.56 o 
   1 -15   2        5.60        7.02      3.47 o 
   2 -15   2        3.53        0.07      1.52 o 
   3 -15   2        0.08       -1.69      1.21 o 
   4 -15   2       54.89       71.92      2.82 o 
   5 -15   2        0.51        0.86      1.17 o 
   6 -15   2        3.33        2.93      1.21 o 
   7 -15   2        5.03        3.87      1.56 o 
  -3 -14   2        0.11       -1.26      1.57 o 
  -2 -14   2        6.84        9.53      1.89 o 
  -1 -14   2       34.31       34.37      2.61 o 
   0 -14   2        8.28       10.39      1.80 o 
   1 -14   2        0.86        1.99      1.43 o 
   2 -14   2        0.08       -1.82      1.21 o 
   3 -14   2        2.39        1.33      1.61 o 
   4 -14   2        3.37        4.56      1.02 o 
   5 -14   2       54.33       54.30      2.77 o 
   6 -14   2       24.99       27.41      1.70 o 
   7 -14   2        7.26       10.43      1.66 o 
   8 -14   2        2.28        4.52      1.86 o 
  -4 -13   2      131.84      132.58      6.62 o 
  -3 -13   2        3.19        3.45      1.63 o 
  -2 -13   2        1.54        0.14      1.58 o 
  -1 -13   2       34.28       30.52      2.31 o 
   0 -13   2       10.60       10.27      1.66 o 
   1 -13   2       20.06       19.00      1.88 o 
   2 -13   2       13.89       15.20      1.73 o 
   3 -13   2        0.70       -0.35      0.93 o 
   4 -13   2       11.18       12.30      1.20 o 
   5 -13   2       39.50       45.23      2.01 o 
   6 -13   2        0.08        0.35      0.80 o 
   7 -13   2       14.04       12.52      1.37 o 
   8 -13   2        1.83        2.16      1.28 o 
   9 -13   2       16.06       21.19      1.98 o 
  -5 -12   2      183.31      207.70      4.83 o 
  -4 -12   2        2.13        3.38      1.26 o 
  -3 -12   2       52.74       57.94      2.38 o 
  -2 -12   2      132.73      130.86      6.65 o 
  -1 -12   2      112.85      114.57      3.88 o 
   0 -12   2       12.56        8.57      1.47 o 
   1 -12   2        4.60        7.84      1.38 o 
   2 -12   2       12.99       14.36      1.54 o 
   3 -12   2        1.70        1.56      0.89 o 
   4 -12   2        4.96        4.87      0.86 o 
   5 -12   2        2.55        3.92      0.83 o 
   6 -12   2        7.10        7.14      0.91 o 
   7 -12   2       12.72       15.60      1.35 o 
   8 -12   2       44.66       57.93      2.16 o 
   9 -12   2        0.41        1.11      1.06 o 
  10 -12   2       19.01       21.90      1.44 o 
  -6 -11   2       21.17       18.94      1.63 o 
  -5 -11   2        4.26        3.09      1.18 o 
  -4 -11   2      228.81      249.37      5.18 o 
  -3 -11   2        1.71        1.59      0.87 o 
  -2 -11   2       86.17       94.47      2.35 o 
  -1 -11   2      229.85      233.94      6.34 o 
   0 -11   2      306.53      301.60     12.34 o 
   1 -11   2      514.44      512.33      8.62 o 
   2 -11   2      383.64      394.14      6.86 o 
   3 -11   2      101.91       97.11      2.54 o 
   4 -11   2       38.27       39.73      1.47 o 
   5 -11   2      210.29      212.17      3.74 o 
   6 -11   2        0.18       -0.38      0.57 o 
   7 -11   2        0.23       -0.41      0.69 o 
   8 -11   2       13.01       14.32      1.90 o 
   9 -11   2        1.91        1.75      0.83 o 
  10 -11   2        3.24        7.04      0.99 o 
  -7 -10   2       12.48       11.75      1.81 o 
  -6 -10   2        6.64        7.79      1.21 o 
  -5 -10   2       57.04       60.44      2.36 o 
  -4 -10   2       48.63       52.00      2.12 o 
  -3 -10   2        1.17        1.29      0.85 o 
  -2 -10   2      109.28      110.35      2.44 o 
  -1 -10   2      190.79      199.25      3.48 o 
   0 -10   2       34.95       36.74      1.59 o 
   1 -10   2        5.38        6.67      0.91 o 
   2 -10   2     1308.60     1256.27     19.21 o 
   3 -10   2      112.38      105.72      2.50 o 
   4 -10   2      197.80      188.12      3.23 o 
   5 -10   2        1.57        2.78      0.61 o 
   6 -10   2      368.57      383.52      5.14 o 
   7 -10   2       20.15       16.51      1.11 o 
   8 -10   2       43.52       40.95      1.67 o 
   9 -10   2        3.51        7.51      0.93 o 
  10 -10   2       42.00       36.98      1.70 o 
  -7  -9   2        3.78        2.84      1.39 o 
  -6  -9   2       90.92       88.55      2.67 o 
  -5  -9   2        3.08        4.28      0.98 o 
  -4  -9   2       15.06       15.93      1.22 o 
  -3  -9   2       12.66       16.00      1.02 o 
  -2  -9   2       27.45       26.13      1.17 o 
  -1  -9   2      368.35      377.40      7.14 o 
   0  -9   2       25.06       24.27      0.90 o 
   1  -9   2       20.21       17.63      1.04 o 
   2  -9   2      373.10      369.03      6.20 o 
   3  -9   2       53.02       47.75      1.32 o 
   4  -9   2       32.32       32.60      1.01 o 
   5  -9   2      845.56      839.01     10.28 o 
   6  -9   2       10.35       10.29      0.67 o 
   7  -9   2        6.92        6.45      1.44 o 
   8  -9   2        9.27        8.80      0.88 o 
   9  -9   2      166.08      176.47      3.57 o 
  10  -9   2        0.85        0.25      1.30 o 
  11  -9   2        0.06        0.14      0.68 o 
  -8  -8   2        8.66        4.20      1.44 o 
  -7  -8   2        5.25        4.75      1.34 o 
  -6  -8   2       41.88       42.32      1.85 o 
  -5  -8   2      109.61      123.70      4.81 o 
  -4  -8   2       12.67       12.93      1.07 o 
  -3  -8   2       23.86       21.92      1.06 o 
  -2  -8   2      100.60       94.79      1.99 o 
  -1  -8   2      168.34      175.54      2.93 o 
   0  -8   2      141.15      140.48      2.16 o 
   1  -8   2      128.93      128.93      1.97 o 
   2  -8   2      145.66      138.63      2.37 o 
   3  -8   2       76.96       90.05      1.73 o 
   4  -8   2       16.58       16.78      0.70 o 
   5  -8   2       18.67       17.05      0.73 o 
   6  -8   2        2.87        1.10      0.50 o 
   7  -8   2       48.51       44.57      3.72 o 
   8  -8   2        8.76       11.90      1.50 o 
   9  -8   2        0.19        0.13      0.60 o 
  10  -8   2       31.48       34.38      1.38 o 
  11  -8   2        3.94        3.31      0.88 o 
  -9  -7   2        8.84       13.06      1.47 o 
  -8  -7   2        8.74        8.57      1.15 o 
  -7  -7   2       32.20       23.94      1.42 o 
  -6  -7   2      394.35      394.96      5.97 o 
  -5  -7   2        9.60        8.25      0.79 o 
  -4  -7   2       82.78       84.40      1.76 o 
  -3  -7   2      660.59      679.21      9.01 o 
  -2  -7   2      143.81      143.53      2.23 o 
  -1  -7   2      197.03      222.63      3.33 o 
   0  -7   2      296.97      287.71      3.75 o 
   1  -7   2      217.86      203.70      3.20 o 
   2  -7   2      408.61      448.11      5.68 o 
   3  -7   2      325.31      315.29      3.68 o 
   4  -7   2       92.17       91.54      1.69 o 
   5  -7   2      397.03      403.82      4.44 o 
   6  -7   2        7.66        8.35      0.87 o 
   7  -7   2       11.04       14.24      0.69 o 
   8  -7   2        4.25        2.91      0.57 o 
   9  -7   2       42.93       44.10      1.40 o 
  10  -7   2        0.43       -0.15      1.81 o 
  11  -7   2        0.38        0.86      2.71 o 
  -9  -6   2        2.49        3.17      1.30 o 
  -8  -6   2        4.51        4.83      0.91 o 
  -7  -6   2        0.31       -0.04      0.73 o 
  -6  -6   2       56.07       62.38      1.99 o 
  -5  -6   2       48.29       47.69      1.31 o 
  -4  -6   2        8.00        5.98      0.65 o 
  -3  -6   2       90.86       88.81      1.57 o 
  -2  -6   2      220.38      248.20      3.34 o 
  -1  -6   2       11.99       14.60      0.54 o 
   0  -6   2     1000.27     1001.93     13.27 o 
   1  -6   2        1.06        1.16      0.33 o 
   2  -6   2      533.42      559.24      6.90 o 
   3  -6   2       95.37       81.80      1.22 o 
   4  -6   2     1309.49     1367.48     13.94 o 
   5  -6   2       93.72       90.57      1.30 o 
   6  -6   2       41.29       36.61      0.84 o 
   7  -6   2      444.79      422.11      5.87 o 
   8  -6   2      254.74      219.76      3.61 o 
   9  -6   2        2.21        1.54      0.69 o 
  10  -6   2       15.48       21.57      1.11 o 
  11  -6   2        8.53        9.13      3.05 o 
 -10  -5   2        1.58        1.08      1.50 o 
  -9  -5   2        0.32        0.72      0.82 o 
  -8  -5   2       14.30       14.71      1.17 o 
  -7  -5   2      120.46      109.70      2.61 o 
  -6  -5   2      206.10      201.70      3.87 o 
  -5  -5   2      650.43      643.06      8.33 o 
  -4  -5   2      120.98      119.05      1.63 o 
  -3  -5   2       63.52       69.83      1.41 o 
  -2  -5   2      446.13      435.12      5.39 o 
  -1  -5   2      802.00      810.52      8.74 o 
   0  -5   2      488.07      510.46      6.13 o 
   1  -5   2       15.14        7.93      0.47 o 
   2  -5   2      797.52      828.58     11.16 o 
   3  -5   2        4.21        6.94      0.36 o 
   4  -5   2      168.17      173.81      2.39 o 
   5  -5   2      165.40      192.12      2.89 o 
   6  -5   2       75.51       71.90      1.37 o 
   7  -5   2        2.35        2.72      0.51 o 
   8  -5   2        7.23        4.97      0.77 o 
   9  -5   2       80.76       66.26      4.11 o 
  10  -5   2        0.14       -0.15      0.50 o 
  11  -5   2        4.18        4.40      2.87 o 
 -10  -4   2        7.52        8.79      1.03 o 
  -9  -4   2        3.12        2.55      0.77 o 
  -8  -4   2       50.34       51.54      2.08 o 
  -7  -4   2      155.15      157.22      2.68 o 
  -6  -4   2       38.18       44.26      1.07 o 
  -5  -4   2      241.83      232.69      2.97 o 
  -4  -4   2       24.13       22.31      0.64 o 
  -3  -4   2       21.14       22.84      0.72 o 
  -2  -4   2     1527.00     1532.19     19.99 o 
  -1  -4   2      856.21      855.38     11.29 o 
   0  -4   2     3558.30     3695.62     54.91 o 
   1  -4   2     1999.92     1994.03     35.76 o 
   2  -4   2     1995.47     1979.18     23.22 o 
   3  -4   2      168.30      173.04      2.10 o 
   4  -4   2     1834.08     1938.85     24.03 o 
   5  -4   2       68.17       60.69      1.13 o 
   6  -4   2       56.32       54.56      1.13 o 
   7  -4   2       73.53       78.74      2.11 o 
   8  -4   2      238.92      221.49      3.94 o 
   9  -4   2        1.04        1.03      0.51 o 
  10  -4   2       10.01       10.46      0.75 o 
  11  -4   2        4.70        9.83      3.20 o 
 -10  -3   2        7.53        9.99      0.80 o 
  -9  -3   2       20.59       18.84      0.88 o 
  -8  -3   2        4.12        5.27      0.56 o 
  -7  -3   2      316.24      315.49      4.07 o 
  -6  -3   2      213.71      209.68      3.08 o 
  -5  -3   2       64.53       62.80      0.96 o 
  -4  -3   2       13.67       15.85      0.45 o 
  -3  -3   2        3.45        5.12      0.30 o 
  -2  -3   2      500.13      488.01      6.54 o 
  -1  -3   2     3532.30     3614.94     54.10 o 
   0  -3   2       31.74       27.53      0.86 o 
   1  -3   2        5.55        5.32      0.58 o 
   2  -3   2      425.95      413.91      5.23 o 
   3  -3   2      135.89      133.64      2.22 o 
   4  -3   2     2565.43     2692.53     29.83 o 
   5  -3   2        6.81        1.29      0.27 o 
   6  -3   2       11.60        6.73      0.45 o 
   7  -3   2       61.91       56.96      1.58 o 
   8  -3   2      126.15      111.71      2.12 o 
   9  -3   2        0.22        0.74      0.54 o 
  10  -3   2        3.99        5.71      1.84 o 
  11  -3   2        9.81        8.14      3.24 o 
 -11  -2   2        0.07        2.45      0.99 o 
 -10  -2   2       33.82       35.72      1.49 o 
  -9  -2   2        4.84        5.03      0.46 o 
  -8  -2   2       26.27       29.67      0.74 o 
  -7  -2   2      490.41      466.14      5.84 o 
  -6  -2   2       40.43       43.39      0.94 o 
  -5  -2   2       10.75        8.93      0.44 o 
  -4  -2   2     1702.47     1666.95     18.47 o 
  -3  -2   2       62.37       56.31      0.84 o 
  -2  -2   2      788.93      804.95     10.68 o 
  -1  -2   2     6713.88     6409.70    129.74 o 
   1  -2   2      429.69      445.15      9.01 o 
   2  -2   2      163.19      151.28      2.95 o 
   3  -2   2        4.79        7.77      0.35 o 
   4  -2   2       20.97       22.91      0.83 o 
   5  -2   2        0.25        0.89      0.28 o 
   6  -2   2       10.07       14.65      0.75 o 
   7  -2   2        6.73        4.31      0.61 o 
   8  -2   2      130.26      107.55      2.12 o 
   9  -2   2        0.19       -0.32      0.67 o 
  10  -2   2        0.00       -2.03      1.35 o 
  11  -2   2        0.09       -0.79      2.74 o 
 -11  -1   2        0.12        2.36      2.34 o 
 -10  -1   2       13.41       19.43      0.82 o 
  -9  -1   2       44.64       50.66      1.46 o 
  -8  -1   2       22.82       19.86      0.70 o 
  -7  -1   2      692.56      664.34      8.04 o 
  -6  -1   2        2.02        1.75      0.34 o 
  -5  -1   2      824.24      900.04      9.48 o 
  -4  -1   2     1279.43     1204.52     12.06 o 
  -3  -1   2     2306.94     2244.50     27.32 o 
  -2  -1   2      373.25      369.13      5.40 o 
  -1  -1   2     1054.96     1060.87     21.88 o 
   1  -1   2     7340.68     7351.41    190.87 o 
   2  -1   2     2319.64     2194.81     24.49 o 
   3  -1   2     2079.44     2045.42     21.86 o 
   4  -1   2     1001.31     1131.32     11.73 o 
   5  -1   2      544.55      563.66      6.01 o 
   6  -1   2        0.50        1.06      0.58 o 
   7  -1   2      137.46      116.36      1.83 o 
   8  -1   2       89.74       91.24      1.90 o 
   9  -1   2       24.79       29.03      2.55 o 
  10  -1   2        1.15        1.02      0.81 o 
 -11   0   2       18.42       19.24      1.54 o 
 -10   0   2        6.23        9.37      1.15 o 
  -9   0   2        5.40        3.46      0.58 o 
  -8   0   2       34.98       32.14      1.72 o 
  -7   0   2       66.32       57.96      1.31 o 
  -6   0   2      113.44      126.36      2.96 o 
  -5   0   2        8.52        6.02      0.38 o 
  -4   0   2      268.61      271.43      3.52 o 
  -3   0   2        0.42        1.00      0.25 o 
  -2   0   2      180.72      169.81      2.59 o 
  -1   0   2        0.14        1.09      0.29 o 
   1   0   2      246.02      264.12      4.70 o 
   2   0   2     1272.66     1377.67     16.92 o 
   3   0   2     1130.99     1214.89     11.65 o 
   4   0   2      246.83      214.88      2.18 o 
   5   0   2      305.77      295.70      3.04 o 
   6   0   2      111.92      109.67      1.52 o 
   7   0   2       64.57       56.02      1.43 o 
   8   0   2        0.31        1.59      0.71 o 
   9   0   2        2.37        1.12      0.78 o 
  10   0   2        6.41        8.01      1.10 o 
 -12   1   2        0.07       -1.79      2.42 o 
 -11   1   2       15.11       12.14      2.87 o 
 -10   1   2        0.01       -0.64      1.90 o 
  -9   1   2        9.19        5.09      1.40 o 
  -8   1   2      161.15      163.64      3.81 o 
  -7   1   2       76.68       67.37      2.05 o 
  -6   1   2      113.59       97.52      2.33 o 
  -5   1   2      246.80      235.05      4.03 o 
  -4   1   2        0.22        1.02      0.36 o 
  -3   1   2      757.52      749.04      8.53 o 
  -2   1   2      786.74      713.57     10.37 o 
  -1   1   2     6605.02     6706.35    185.94 o 
   0   1   2     1296.17     1309.90     20.37 o 
   1   1   2     1770.30     1726.50     29.76 o 
   2   1   2      279.83      270.39      3.01 o 
   3   1   2      114.46      112.14      1.50 o 
   4   1   2      711.24      724.70      6.77 o 
   5   1   2      317.97      327.10      3.39 o 
   6   1   2      119.74      116.35      1.86 o 
   7   1   2        1.98        2.04      0.60 o 
   8   1   2       25.15       20.32      2.12 o 
   9   1   2       26.33       23.79      1.62 o 
  10   1   2       34.73       37.80      2.27 o 
 -11   2   2       31.56       44.11      3.09 o 
 -10   2   2       10.57       11.01      1.80 o 
  -9   2   2        0.20       -1.43      0.96 o 
  -8   2   2      614.33      634.49     11.11 o 
  -7   2   2       36.56       39.88      1.41 o 
  -6   2   2       44.49       36.54      1.24 o 
  -5   2   2      392.84      375.23      5.06 o 
  -4   2   2      325.68      337.29      4.54 o 
  -3   2   2      471.71      455.11      5.79 o 
  -2   2   2      557.07      527.61      6.90 o 
  -1   2   2     1425.62     1386.34     25.68 o 
   0   2   2     1822.76     1821.46     28.31 o 
   1   2   2      885.48      833.89     12.07 o 
   2   2   2      813.69      831.04     11.59 o 
   3   2   2     1749.51     1816.30     20.21 o 
   4   2   2     1032.93      985.62      9.86 o 
   5   2   2       27.95       24.34      0.79 o 
   6   2   2       65.59       66.29      2.10 o 
   7   2   2      341.85      323.44      7.14 o 
   8   2   2       93.71       98.01      3.18 o 
   9   2   2        7.92        2.01      1.37 o 
  10   2   2        7.48        6.41      1.46 o 
 -12   3   2       17.57       25.66      4.15 o 
 -11   3   2        1.44        3.01      2.67 o 
 -10   3   2        9.31        6.03      1.60 o 
  -9   3   2       86.79       93.80      3.59 o 
  -8   3   2      274.03      276.63      5.49 o 
  -7   3   2      399.10      400.64      6.54 o 
  -6   3   2      347.55      354.25      4.80 o 
  -5   3   2      108.92      101.55      1.67 o 
  -4   3   2     1022.03     1012.25     13.27 o 
  -3   3   2        2.04        3.20      0.25 o 
  -2   3   2       37.08       39.43      0.77 o 
  -1   3   2     1099.40     1218.23     12.85 o 
   0   3   2       57.18       45.32      0.96 o 
   1   3   2       32.72       50.29      1.01 o 
   2   3   2       69.66       80.53      1.45 o 
   3   3   2      107.44      123.71      1.99 o 
   4   3   2        8.10       10.30      1.43 o 
   5   3   2       10.31        9.71      1.03 o 
   6   3   2       25.20       27.39      1.72 o 
   7   3   2       29.60       31.53      1.93 o 
   8   3   2        1.66        1.30      1.07 o 
   9   3   2        0.06       -2.30      2.13 o 
 -12   4   2        3.11        3.97      3.05 o 
 -11   4   2        4.59        4.87      2.74 o 
 -10   4   2        8.27       12.64      2.89 o 
  -9   4   2        9.11       13.21      1.32 o 
  -8   4   2       17.97       14.26      0.77 o 
  -7   4   2        0.36        1.81      0.43 o 
  -6   4   2       62.02       67.96      1.35 o 
  -5   4   2      791.25      834.87     11.19 o 
  -4   4   2     1187.76     1237.13     12.55 o 
  -3   4   2     1541.63     1619.49     16.39 o 
  -2   4   2      204.42      182.92      2.10 o 
  -1   4   2     1248.92     1295.11     13.79 o 
   0   4   2      495.93      508.00      6.83 o 
   1   4   2       16.00       21.36      0.84 o 
   2   4   2      853.96      856.52     12.11 o 
   3   4   2       41.42       44.88      1.14 o 
   4   4   2       12.66       14.11      0.85 o 
   5   4   2       32.26       27.10      1.25 o 
   6   4   2      200.33      181.03      4.70 o 
   7   4   2       13.80       12.14      1.42 o 
   8   4   2       20.46       23.28      1.88 o 
   9   4   2        0.19       -0.72      1.28 o 
 -12   5   2       30.12       38.49      4.74 o 
 -11   5   2       22.34       24.34      3.68 o 
 -10   5   2        5.02        5.64      2.54 o 
  -9   5   2      165.19      154.22      2.97 o 
  -8   5   2        0.26       -0.17      0.71 o 
  -7   5   2       35.64       36.45      1.20 o 
  -6   5   2       30.65       34.94      0.87 o 
  -5   5   2      321.41      316.69      3.80 o 
  -4   5   2       69.57      103.10      1.39 o 
  -3   5   2     1848.18     1996.38     19.02 o 
  -2   5   2      548.72      648.65      7.86 o 
  -1   5   2     3244.05     3263.48     41.41 o 
   0   5   2      957.91     1007.78     13.18 o 
   1   5   2      332.65      323.72      4.35 o 
   2   5   2     2282.91     2290.35     31.51 o 
   3   5   2       48.71       49.76      1.27 o 
   4   5   2        0.50        0.47      0.71 o 
   5   5   2        1.63        0.59      0.76 o 
   6   5   2       18.17       17.67      1.83 o 
   7   5   2        2.34       -0.47      1.13 o 
   8   5   2        6.76        5.29      1.43 o 
 -12   6   2        1.92        1.25      3.09 o 
 -11   6   2        2.64        1.62      2.24 o 
 -10   6   2        0.00       -0.83      0.76 o 
  -9   6   2        3.74        3.54      0.54 o 
  -8   6   2        0.29        0.07      0.35 o 
  -7   6   2        0.76        0.45      0.37 o 
  -6   6   2        2.71        3.44      0.40 o 
  -5   6   2      108.88      107.12      1.65 o 
  -4   6   2       36.22       41.31      0.77 o 
  -3   6   2      492.70      487.58      5.78 o 
  -2   6   2      908.60      930.23     13.23 o 
  -1   6   2        0.64        1.65      0.48 o 
   0   6   2       36.48       34.25      1.08 o 
   1   6   2      655.83      654.85     10.33 o 
   2   6   2        3.89        3.82      0.74 o 
   3   6   2      246.00      243.24      3.98 o 
   4   6   2       46.95       44.05      2.28 o 
   5   6   2       77.69       78.37      2.36 o 
   6   6   2       12.75        8.13      1.43 o 
   7   6   2        2.24        0.97      1.26 o 
   8   6   2        6.08        4.56      1.56 o 
 -12   7   2       27.97       37.40      2.32 o 
 -11   7   2        0.44        1.39      0.45 o 
 -10   7   2        0.01        0.46      0.44 o 
  -9   7   2       48.76       55.95      1.86 o 
  -8   7   2       10.10       12.29      0.75 o 
  -7   7   2      195.94      201.86      3.07 o 
  -6   7   2       17.10       18.70      0.65 o 
  -5   7   2       14.40       14.02      0.66 o 
  -4   7   2       15.38       18.88      0.76 o 
  -3   7   2      236.79      223.57      4.21 o 
  -2   7   2      550.37      531.97      7.94 o 
  -1   7   2      576.47      565.09      7.78 o 
   0   7   2      139.13      123.78      4.15 o 
   1   7   2       29.77       28.97      2.00 o 
   2   7   2      296.96      274.46      5.46 o 
   3   7   2        0.88        0.03      0.68 o 
   4   7   2       10.37        9.56      1.11 o 
   5   7   2       12.18        6.86      1.07 o 
   6   7   2       26.97       27.64      2.16 o 
   7   7   2        1.81        3.50      1.49 o 
 -11   8   2        5.98        8.32      0.68 o 
 -10   8   2       69.98       67.44      1.93 o 
  -9   8   2        0.49        0.53      0.73 o 
  -8   8   2       48.79       49.18      1.31 o 
  -7   8   2      259.45      241.60      3.49 o 
  -6   8   2        7.97        5.75      0.54 o 
  -5   8   2       20.59       16.51      0.70 o 
  -4   8   2        1.11        1.35      0.47 o 
  -3   8   2      138.13      140.42      2.62 o 
  -2   8   2       15.79       15.09      0.93 o 
  -1   8   2      178.92      178.78      3.57 o 
   0   8   2      151.99      151.43      6.44 o 
   1   8   2        4.48        6.48      1.71 o 
   2   8   2        0.00        0.06      0.72 o 
   3   8   2        4.06        3.74      1.19 o 
   4   8   2       19.47       16.58      1.38 o 
   5   8   2       18.17       17.20      1.46 o 
   6   8   2       21.18       19.07      2.04 o 
 -11   9   2       17.12       17.30      0.84 o 
 -10   9   2       15.50       15.50      1.04 o 
  -9   9   2      100.72      100.34      2.00 o 
  -8   9   2       27.10       30.23      1.23 o 
  -7   9   2      301.32      263.90      4.21 o 
  -6   9   2        5.74        8.83      0.94 o 
  -5   9   2       96.91       86.42      1.99 o 
  -4   9   2      121.21      119.07      3.00 o 
  -3   9   2      410.36      374.87      5.72 o 
  -2   9   2        4.74        3.22      0.80 o 
  -1   9   2        1.87        2.00      1.09 o 
   0   9   2       24.13       23.10      1.76 o 
   1   9   2       18.92       18.03      1.31 o 
   2   9   2       22.63       20.90      1.25 o 
   3   9   2       22.19       18.62      1.26 o 
   4   9   2        3.83        3.00      1.11 o 
   5   9   2        4.25        7.24      1.30 o 
 -11  10   2        0.90        0.86      0.70 o 
 -10  10   2       10.37        7.59      0.84 o 
  -9  10   2        3.77        2.79      0.72 o 
  -8  10   2        1.35        2.83      0.70 o 
  -7  10   2        9.01        6.33      0.83 o 
  -6  10   2      199.43      179.20      4.71 o 
  -5  10   2        0.81        0.39      0.96 o 
  -4  10   2      119.20      105.95      2.59 o 
  -3  10   2       25.38       20.07      1.20 o 
  -2  10   2      439.87      405.80      7.69 o 
  -1  10   2       25.76       21.21      1.81 o 
   0  10   2        5.87        7.66      1.37 o 
   1  10   2      104.32      106.03      5.28 o 
   2  10   2       43.23       35.37      1.62 o 
   3  10   2        0.12       -1.24      0.83 o 
   4  10   2        3.66        1.03      1.13 o 
   5  10   2        3.08        1.30      1.25 o 
 -10  11   2        8.84        9.86      0.97 o 
  -9  11   2        0.00        0.01      0.73 o 
  -8  11   2        9.53       11.56      1.50 o 
  -7  11   2        1.86        2.21      1.20 o 
  -6  11   2       10.32       11.78      1.51 o 
  -5  11   2       23.91       20.61      1.42 o 
  -4  11   2       14.53       13.04      1.10 o 
  -3  11   2      137.88      123.67      2.79 o 
  -2  11   2       42.85       42.30      2.10 o 
  -1  11   2        0.04       -0.38      0.99 o 
   0  11   2       16.14       15.09      1.84 o 
   1  11   2       36.24       37.65      2.06 o 
   2  11   2       31.55       32.78      2.05 o 
   3  11   2        0.02        1.34      1.91 o 
   4  11   2        6.11        6.02      1.40 o 
  -9  12   2        0.13        0.07      1.29 o 
  -8  12   2        0.74       -0.96      2.08 o 
  -7  12   2        8.05        9.31      1.54 o 
  -6  12   2       15.75       16.90      1.42 o 
  -5  12   2        2.54        2.70      1.02 o 
  -4  12   2        1.64        0.04      0.85 o 
  -3  12   2      126.57      117.22      3.36 o 
  -2  12   2       82.75       69.53      2.72 o 
  -1  12   2        8.51        5.33      1.33 o 
   0  12   2        1.67        1.68      1.52 o 
   1  12   2        9.12        5.39      1.72 o 
   2  12   2       11.55       12.00      1.98 o 
  -9  13   2        3.53        8.26      1.72 o 
  -8  13   2        0.02       -0.92      1.33 o 
  -7  13   2        4.50        3.46      1.61 o 
  -6  13   2        5.20        8.02      1.29 o 
  -5  13   2        2.07        0.67      1.11 o 
  -4  13   2       17.59       11.52      1.32 o 
  -3  13   2        0.24       -0.45      1.20 o 
  -2  13   2       59.18       55.53      2.63 o 
  -1  13   2        0.24       -0.51      1.25 o 
   0  13   2        0.01       -0.92      1.30 o 
   1  13   2        4.80        6.27      1.87 o 
  -7  14   2        0.23       -0.28      1.16 o 
  -6  14   2        0.05        0.38      1.16 o 
  -5  14   2        1.30       -1.06      1.28 o 
  -4  14   2        7.25        8.88      1.55 o 
  -3  14   2        4.60        1.13      1.37 o 
  -2  14   2        8.35        5.13      1.97 o 
  -1  14   2        1.55        0.05      1.45 o 
   0 -16   3        0.87       -0.40      1.99 o 
   1 -16   3        1.28        0.59      2.37 o 
   2 -16   3       17.35       18.43      3.93 o 
   3 -16   3        4.07        5.88      1.50 o 
   4 -16   3        2.41        2.76      1.35 o 
   5 -16   3        0.20       -0.23      1.77 o 
   6 -16   3        7.46        8.01      1.67 o 
  -2 -15   3        7.16        7.33      1.95 o 
  -1 -15   3        0.71       -0.19      1.61 o 
   0 -15   3       20.87       21.45      2.32 o 
   1 -15   3        0.77        0.22      1.48 o 
   2 -15   3       18.18       18.41      3.87 o 
   3 -15   3        1.21       -1.98      1.32 o 
   4 -15   3        0.61       -1.90      1.27 o 
   5 -15   3        0.11        0.54      1.35 o 
   6 -15   3        3.14        4.67      1.41 o 
   7 -15   3        0.30       -1.31      1.65 o 
  -3 -14   3        0.17       -1.31      1.45 o 
  -2 -14   3        4.89        5.05      1.76 o 
  -1 -14   3       12.88       11.21      1.95 o 
   0 -14   3       15.22       12.33      1.82 o 
   1 -14   3        4.09        6.15      1.52 o 
   2 -14   3       30.09       27.93      2.47 o 
   3 -14   3       28.15       23.02      1.62 o 
   4 -14   3        6.85        8.49      1.23 o 
   5 -14   3        9.31       10.52      1.28 o 
   6 -14   3        1.11        1.14      0.91 o 
   7 -14   3       15.65       15.70      1.88 o 
   8 -14   3        2.24        1.75      1.41 o 
  -4 -13   3        6.09        2.84      1.52 o 
  -3 -13   3       30.48       36.09      2.55 o 
  -2 -13   3       26.24       26.39      2.23 o 
  -1 -13   3        5.91        6.67      2.05 o 
   0 -13   3        0.04        2.10      1.57 o 
   1 -13   3        6.11        3.88      1.34 o 
   2 -13   3        2.50        2.06      1.20 o 
   3 -13   3      182.62      181.85      5.16 o 
   4 -13   3        0.04        0.56      0.77 o 
   5 -13   3        4.27        5.16      1.04 o 
   6 -13   3       12.63       10.23      1.04 o 
   7 -13   3        1.55        1.62      1.35 o 
   8 -13   3        2.50        3.21      1.53 o 
   9 -13   3        3.10        3.53      1.70 o 
  -5 -12   3        7.23        4.72      1.33 o 
  -4 -12   3       40.67       41.95      2.62 o 
  -3 -12   3      167.88      170.71      4.00 o 
  -2 -12   3       26.83       29.28      1.72 o 
  -1 -12   3      216.04      213.05      5.60 o 
   0 -12   3      170.43      161.65      4.60 o 
   1 -12   3       22.27       19.98      4.91 o 
   2 -12   3       42.15       40.26      1.82 o 
   3 -12   3        7.08        7.65      1.04 o 
   4 -12   3       12.87        8.02      0.90 o 
   5 -12   3       16.35       11.60      1.10 o 
   6 -12   3       58.73       58.99      1.83 o 
   7 -12   3        5.82        6.60      1.31 o 
   8 -12   3        1.94        3.27      0.95 o 
   9 -12   3        0.29        0.19      0.91 o 
  10 -12   3        5.07        4.32      1.04 o 
  -6 -11   3        0.17       -0.75      1.19 o 
  -5 -11   3        1.13        3.01      1.13 o 
  -4 -11   3       27.74       27.97      1.68 o 
  -3 -11   3        7.72        9.77      1.06 o 
  -2 -11   3      371.79      376.56      6.73 o 
  -1 -11   3       20.64       21.14      1.54 o 
   0 -11   3      706.52      698.26     13.98 o 
   1 -11   3      175.31      159.76      3.49 o 
   2 -11   3      187.27      186.42      3.82 o 
   3 -11   3      384.42      390.00      6.73 o 
   4 -11   3       31.47       29.70      1.32 o 
   5 -11   3       81.46       75.49      3.51 o 
   6 -11   3       12.00       11.84      0.82 o 
   7 -11   3       24.36       26.60      1.42 o 
   8 -11   3        5.35        6.40      0.97 o 
   9 -11   3       27.00       32.67      1.72 o 
  10 -11   3        0.20        0.63      1.30 o 
  -7 -10   3        0.14       -1.44      1.27 o 
  -6 -10   3        0.10        0.55      0.98 o 
  -5 -10   3      168.96      172.72      3.90 o 
  -4 -10   3        3.43        3.45      0.96 o 
  -3 -10   3      140.47      141.15      2.85 o 
  -2 -10   3      250.86      234.16      3.95 o 
  -1 -10   3       59.96       57.43      1.63 o 
   0 -10   3      229.96      219.81      4.19 o 
   1 -10   3      530.23      496.78     11.34 o 
   2 -10   3      289.67      260.31      4.74 o 
   3 -10   3       97.06       92.37      2.28 o 
   4 -10   3      888.76      870.79     11.91 o 
   5 -10   3       27.44       29.92      1.14 o 
   6 -10   3      260.44      247.80      3.60 o 
   7 -10   3        4.99        6.16      0.94 o 
   8 -10   3       37.93       36.98      1.63 o 
   9 -10   3        5.67        5.65      1.04 o 
  10 -10   3        1.17        0.97      1.41 o 
  -8  -9   3        4.83        4.48      1.50 o 
  -7  -9   3       16.77       14.12      1.76 o 
  -6  -9   3      121.80      121.80      3.10 o 
  -5  -9   3      100.61       95.34      2.64 o 
  -4  -9   3       53.97       59.61      2.00 o 
  -3  -9   3      110.18      101.74      2.44 o 
  -2  -9   3       20.81       22.89      1.07 o 
  -1  -9   3      137.34      129.80      2.42 o 
   0  -9   3       57.74       58.80      1.25 o 
   1  -9   3      331.84      334.23      5.70 o 
   2  -9   3      236.71      229.85      6.18 o 
   3  -9   3      285.88      279.47      4.17 o 
   4  -9   3      107.87      106.16      2.23 o 
   5  -9   3      324.00      306.68      4.18 o 
   6  -9   3       11.47        9.99      0.73 o 
   7  -9   3      400.85      409.83      6.98 o 
   8  -9   3        0.01        0.43      1.00 o 
   9  -9   3        0.09        0.57      0.97 o 
  10  -9   3       10.52       15.98      1.10 o 
  11  -9   3       14.65       13.61      1.59 o 
  -8  -8   3       15.00       16.72      1.77 o 
  -7  -8   3        0.14       -0.42      2.97 o 
  -6  -8   3      119.38      116.18      2.89 o 
  -5  -8   3       26.69       25.85      1.36 o 
  -4  -8   3      359.99      346.75      9.60 o 
  -3  -8   3       12.79       12.31      0.84 o 
  -2  -8   3      528.24      544.68      7.69 o 
  -1  -8   3      396.37      381.32      4.90 o 
   0  -8   3      335.55      317.70      4.14 o 
   1  -8   3      136.52      145.07      2.64 o 
   2  -8   3      579.91      549.16      7.65 o 
   3  -8   3       59.80       65.91      1.42 o 
   4  -8   3       17.17       15.49      0.86 o 
   5  -8   3      110.03      116.85      1.91 o 
   6  -8   3       39.90       42.52      1.37 o 
   7  -8   3       34.78       34.38      1.54 o 
   8  -8   3      103.78      121.08      2.66 o 
   9  -8   3       17.40       18.03      1.08 o 
  10  -8   3        2.20        4.31      0.77 o 
  11  -8   3       30.95       39.86      1.55 o 
  -9  -7   3       14.09       11.52      1.30 o 
  -8  -7   3        8.38        7.53      1.06 o 
  -7  -7   3        9.96        6.72      0.99 o 
  -6  -7   3      566.48      546.28      7.85 o 
  -5  -7   3       76.09       67.04      1.67 o 
  -4  -7   3       75.68       68.05      1.39 o 
  -3  -7   3       32.55       34.85      1.71 o 
  -2  -7   3        6.20        3.12      0.45 o 
  -1  -7   3      731.36      703.50      7.75 o 
   0  -7   3        9.80        6.52      0.59 o 
   1  -7   3      628.87      607.24      7.33 o 
   2  -7   3      346.65      347.50      4.86 o 
   3  -7   3      141.58      133.63      3.31 o 
   4  -7   3        2.30        2.84      0.36 o 
   5  -7   3      798.50      805.65     11.16 o 
   6  -7   3      273.28      283.51      3.95 o 
   7  -7   3       48.87       48.03      2.30 o 
   8  -7   3       13.68       18.80      1.43 o 
   9  -7   3       18.69       12.61      0.87 o 
  10  -7   3        4.20        4.13      0.70 o 
  11  -7   3       23.80       25.74      2.29 o 
  -9  -6   3        7.55       10.16      1.55 o 
  -8  -6   3        6.63        4.17      0.85 o 
  -7  -6   3       22.86       21.47      1.23 o 
  -6  -6   3      754.93      749.37     10.34 o 
  -5  -6   3       14.34       12.15      0.75 o 
  -4  -6   3       33.79       33.96      0.93 o 
  -3  -6   3        5.43        7.89      0.53 o 
  -2  -6   3      473.95      483.99      6.00 o 
  -1  -6   3       59.51       76.76      1.20 o 
   0  -6   3      182.88      193.37      2.60 o 
   1  -6   3     1357.72     1364.86     17.55 o 
   2  -6   3      437.79      435.83      5.87 o 
   3  -6   3       10.09        7.40      0.41 o 
   4  -6   3        4.13        4.00      0.34 o 
   5  -6   3      357.69      348.61      5.32 o 
   6  -6   3       90.37       79.51      1.47 o 
   7  -6   3       27.95       27.28      0.92 o 
   8  -6   3       48.98       50.29      1.75 o 
   9  -6   3       12.56        9.40      0.74 o 
  10  -6   3        0.65        1.55      0.65 o 
  11  -6   3        3.51        3.53      0.88 o 
 -10  -5   3        0.15       -0.75      1.35 o 
  -9  -5   3       11.08       13.99      1.11 o 
  -8  -5   3       25.16       26.57      1.84 o 
  -7  -5   3        0.02       -0.93      0.62 o 
  -6  -5   3      650.18      637.71     10.28 o 
  -5  -5   3      125.23      122.12      2.14 o 
  -4  -5   3       65.39       59.80      1.06 o 
  -3  -5   3     1944.22     1977.44     20.75 o 
  -2  -5   3       12.32       11.17      0.52 o 
  -1  -5   3      142.48      152.33      3.04 o 
   0  -5   3       90.47       84.01      2.27 o 
   1  -5   3      911.86      927.60     11.99 o 
   2  -5   3      689.57      716.07      9.73 o 
   3  -5   3      710.54      714.10     11.14 o 
   4  -5   3        2.14        3.78      0.28 o 
   5  -5   3        9.52        9.81      0.62 o 
   6  -5   3        5.50        6.57      0.45 o 
   7  -5   3       15.22       13.05      0.72 o 
   8  -5   3        2.09        1.36      0.44 o 
   9  -5   3       22.06       23.87      1.08 o 
  10  -5   3        5.39        4.50      0.90 o 
  11  -5   3        7.28        8.11      1.03 o 
 -10  -4   3        0.72        0.60      0.79 o 
  -9  -4   3        4.51        6.51      0.82 o 
  -8  -4   3        3.32        1.67      0.53 o 
  -7  -4   3      193.21      175.13      2.86 o 
  -6  -4   3      301.78      298.33      4.33 o 
  -5  -4   3      345.77      335.00      4.02 o 
  -4  -4   3       52.70       48.13      1.11 o 
  -3  -4   3      118.40       96.93      1.47 o 
  -2  -4   3        6.11        4.20      0.38 o 
  -1  -4   3      150.08      143.16      2.80 o 
   0  -4   3     7816.46     7863.02     89.85 o 
   1  -4   3      382.62      391.12     12.01 o 
   2  -4   3        2.16        0.44      0.29 o 
   3  -4   3       87.77       74.95      1.12 o 
   4  -4   3      731.59      775.98      7.49 o 
   5  -4   3       17.07       18.85      0.49 o 
   6  -4   3      135.30      129.76      1.84 o 
   7  -4   3        0.42        0.14      0.42 o 
   8  -4   3       91.87       78.28      1.55 o 
   9  -4   3       17.59       22.14      1.04 o 
  10  -4   3        9.84        5.75      0.99 o 
  11  -4   3        2.23        1.11      2.76 o 
 -11  -3   3        2.43        5.13      0.72 o 
 -10  -3   3        2.59        0.68      0.56 o 
  -9  -3   3        3.03        4.93      0.57 o 
  -8  -3   3        5.15        7.48      0.53 o 
  -7  -3   3      290.62      281.92      3.75 o 
  -6  -3   3       13.72       11.96      0.52 o 
  -5  -3   3        0.35        1.81      0.36 o 
  -4  -3   3        0.03        0.43      0.45 o 
  -3  -3   3      120.94      144.65      1.73 o 
  -2  -3   3       22.33       29.60      0.63 o 
  -1  -3   3      764.02      761.95     11.86 o 
   0  -3   3     4984.37     4869.71     86.37 o 
   1  -3   3     2191.60     2122.80     53.46 o 
   2  -3   3      168.25      156.09      1.96 o 
   3  -3   3      163.36      143.49      2.04 o 
   4  -3   3       51.09       59.35      1.27 o 
   5  -3   3        8.03       10.02      0.43 o 
   6  -3   3      349.76      327.56      4.01 o 
   7  -3   3      101.97       80.99      1.42 o 
   8  -3   3       16.78       13.73      0.68 o 
   9  -3   3        4.85        1.95      0.61 o 
  10  -3   3        5.41        6.64      1.04 o 
 -11  -2   3        0.00       -0.92      1.12 o 
 -10  -2   3       41.22       38.80      1.45 o 
  -9  -2   3       44.63       38.93      1.24 o 
  -8  -2   3       79.42       68.79      1.53 o 
  -7  -2   3      361.22      346.08      5.04 o 
  -6  -2   3      685.73      663.15      8.55 o 
  -5  -2   3     1450.15     1363.42     16.94 o 
  -4  -2   3      173.53      171.20      2.44 o 
  -3  -2   3       20.51       27.05      0.55 o 
  -2  -2   3     6234.56     6204.94     80.95 o 
  -1  -2   3      354.62      369.02      5.87 o 
   0  -2   3     9857.97     9486.08    168.18 o 
   1  -2   3     1374.46     1311.62     26.14 o 
   2  -2   3       87.48       80.55      1.06 o 
   3  -2   3     1261.02     1379.81     15.03 o 
   4  -2   3      430.95      427.36      4.56 o 
   5  -2   3        6.55        5.21      0.31 o 
   6  -2   3        5.90        5.73      0.43 o 
   7  -2   3        1.92        0.65      0.56 o 
   8  -2   3       85.18       73.27      1.69 o 
   9  -2   3        0.87        0.77      0.76 o 
  10  -2   3        7.03       10.12      1.30 o 
 -11  -1   3        0.02       -0.31      0.78 o 
 -10  -1   3       12.20       11.44      1.79 o 
  -9  -1   3      123.13      111.19      2.04 o 
  -8  -1   3       48.20       56.73      1.27 o 
  -7  -1   3      478.16      443.56      7.30 o 
  -6  -1   3      191.62      172.60      2.52 o 
  -5  -1   3       74.60       78.94      1.31 o 
  -4  -1   3       46.08       49.60      0.98 o 
  -3  -1   3      296.81      292.37      3.82 o 
  -2  -1   3     2447.63     2293.55     28.12 o 
  -1  -1   3     8365.38     8257.45    206.95 o 
   0  -1   3     3140.96     3057.22     54.27 o 
   1  -1   3     2161.42     2071.08     43.79 o 
   2  -1   3        9.34       11.86      0.47 o 
   3  -1   3      708.91      732.53      9.12 o 
   4  -1   3      633.16      605.54      6.13 o 
   5  -1   3       25.90       18.88      0.55 o 
   6  -1   3       42.80       41.30      0.98 o 
   7  -1   3      128.76      115.38      2.21 o 
   8  -1   3       65.90       55.54      1.54 o 
   9  -1   3        6.32        5.60      0.96 o 
  10  -1   3       13.37       19.89      2.81 o 
 -11   0   3        0.15       -0.68      2.13 o 
 -10   0   3       16.13       11.71      2.57 o 
  -9   0   3        0.00       -1.68      1.12 o 
  -8   0   3      306.29      330.54      6.53 o 
  -7   0   3      362.67      355.09      6.63 o 
  -6   0   3        0.01       -0.06      0.30 o 
  -5   0   3        6.24        2.32      0.34 o 
  -4   0   3     1998.64     1993.95     21.45 o 
  -3   0   3      561.20      563.89      6.71 o 
  -2   0   3      169.23      139.71      3.06 o 
  -1   0   3     3952.53     3923.12     77.83 o 
   0   0   3        1.47       -0.58      0.39 o 
   1   0   3     2284.49     2267.47     27.73 o 
   2   0   3      318.19      286.42      3.18 o 
   3   0   3      296.31      328.34      3.40 o 
   4   0   3       14.40       19.76      0.52 o 
   5   0   3        8.06        7.91      0.39 o 
   6   0   3      358.72      353.39      5.12 o 
   7   0   3       17.02       16.16      0.90 o 
   8   0   3       89.64       79.31      2.41 o 
   9   0   3        0.23        0.55      0.89 o 
  10   0   3        4.25        3.39      1.06 o 
 -12   1   3        9.37        9.77      2.98 o 
 -11   1   3        2.60        2.56      2.39 o 
 -10   1   3       10.06       13.75      2.70 o 
  -9   1   3       18.01       16.78      1.39 o 
  -8   1   3      202.06      191.57      4.24 o 
  -7   1   3      396.45      404.02      7.36 o 
  -6   1   3      219.02      192.69      3.04 o 
  -5   1   3       70.09       51.91      1.06 o 
  -4   1   3      972.90      913.46      9.95 o 
  -3   1   3      444.81      428.51      4.67 o 
  -2   1   3      142.11      136.83      1.86 o 
  -1   1   3     1413.67     1355.02     38.98 o 
   0   1   3      341.28      345.47      4.91 o 
   1   1   3      988.27     1034.80     12.06 o 
   2   1   3      334.42      310.66      3.47 o 
   3   1   3      770.71      830.78      7.64 o 
   4   1   3      224.53      233.35      3.02 o 
   5   1   3        8.32        9.47      0.51 o 
   6   1   3       10.14       11.07      0.90 o 
   7   1   3      256.90      214.78      4.42 o 
   8   1   3        0.81        1.00      0.88 o 
   9   1   3        0.11       -0.16      1.04 o 
 -11   2   3       19.15       25.67      2.45 o 
 -10   2   3       33.87       36.24      2.56 o 
  -9   2   3       11.94        6.78      1.18 o 
  -8   2   3      826.84      838.53     14.35 o 
  -7   2   3        8.69       11.78      1.05 o 
  -6   2   3       18.60       18.74      0.56 o 
  -5   2   3      306.14      304.61      3.38 o 
  -4   2   3      127.49      115.85      1.56 o 
  -3   2   3       67.38       69.34      0.92 o 
  -2   2   3      146.65      136.12      1.91 o 
  -1   2   3     1751.80     1695.58     19.55 o 
   0   2   3     1309.49     1379.25     14.55 o 
   1   2   3      160.55      158.98      2.52 o 
   2   2   3      330.59      297.65      3.41 o 
   3   2   3      527.63      562.01      5.33 o 
   4   2   3       24.74       20.27      0.79 o 
   5   2   3      505.00      499.47      8.09 o 
   6   2   3        3.94        2.26      0.75 o 
   7   2   3        3.66        3.07      1.04 o 
   8   2   3       12.96        7.75      3.54 o 
   9   2   3        1.59       -1.39      1.11 o 
 -12   3   3        0.36       -0.33      2.72 o 
 -11   3   3       12.66       10.86      3.01 o 
 -10   3   3        4.63        2.63      1.13 o 
  -9   3   3        3.03        2.70      1.05 o 
  -8   3   3      165.14      152.80      3.60 o 
  -7   3   3        0.36        0.30      0.40 o 
  -6   3   3      470.58      453.77      4.88 o 
  -5   3   3      217.48      227.88      2.84 o 
  -4   3   3      384.06      387.08      3.84 o 
  -3   3   3      551.31      634.04      6.14 o 
  -2   3   3      148.35      156.19      1.76 o 
  -1   3   3       22.92       27.82      0.73 o 
   0   3   3      415.85      421.96      5.74 o 
   1   3   3       10.04        9.89      0.52 o 
   2   3   3      593.92      596.42      8.43 o 
   3   3   3      169.47      168.86      2.86 o 
   4   3   3       11.70       13.52      0.84 o 
   5   3   3      404.76      402.31      6.37 o 
   6   3   3       73.29       70.87      2.68 o 
   7   3   3       23.40       17.24      1.61 o 
   8   3   3       14.65       18.28      1.77 o 
   9   3   3        3.52        2.79      1.35 o 
 -12   4   3        2.83        3.44      3.02 o 
 -11   4   3       16.89       23.56      3.61 o 
 -10   4   3       12.15       12.62      2.16 o 
  -9   4   3        3.18        2.30      0.54 o 
  -8   4   3      445.74      438.18      4.85 o 
  -7   4   3      189.51      183.86      2.26 o 
  -6   4   3      449.66      417.56      4.46 o 
  -5   4   3       23.50       21.05      0.52 o 
  -4   4   3      672.13      727.72      6.76 o 
  -3   4   3     1295.52     1277.56     11.33 o 
  -2   4   3      191.46      197.22      2.44 o 
  -1   4   3      238.53      271.44      2.99 o 
   0   4   3      139.99      126.26      2.59 o 
   1   4   3      185.89      196.47      2.60 o 
   2   4   3      105.64      115.98      2.17 o 
   3   4   3      151.75      149.08      2.68 o 
   4   4   3      193.43      185.67      3.86 o 
   5   4   3       32.00       26.71      1.67 o 
   6   4   3       52.57       50.88      2.48 o 
   7   4   3       10.87        7.21      1.38 o 
   8   4   3        8.58        9.30      1.53 o 
 -12   5   3        3.23        1.71      2.85 o 
 -11   5   3        4.93        3.51      0.72 o 
 -10   5   3        8.13        8.22      0.90 o 
  -9   5   3      281.56      287.48      5.19 o 
  -8   5   3       31.56       28.21      1.89 o 
  -7   5   3      173.42      167.89      2.08 o 
  -6   5   3       47.97       45.69      0.95 o 
  -5   5   3       24.14       26.28      1.19 o 
  -4   5   3      431.26      464.01      4.75 o 
  -3   5   3      333.27      312.44      3.26 o 
  -2   5   3      642.14      702.97      9.15 o 
  -1   5   3      209.10      228.36      3.13 o 
   0   5   3     1300.99     1328.91     17.27 o 
   1   5   3       40.92       49.94      1.51 o 
   2   5   3       10.65       12.81      0.92 o 
   3   5   3       55.31       54.64      3.10 o 
   4   5   3       47.43       49.56      2.44 o 
   5   5   3        2.71        1.94      0.86 o 
   6   5   3       98.97      108.70      3.69 o 
   7   5   3        6.60        6.51      1.46 o 
   8   5   3        0.03        1.05      1.34 o 
 -12   6   3        0.44        1.33      0.54 o 
 -11   6   3        0.68        0.74      0.62 o 
 -10   6   3        1.40        0.51      0.46 o 
  -9   6   3        0.47        0.23      0.41 o 
  -8   6   3        1.68        2.30      0.36 o 
  -7   6   3      265.71      256.89      3.73 o 
  -6   6   3       11.19       10.55      0.50 o 
  -5   6   3       32.30       30.90      0.86 o 
  -4   6   3       28.80       30.98      0.88 o 
  -3   6   3       27.42       20.55      0.89 o 
  -2   6   3       33.99       38.91      1.07 o 
  -1   6   3        3.92        5.79      0.54 o 
   0   6   3       90.81       92.66      2.24 o 
   1   6   3       41.09       44.77      1.70 o 
   2   6   3        7.92        8.42      0.94 o 
   3   6   3      282.14      288.88      5.27 o 
   4   6   3       38.32       34.28      2.88 o 
   5   6   3        8.71        8.35      1.10 o 
   6   6   3       18.79       26.15      2.23 o 
   7   6   3        2.68        5.75      1.55 o 
 -12   7   3        6.10        5.13      1.05 o 
 -11   7   3       35.00       43.78      2.62 o 
 -10   7   3        3.85        4.10      0.52 o 
  -9   7   3      183.64      187.79      2.54 o 
  -8   7   3       31.63       28.46      1.01 o 
  -7   7   3       71.11       70.86      1.59 o 
  -6   7   3       69.69       73.82      1.35 o 
  -5   7   3      284.46      259.97      3.65 o 
  -4   7   3       55.02       53.24      1.14 o 
  -3   7   3       71.16       69.11      1.64 o 
  -2   7   3      156.71      152.15      2.74 o 
  -1   7   3       59.79       65.59      1.50 o 
   0   7   3        4.03        3.46      0.77 o 
   1   7   3       68.42       69.00      2.98 o 
   2   7   3       93.55       92.32      2.49 o 
   3   7   3       19.90       18.31      1.16 o 
   4   7   3       74.78       72.20      2.42 o 
   5   7   3       13.35       14.99      1.45 o 
   6   7   3        6.24        6.88      1.85 o 
 -11   8   3        8.46       11.69      0.67 o 
 -10   8   3        4.88        4.13      0.61 o 
  -9   8   3        3.41        4.64      1.01 o 
  -8   8   3        0.63        1.23      0.60 o 
  -7   8   3       20.34       20.90      0.99 o 
  -6   8   3       20.51       13.79      0.75 o 
  -5   8   3       93.51       91.03      1.77 o 
  -4   8   3       62.31       61.14      1.66 o 
  -3   8   3      102.72       94.29      2.55 o 
  -2   8   3      532.51      499.96      7.29 o 
  -1   8   3       27.98       29.11      1.30 o 
   0   8   3       17.87       16.07      1.18 o 
   1   8   3      373.72      357.89      9.28 o 
   2   8   3       31.31       34.34      1.72 o 
   3   8   3        1.63        1.52      0.86 o 
   4   8   3        1.68        2.55      1.07 o 
   5   8   3        7.97        8.48      1.29 o 
   6   8   3        0.74       -1.48      1.41 o 
 -11   9   3        7.60        8.38      0.82 o 
 -10   9   3        5.99        7.76      0.82 o 
  -9   9   3        0.55        2.31      0.95 o 
  -8   9   3        0.10        0.96      0.63 o 
  -7   9   3       76.51       75.09      1.90 o 
  -6   9   3        0.98        1.86      0.67 o 
  -5   9   3       59.94       40.34      1.67 o 
  -4   9   3       57.60       54.40      1.67 o 
  -3   9   3       12.21       10.09      0.96 o 
  -2   9   3       78.15       69.84      2.22 o 
  -1   9   3      276.92      269.91      5.33 o 
   0   9   3        0.04       -0.22      1.05 o 
   1   9   3        0.03       -0.02      2.33 o 
   2   9   3       33.61       28.78      1.48 o 
   3   9   3        0.05       -0.80      0.87 o 
   4   9   3        5.94        7.00      1.28 o 
   5   9   3        1.37        0.60      1.19 o 
 -11  10   3        0.14       -0.25      0.71 o 
 -10  10   3       17.39       19.61      1.14 o 
  -9  10   3        2.88        3.32      0.78 o 
  -8  10   3       53.97       50.83      1.72 o 
  -7  10   3       12.50       11.99      1.86 o 
  -6  10   3       70.58       53.64      2.04 o 
  -5  10   3       51.52       60.66      3.80 o 
  -4  10   3      302.37      259.75      4.41 o 
  -3  10   3      180.26      157.90      4.44 o 
  -2  10   3      160.36      144.04      3.58 o 
  -1  10   3      256.30      246.45      5.16 o 
   0  10   3        8.45       11.53      2.51 o 
   1  10   3        3.03        4.01      1.40 o 
   2  10   3        2.31        2.54      1.20 o 
   3  10   3        6.28        6.42      1.15 o 
   4  10   3        0.26       -0.21      1.22 o 
 -10  11   3        1.70        0.78      0.83 o 
  -9  11   3       14.56       16.39      1.17 o 
  -8  11   3        6.73        7.99      1.49 o 
  -7  11   3        0.70        1.45      0.98 o 
  -6  11   3        1.00        1.00      0.93 o 
  -5  11   3       32.23       29.91      1.68 o 
  -4  11   3        4.63        4.07      1.40 o 
  -3  11   3        0.35       -0.39      0.94 o 
  -2  11   3        0.12        3.01      1.15 o 
  -1  11   3      173.88      173.06      4.24 o 
   0  11   3        0.32        1.43      1.19 o 
   1  11   3        8.02        6.47      1.41 o 
   2  11   3       33.14       38.47      2.23 o 
   3  11   3        7.23       12.14      2.19 o 
  -9  12   3        0.46       -0.16      1.33 o 
  -8  12   3        6.09        3.28      1.45 o 
  -7  12   3       24.23       29.47      1.70 o 
  -6  12   3       38.54       47.34      2.31 o 
  -5  12   3        3.96        4.03      1.13 o 
  -4  12   3        0.82        1.47      0.94 o 
  -3  12   3       37.72       24.11      1.79 o 
  -2  12   3       14.42       17.05      1.66 o 
  -1  12   3        2.23        0.42      1.35 o 
   0  12   3       45.05       48.26      2.49 o 
   1  12   3        5.40        7.38      1.52 o 
   2  12   3        5.70        4.89      1.88 o 
  -8  13   3        1.61        2.22      2.91 o 
  -7  13   3        0.07       -0.31      1.06 o 
  -6  13   3        4.89        3.49      1.98 o 
  -5  13   3        2.84        2.06      1.21 o 
  -4  13   3        0.19       -1.14      1.15 o 
  -3  13   3       13.73       16.62      1.72 o 
  -2  13   3        3.60        5.49      2.84 o 
  -1  13   3        1.30        3.20      1.45 o 
   0  13   3       27.03       33.57      2.50 o 
  -6  14   3        0.01        0.78      2.14 o 
  -5  14   3       25.91       28.71      2.60 o 
  -4  14   3        0.02        0.12      1.30 o 
  -3  14   3       15.63       18.35      1.90 o 
   0 -16   4       40.49       43.91      3.02 o 
   1 -16   4        5.75       10.60      4.55 o 
   2 -16   4        3.22        3.80      2.12 o 
   3 -16   4       34.66       41.57      2.79 o 
   4 -16   4        0.38       -0.67      1.24 o 
   5 -16   4        0.31       -0.88      1.17 o 
   6 -16   4       28.54       36.68      2.39 o 
  -2 -15   4        0.33       -0.11      1.94 o 
  -1 -15   4       22.53       23.80      2.38 o 
   0 -15   4        4.49        2.33      1.54 o 
   1 -15   4       46.33       54.59      3.36 o 
   2 -15   4        0.04        0.72      1.70 o 
   3 -15   4       46.67       43.29      4.01 o 
   4 -15   4       25.05       23.37      1.50 o 
   5 -15   4        2.63        2.15      1.38 o 
   6 -15   4        2.82        3.91      1.23 o 
   7 -15   4        3.63        8.76      2.54 o 
  -4 -14   4        0.13       -0.26      2.40 o 
  -3 -14   4       11.12       16.60      2.09 o 
  -2 -14   4        0.89       -0.82      1.44 o 
  -1 -14   4        5.81        2.63      1.51 o 
   0 -14   4       26.29       22.50      2.07 o 
   1 -14   4        1.89        3.66      1.44 o 
   2 -14   4       38.09       35.14      2.40 o 
   3 -14   4       43.37       38.78      1.95 o 
   4 -14   4       54.16       53.81      1.95 o 
   5 -14   4        9.90        7.46      2.31 o 
   6 -14   4        1.45        1.74      1.13 o 
   7 -14   4        1.61       -0.22      1.49 o 
   8 -14   4       11.04       10.08      1.73 o 
  -5 -13   4        6.38        2.65      1.55 o 
  -4 -13   4       16.32       16.40      1.92 o 
  -3 -13   4        4.29        5.38      1.27 o 
  -2 -13   4        2.43        2.81      1.46 o 
  -1 -13   4        3.41        3.99      1.39 o 
   0 -13   4       79.63       85.75      3.37 o 
   1 -13   4       96.49      102.02      3.59 o 
   2 -13   4        1.19        0.24      0.90 o 
   3 -13   4        3.68        1.76      0.92 o 
   4 -13   4       41.56       43.15      1.85 o 
   5 -13   4        0.51        0.97      0.89 o 
   6 -13   4        8.29        8.42      1.13 o 
   7 -13   4        5.60        2.61      1.33 o 
   8 -13   4        4.26        4.78      1.42 o 
   9 -13   4        6.61        9.28      1.26 o 
  -6 -12   4        6.11        5.43      1.29 o 
  -5 -12   4       12.31       12.05      1.42 o 
  -4 -12   4        2.62        0.77      1.05 o 
  -3 -12   4       55.68       54.95      2.31 o 
  -2 -12   4      100.14       99.06      2.87 o 
  -1 -12   4       29.45       26.50      2.02 o 
   0 -12   4      256.85      252.43     11.02 o 
   1 -12   4      111.04       99.38      3.35 o 
   2 -12   4       63.40       59.67      2.58 o 
   3 -12   4       25.60       23.45      1.38 o 
   4 -12   4        6.97        8.76      1.22 o 
   5 -12   4        1.31        0.30      0.91 o 
   6 -12   4        1.06        1.38      0.87 o 
   7 -12   4        0.51       -0.49      1.13 o 
   8 -12   4        0.00       -0.43      0.83 o 
   9 -12   4        1.21       -0.86      0.88 o 
  -7 -11   4        8.57       11.27      2.42 o 
  -6 -11   4        2.56        1.92      1.24 o 
  -5 -11   4        7.46        9.48      1.28 o 
  -4 -11   4        0.40       -1.30      0.90 o 
  -3 -11   4        3.46        3.94      0.86 o 
  -2 -11   4       10.81        9.53      1.12 o 
  -1 -11   4      255.54      248.04      4.95 o 
   0 -11   4      257.71      248.57      6.54 o 
   1 -11   4      221.25      216.04      4.23 o 
   2 -11   4        1.97        1.13      0.85 o 
   3 -11   4      727.42      705.64     11.28 o 
   4 -11   4       73.85       72.82      1.87 o 
   5 -11   4       17.27       16.46      1.14 o 
   6 -11   4        5.14        2.73      0.70 o 
   7 -11   4       20.72       18.94      1.29 o 
   8 -11   4        7.97       10.88      1.12 o 
   9 -11   4        0.04        0.45      1.03 o 
  10 -11   4        4.74        5.17      1.01 o 
  -7 -10   4        0.24        1.55      3.21 o 
  -6 -10   4       71.34       72.41      2.45 o 
  -5 -10   4      114.32      117.98      3.06 o 
  -4 -10   4       84.86       83.91      2.47 o 
  -3 -10   4        1.13       -0.01      0.68 o 
  -2 -10   4       38.85       42.24      1.48 o 
  -1 -10   4       77.88       79.36      2.38 o 
   0 -10   4        0.00        0.05      0.56 o 
   1 -10   4      299.71      280.94      5.37 o 
   2 -10   4      875.27      843.63     13.17 o 
   3 -10   4      170.37      161.74      3.46 o 
   4 -10   4      568.74      551.83      7.84 o 
   5 -10   4        0.64        1.04      0.73 o 
   6 -10   4      477.04      461.73      6.71 o 
   7 -10   4        0.98        1.20      0.75 o 
   8 -10   4       52.27       46.11      2.08 o 
   9 -10   4        3.34        5.17      0.93 o 
  10 -10   4       21.75       18.73      1.29 o 
  -8  -9   4        7.06       10.57      1.67 o 
  -7  -9   4        3.28        2.39      1.28 o 
  -6  -9   4       22.70       25.55      1.73 o 
  -5  -9   4       40.91       37.58      1.73 o 
  -4  -9   4       42.87       39.00      1.44 o 
  -3  -9   4        1.06       -0.05      0.63 o 
  -2  -9   4       59.81       57.39      1.91 o 
  -1  -9   4        6.07        6.09      0.65 o 
   0  -9   4      246.25      247.56      4.59 o 
   1  -9   4       59.44       58.83      2.22 o 
   2  -9   4       43.96       44.26      1.46 o 
   3  -9   4       40.43       29.98      1.10 o 
   4  -9   4       92.28       95.83      1.72 o 
   5  -9   4      141.07      139.19      2.53 o 
   6  -9   4       84.17       79.21      1.78 o 
   7  -9   4      152.26      146.40      3.16 o 
   8  -9   4        0.20        0.94      0.73 o 
   9  -9   4      165.17      161.73      5.10 o 
  10  -9   4        2.38        2.75      1.26 o 
  -9  -8   4        4.66        6.99      1.53 o 
  -8  -8   4       30.97       23.38      1.94 o 
  -7  -8   4        0.72       -0.41      0.81 o 
  -6  -8   4      204.57      204.46      3.59 o 
  -5  -8   4        4.54        3.94      0.73 o 
  -4  -8   4       10.68       10.58      0.74 o 
  -3  -8   4      563.37      569.70      8.04 o 
  -2  -8   4      601.04      596.38      8.33 o 
  -1  -8   4        0.98        1.09      0.42 o 
   0  -8   4      411.38      373.47      4.77 o 
   1  -8   4      228.48      222.67      3.39 o 
   2  -8   4       59.60       57.14      1.56 o 
   3  -8   4      519.23      524.11      7.12 o 
   4  -8   4       75.87       75.32      1.39 o 
   5  -8   4       49.39       49.70      1.96 o 
   6  -8   4      486.23      504.86      8.30 o 
   7  -8   4       76.48       67.15      1.91 o 
   8  -8   4       90.69       94.00      2.33 o 
   9  -8   4       34.27       46.89      2.02 o 
  10  -8   4       52.14       59.50      3.76 o 
  -9  -7   4        2.52        3.41      1.11 o 
  -8  -7   4        3.79        7.15      0.99 o 
  -7  -7   4       40.48       41.80      2.54 o 
  -6  -7   4       24.31       22.43      1.08 o 
  -5  -7   4       57.45       59.65      2.06 o 
  -4  -7   4      143.15      141.40      2.64 o 
  -3  -7   4     1514.46     1536.54     18.11 o 
  -2  -7   4      676.27      730.50      8.89 o 
  -1  -7   4      184.85      197.89      2.74 o 
   0  -7   4      361.78      380.89      4.79 o 
   1  -7   4     1494.71     1605.93     20.65 o 
   2  -7   4     1241.47     1368.32     17.52 o 
   3  -7   4      326.51      301.77      4.28 o 
   4  -7   4        0.04        0.29      0.35 o 
   5  -7   4      281.54      269.87      4.01 o 
   6  -7   4       57.88       58.75      1.64 o 
   7  -7   4       90.59       81.41      2.03 o 
   8  -7   4        6.56        5.47      0.74 o 
   9  -7   4       93.53       94.21      2.33 o 
  10  -7   4       18.93       22.42      1.22 o 
 -10  -6   4        0.07        0.56      0.89 o 
  -9  -6   4       34.92       38.91      3.05 o 
  -8  -6   4        0.08       -0.71      0.69 o 
  -7  -6   4       99.51       95.78      2.43 o 
  -6  -6   4        9.49        8.66      0.74 o 
  -5  -6   4        3.02        3.30      0.73 o 
  -4  -6   4      429.06      453.60      6.25 o 
  -3  -6   4       42.01       48.59      1.08 o 
  -2  -6   4     3550.88     3751.60     43.24 o 
  -1  -6   4        0.30        0.68      0.38 o 
   0  -6   4       82.34      106.62      1.62 o 
   1  -6   4       82.31      100.47      1.74 o 
   2  -6   4      224.15      260.34      3.72 o 
   3  -6   4      554.50      588.03     11.31 o 
   4  -6   4        2.43        3.61      0.33 o 
   5  -6   4      176.38      182.91      2.51 o 
   6  -6   4        5.78        6.00      0.53 o 
   7  -6   4       27.63       32.66      1.25 o 
   8  -6   4        0.52        0.06      1.06 o 
   9  -6   4        6.06        7.07      1.15 o 
  10  -6   4        0.09        0.44      1.35 o 
 -10  -5   4        9.48        9.68      1.17 o 
  -9  -5   4       11.93       15.31      1.56 o 
  -8  -5   4       39.90       46.07      1.65 o 
  -7  -5   4       69.48       65.69      1.84 o 
  -6  -5   4      231.26      215.51      3.38 o 
  -5  -5   4      237.52      242.22      3.10 o 
  -4  -5   4       31.85       34.70      0.77 o 
  -3  -5   4     1154.40     1227.81     14.32 o 
  -2  -5   4      162.25      153.46      2.17 o 
  -1  -5   4      302.95      344.58      3.92 o 
   0  -5   4     2173.93     2303.26     26.54 o 
   1  -5   4     2972.20     3052.01     38.65 o 
   2  -5   4      467.43      520.60      6.89 o 
   3  -5   4      262.56      268.08      4.37 o 
   4  -5   4      905.40      902.99      9.85 o 
   5  -5   4      369.83      377.92      4.89 o 
   6  -5   4       53.65       53.46      1.19 o 
   7  -5   4       32.35       39.35      2.12 o 
   8  -5   4       10.62       10.59      0.82 o 
   9  -5   4        1.61       -0.19      0.73 o 
  10  -5   4        9.81       15.66      1.17 o 
 -11  -4   4        3.99        6.14      0.96 o 
 -10  -4   4        0.05        0.29      0.64 o 
  -9  -4   4       30.43       29.49      1.70 o 
  -8  -4   4        7.37        6.53      0.64 o 
  -7  -4   4      137.96      127.45      2.07 o 
  -6  -4   4      202.60      187.71      2.68 o 
  -5  -4   4      120.45      110.77      1.84 o 
  -4  -4   4      395.38      449.15      4.85 o 
  -3  -4   4        3.94        1.45      0.34 o 
  -2  -4   4        2.36        0.85      0.66 o 
  -1  -4   4     2065.80     2126.85     24.50 o 
   0  -4   4     4272.34     4371.66     55.15 o 
   1  -4   4      405.64      365.44      5.73 o 
   2  -4   4        4.79        3.91      0.45 o 
   3  -4   4      236.43      252.33      3.49 o 
   4  -4   4      309.63      293.52      3.28 o 
   5  -4   4       45.31       52.22      0.91 o 
   6  -4   4        3.33        3.28      0.42 o 
   7  -4   4       91.86      107.35      1.83 o 
   8  -4   4       69.79       60.39      1.85 o 
   9  -4   4        6.87        7.01      0.80 o 
  10  -4   4        6.34        5.00      0.81 o 
 -11  -3   4       19.95       25.39      1.34 o 
 -10  -3   4       61.32       76.43      1.70 o 
  -9  -3   4        6.80        6.44      0.54 o 
  -8  -3   4        1.34        2.40      0.42 o 
  -7  -3   4      158.84      138.88      2.09 o 
  -6  -3   4       12.98       13.41      0.56 o 
  -5  -3   4       36.13       31.43      0.75 o 
  -4  -3   4       42.69       55.49      0.88 o 
  -3  -3   4      844.46      915.91      9.82 o 
  -2  -3   4      211.14      207.31      2.71 o 
  -1  -3   4     5881.75     5879.97     75.42 o 
   0  -3   4       55.54       66.70      1.09 o 
   1  -3   4        0.40        0.48      0.52 o 
   2  -3   4      406.49      408.72      5.09 o 
   3  -3   4      240.10      258.42      3.12 o 
   4  -3   4        8.13       13.05      0.50 o 
   5  -3   4       13.24       14.68      0.47 o 
   6  -3   4       13.67       14.69      0.65 o 
   7  -3   4       37.95       35.48      1.19 o 
   8  -3   4       16.55       17.32      0.91 o 
   9  -3   4        0.00        0.41      0.66 o 
  10  -3   4        0.70        0.81      0.61 o 
 -11  -2   4       21.83       25.07      1.24 o 
 -10  -2   4        0.45       -0.10      0.54 o 
  -9  -2   4       12.97       10.99      0.70 o 
  -8  -2   4        0.05        0.54      0.51 o 
  -7  -2   4      699.92      688.32      9.44 o 
  -6  -2   4       88.14       87.90      2.29 o 
  -5  -2   4      184.83      170.55      2.68 o 
  -4  -2   4     1446.90     1523.88     15.45 o 
  -3  -2   4      407.50      390.20      4.14 o 
  -2  -2   4      346.99      361.29      4.45 o 
  -1  -2   4     2704.12     2653.19     39.58 o 
   0  -2   4     1180.25     1188.41     17.50 o 
   1  -2   4       81.53       67.57      1.46 o 
   2  -2   4        0.26        1.58      0.38 o 
   3  -2   4        5.73        6.85      0.40 o 
   4  -2   4      403.25      452.99      5.24 o 
   5  -2   4       30.71       34.33      1.10 o 
   6  -2   4      229.96      218.87      3.10 o 
   7  -2   4       62.25       47.53      1.38 o 
   8  -2   4       14.03       16.79      0.95 o 
   9  -2   4       10.93       13.93      0.95 o 
  10  -2   4        3.75        1.75      1.14 o 
 -11  -1   4        0.43       -1.66      1.11 o 
 -10  -1   4       13.95       10.83      0.93 o 
  -9  -1   4        4.82        4.66      0.78 o 
  -8  -1   4      140.24      124.02      2.15 o 
  -7  -1   4       66.50       66.50      1.35 o 
  -6  -1   4       11.31       10.86      0.69 o 
  -5  -1   4     1921.93     1994.94     24.59 o 
  -4  -1   4      578.55      554.64      7.07 o 
  -3  -1   4     1405.51     1449.52     14.66 o 
  -2  -1   4      215.84      230.83      3.24 o 
  -1  -1   4     4117.74     4106.98     60.98 o 
   0  -1   4      318.94      274.24      4.30 o 
   1  -1   4        4.05        7.58      0.44 o 
   2  -1   4      220.38      213.48      2.49 o 
   3  -1   4       68.83       49.84      1.06 o 
   4  -1   4       59.35       71.79      1.15 o 
   5  -1   4       38.49       35.92      0.82 o 
   6  -1   4      242.05      232.10      3.50 o 
   7  -1   4       56.47       50.79      1.62 o 
   8  -1   4        4.43        7.30      1.12 o 
   9  -1   4       17.78       19.73      1.43 o 
  10  -1   4        6.15        9.87      2.00 o 
 -12   0   4       19.57       28.22      3.91 o 
 -11   0   4       13.33       18.51      3.17 o 
 -10   0   4       17.11       16.21      1.02 o 
  -9   0   4       19.02       20.78      2.07 o 
  -8   0   4      372.16      346.21      5.93 o 
  -7   0   4      160.31      139.57      2.73 o 
  -6   0   4       90.02       86.91      1.46 o 
  -5   0   4       14.16       10.55      0.47 o 
  -4   0   4     2018.92     2247.90     24.26 o 
  -3   0   4     1127.58     1084.28     14.79 o 
  -2   0   4       17.12       29.21      0.75 o 
  -1   0   4     1279.67     1207.50     15.65 o 
   0   0   4     2124.13     2221.04     25.51 o 
   1   0   4      425.28      425.18      4.86 o 
   2   0   4      380.35      395.02      5.02 o 
   3   0   4        0.97        0.58      0.42 o 
   4   0   4      312.29      308.55      3.94 o 
   5   0   4       37.94       38.05      0.97 o 
   6   0   4       34.39       29.40      1.13 o 
   7   0   4       15.88       12.08      0.90 o 
   8   0   4        0.00        3.76      2.08 o 
   9   0   4        0.00       -1.02      0.94 o 
 -12   1   4        3.84        7.76      2.80 o 
 -11   1   4        0.80       -2.87      1.91 o 
 -10   1   4        0.15       -0.87      1.25 o 
  -9   1   4        0.03       -0.74      1.17 o 
  -8   1   4       49.65       46.64      2.04 o 
  -7   1   4      520.82      482.39      6.13 o 
  -6   1   4      379.65      372.47      4.79 o 
  -5   1   4      284.04      304.90      3.63 o 
  -4   1   4      131.00      125.00      1.56 o 
  -3   1   4     1340.14     1288.27     12.42 o 
  -2   1   4        7.59        6.11      0.34 o 
  -1   1   4        0.69        2.90      0.42 o 
   0   1   4      393.92      347.33      4.02 o 
   1   1   4      281.26      284.34      2.70 o 
   2   1   4      369.69      397.20      4.44 o 
   3   1   4      273.30      285.40      3.09 o 
   4   1   4       56.08       52.51      1.49 o 
   5   1   4      127.52      122.71      3.03 o 
   6   1   4        6.07        9.92      1.15 o 
   7   1   4       64.55       67.17      2.30 o 
   8   1   4       20.22       24.29      1.59 o 
   9   1   4       26.98       27.06      2.01 o 
 -11   2   4        3.37        4.83      2.46 o 
 -10   2   4       21.35       20.70      1.66 o 
  -9   2   4       65.92       71.41      2.91 o 
  -8   2   4      303.14      286.31      3.43 o 
  -7   2   4       67.51       57.06      0.97 o 
  -6   2   4        9.63       10.36      0.46 o 
  -5   2   4        2.52        3.06      0.21 o 
  -4   2   4      777.61      833.30      7.98 o 
  -3   2   4      135.71      125.58      1.54 o 
  -2   2   4       78.86       82.50      1.25 o 
  -1   2   4      162.67      172.70      2.35 o 
   0   2   4      379.12      362.21      4.24 o 
   1   2   4      157.22      185.03      2.19 o 
   2   2   4       75.83       90.57      1.34 o 
   3   2   4      127.16      120.06      1.80 o 
   4   2   4       95.55       94.01      1.75 o 
   5   2   4      130.52      132.27      2.63 o 
   6   2   4       26.25       29.20      1.57 o 
   7   2   4       71.91       67.64      2.83 o 
   8   2   4        0.06        0.86      1.17 o 
   9   2   4        3.67        1.39      1.32 o 
 -11   3   4        4.44       10.27      2.91 o 
 -10   3   4       20.79       18.41      1.58 o 
  -9   3   4       26.79       29.23      1.38 o 
  -8   3   4      104.22      105.74      1.51 o 
  -7   3   4      262.08      249.93      3.07 o 
  -6   3   4       78.52       70.49      1.06 o 
  -5   3   4      600.71      576.57      5.65 o 
  -4   3   4        1.82        4.83      0.33 o 
  -3   3   4        5.28        8.59      0.46 o 
  -2   3   4        4.01        2.37      0.33 o 
  -1   3   4       99.58       99.98      1.61 o 
   0   3   4       28.36       28.49      0.77 o 
   1   3   4        0.49        4.94      0.44 o 
   2   3   4        0.13       -0.01      0.46 o 
   3   3   4        0.48        0.55      0.53 o 
   4   3   4      167.47      161.04      4.53 o 
   5   3   4        0.37       -0.33      0.71 o 
   6   3   4       21.78       23.30      2.34 o 
   7   3   4        3.80        2.25      1.17 o 
   8   3   4        2.64        2.46      1.95 o 
 -12   4   4        0.77        0.43      2.77 o 
 -11   4   4        3.52        2.97      2.65 o 
 -10   4   4        0.01       -0.06      0.59 o 
  -9   4   4       57.80       48.77      2.00 o 
  -8   4   4     1358.84     1360.44     15.70 o 
  -7   4   4        0.02       -0.28      0.29 o 
  -6   4   4      232.74      228.17      2.65 o 
  -5   4   4      991.66      981.20      9.07 o 
  -4   4   4       14.15       21.10      0.52 o 
  -3   4   4        9.92        5.34      0.37 o 
  -2   4   4      194.51      175.55      2.00 o 
  -1   4   4      361.27      345.79      4.45 o 
   0   4   4       79.60       93.42      1.45 o 
   1   4   4       33.94       28.49      1.18 o 
   2   4   4       60.02       65.98      1.82 o 
   3   4   4      112.18      100.40      2.38 o 
   4   4   4       18.18       17.87      1.37 o 
   5   4   4        0.01        0.75      0.82 o 
   6   4   4       18.10       18.90      1.75 o 
   7   4   4       17.43       17.20      2.32 o 
   8   4   4        1.18        2.79      1.43 o 
 -12   5   4        0.24       -3.18      2.49 o 
 -11   5   4        1.43        0.95      0.60 o 
 -10   5   4        6.26        4.50      0.49 o 
  -9   5   4      151.36      145.84      2.28 o 
  -8   5   4       48.27       46.76      1.18 o 
  -7   5   4        9.46        9.93      0.50 o 
  -6   5   4        9.78        9.03      0.48 o 
  -5   5   4       66.15       77.05      1.39 o 
  -4   5   4      105.32      120.58      1.47 o 
  -3   5   4      141.03      172.73      2.19 o 
  -2   5   4      462.02      441.74      5.63 o 
  -1   5   4        1.23        2.18      0.42 o 
   0   5   4      218.70      223.24      4.11 o 
   1   5   4       44.57       46.92      1.57 o 
   2   5   4      188.05      200.33      3.89 o 
   3   5   4       29.80       31.68      1.52 o 
   4   5   4        0.48        1.35      0.94 o 
   5   5   4       11.94       11.62      1.19 o 
   6   5   4       31.09       29.23      2.13 o 
   7   5   4        0.02        0.76      2.42 o 
 -12   6   4        2.64        4.06      0.65 o 
 -11   6   4        4.45        3.81      0.43 o 
 -10   6   4        3.82        1.16      0.41 o 
  -9   6   4       11.83       12.25      0.60 o 
  -8   6   4       33.90       31.36      0.92 o 
  -7   6   4       54.50       53.00      1.14 o 
  -6   6   4       19.42       16.53      0.66 o 
  -5   6   4       33.17       33.65      1.02 o 
  -4   6   4       46.69       50.51      1.04 o 
  -3   6   4      202.26      210.34      4.37 o 
  -2   6   4        5.80        6.17      0.68 o 
  -1   6   4       63.39       63.74      1.27 o 
   0   6   4        9.29        6.42      0.72 o 
   1   6   4      144.93      148.41      3.18 o 
   2   6   4      155.37      146.88      3.48 o 
   3   6   4       50.80       51.16      1.96 o 
   4   6   4       36.34       34.25      1.79 o 
   5   6   4       58.71       68.74      2.50 o 
   6   6   4       31.61       32.87      4.46 o 
 -11   7   4        2.34        1.75      0.50 o 
 -10   7   4        0.88       -0.55      0.65 o 
  -9   7   4      275.71      276.01      3.97 o 
  -8   7   4       58.81       51.67      1.45 o 
  -7   7   4       71.46       70.75      1.70 o 
  -6   7   4       34.63       31.34      1.24 o 
  -5   7   4        0.75        0.00      0.51 o 
  -4   7   4      232.34      228.30      5.07 o 
  -3   7   4       16.80       11.64      1.00 o 
  -2   7   4       19.72       20.60      1.13 o 
  -1   7   4       37.76       31.18      1.31 o 
   0   7   4        8.38       10.03      0.89 o 
   1   7   4        2.97        1.19      0.84 o 
   2   7   4       42.29       40.33      1.79 o 
   3   7   4        0.04       -0.76      0.87 o 
   4   7   4        5.07        3.65      1.11 o 
   5   7   4       15.07       13.22      1.44 o 
   6   7   4       36.65       39.01      2.69 o 
 -11   8   4        1.53        2.17      0.63 o 
 -10   8   4      113.68      124.98      2.46 o 
  -9   8   4        0.09        0.91      0.76 o 
  -8   8   4       13.54       14.80      0.93 o 
  -7   8   4        8.11        8.11      0.78 o 
  -6   8   4        5.68        9.04      0.74 o 
  -5   8   4        1.28        2.27      0.78 o 
  -4   8   4       22.07       19.81      1.39 o 
  -3   8   4        7.80        5.79      0.83 o 
  -2   8   4      383.35      372.06      5.76 o 
  -1   8   4        3.59        2.03      1.08 o 
   0   8   4        4.16        2.77      0.93 o 
   1   8   4       51.80       45.11      1.96 o 
   2   8   4        3.03        2.30      0.98 o 
   3   8   4       13.42       15.26      1.24 o 
   4   8   4        0.06       -1.55      1.03 o 
   5   8   4       21.38       25.35      2.23 o 
 -11   9   4        0.73        2.50      0.72 o 
 -10   9   4        3.39        5.54      0.80 o 
  -9   9   4      134.68      146.62      3.61 o 
  -8   9   4        0.69        1.16      0.94 o 
  -7   9   4        2.21        1.37      0.98 o 
  -6   9   4       56.93       61.51      3.07 o 
  -5   9   4       36.29       24.21      1.42 o 
  -4   9   4        3.31        1.45      0.76 o 
  -3   9   4      148.16      167.76      3.24 o 
  -2   9   4        0.18        0.79      0.82 o 
  -1   9   4        0.44        0.03      0.93 o 
   0   9   4        7.43        6.53      1.53 o 
   1   9   4        8.50       10.78      1.61 o 
   2   9   4        0.72        0.81      2.25 o 
   3   9   4       11.86        7.86      1.19 o 
   4   9   4        0.08       -1.27      1.12 o 
 -10  10   4       49.85       46.89      1.77 o 
  -9  10   4       12.77       14.95      1.11 o 
  -8  10   4        0.02        1.42      1.18 o 
  -7  10   4        3.32        3.74      0.97 o 
  -6  10   4       13.41       11.61      1.21 o 
  -5  10   4        0.05       -0.92      0.86 o 
  -4  10   4       83.65       70.28      2.41 o 
  -3  10   4      114.00      124.43      2.81 o 
  -2  10   4       51.13       44.70      2.43 o 
  -1  10   4       54.74       57.95      2.92 o 
   0  10   4        2.79        2.02      1.17 o 
   1  10   4       64.89       64.62      2.70 o 
   2  10   4        0.01       -2.21      1.47 o 
   3  10   4        4.39        4.53      1.81 o 
 -10  11   4        8.90       15.43      2.26 o 
  -9  11   4        1.88       -0.42      1.34 o 
  -8  11   4        9.29       16.24      1.80 o 
  -7  11   4        3.25        3.30      1.07 o 
  -6  11   4        0.34        0.33      0.97 o 
  -5  11   4        7.93        8.68      1.72 o 
  -4  11   4        0.35       -0.83      0.86 o 
  -3  11   4      150.05      138.65      3.70 o 
  -2  11   4        4.00        3.16      1.24 o 
  -1  11   4       23.79       18.86      2.50 o 
   0  11   4       87.77       92.30      3.21 o 
   1  11   4        8.25       13.54      1.45 o 
   2  11   4        1.41        2.71      1.42 o 
  -9  12   4        0.87        0.31      1.44 o 
  -8  12   4       17.34       20.33      2.08 o 
  -7  12   4        2.76        3.77      1.15 o 
  -6  12   4        3.49        2.24      1.55 o 
  -5  12   4       21.90       24.99      1.88 o 
  -4  12   4        0.29       -0.25      1.15 o 
  -3  12   4        7.17        6.39      1.63 o 
  -2  12   4       27.73       32.12      2.09 o 
  -1  12   4        0.09        0.81      1.29 o 
   0  12   4       19.53       20.48      1.91 o 
  -7  13   4        7.55        6.56      1.35 o 
  -6  13   4        1.61        3.50      1.27 o 
  -5  13   4       43.66       44.11      2.93 o 
  -4  13   4       17.23       17.49      1.76 o 
  -3  13   4        0.01        1.08      2.39 o 
  -2  13   4        9.15       14.44      1.77 o 
   2 -17   5        3.44        4.41      1.76 o 
   3 -17   5       31.46       28.89      2.55 o 
  -1 -16   5        6.10        7.69      2.07 o 
   0 -16   5        4.01        4.80      1.83 o 
   1 -16   5       27.74       32.36      2.60 o 
   2 -16   5        5.00        4.74      1.67 o 
   3 -16   5        0.01       -1.74      1.35 o 
   4 -16   5       34.04       35.92      2.62 o 
   5 -16   5       15.53       18.71      1.89 o 
   6 -16   5        5.90        3.39      1.27 o 
  -3 -15   5        2.82        1.53      1.68 o 
  -2 -15   5        6.17        4.32      1.76 o 
  -1 -15   5        7.99        9.88      2.88 o 
   0 -15   5       13.99       12.63      1.92 o 
   1 -15   5       32.53       39.36      2.66 o 
   2 -15   5        2.57        1.91      1.41 o 
   3 -15   5        2.20        3.51      1.49 o 
   4 -15   5        0.15        1.46      1.12 o 
   5 -15   5        0.53        0.56      1.20 o 
   6 -15   5       12.48       15.22      1.48 o 
   7 -15   5        0.26        1.39      1.54 o 
  -4 -14   5       16.04       13.64      2.92 o 
  -3 -14   5        8.08        8.00      1.84 o 
  -2 -14   5        0.38        1.18      2.38 o 
  -1 -14   5       58.74       59.61      3.16 o 
   0 -14   5       30.66       33.69      2.41 o 
   1 -14   5        8.94        5.42      1.48 o 
   2 -14   5       55.97       55.81      2.82 o 
   3 -14   5        3.71        4.84      1.55 o 
   4 -14   5       11.44        9.78      1.23 o 
   5 -14   5       40.90       44.92      2.50 o 
   6 -14   5      120.56      128.53      3.40 o 
   7 -14   5       32.71       36.92      2.53 o 
   8 -14   5       13.94       15.60      3.79 o 
  -5 -13   5        6.67        5.86      1.55 o 
  -4 -13   5       12.84       16.88      1.89 o 
  -3 -13   5        0.12       -1.39      1.01 o 
  -2 -13   5       52.27       47.90      2.78 o 
  -1 -13   5      188.70      196.80      5.37 o 
   0 -13   5       11.27        9.19      1.54 o 
   1 -13   5        0.45       -0.71      1.75 o 
   2 -13   5      143.02      145.04      4.10 o 
   3 -13   5        0.01       -0.38      0.85 o 
   4 -13   5        2.42        2.13      0.80 o 
   5 -13   5       31.59       41.51      2.27 o 
   6 -13   5       16.96       15.71      2.13 o 
   7 -13   5       11.37        5.96      1.45 o 
   8 -13   5       16.83       21.37      2.00 o 
   9 -13   5        6.33        6.23      1.61 o 
  -6 -12   5        0.08       -0.12      1.08 o 
  -5 -12   5       38.44       38.87      2.13 o 
  -4 -12   5        2.95        1.30      2.56 o 
  -3 -12   5       15.27       15.53      1.55 o 
  -2 -12   5        6.37        3.72      1.17 o 
  -1 -12   5       13.98       10.22      1.52 o 
   0 -12   5       75.02       69.04      2.85 o 
   1 -12   5       70.14       58.93      2.60 o 
   2 -12   5      196.97      200.52      6.26 o 
   3 -12   5      224.60      204.35      4.11 o 
   4 -12   5        3.10        4.24      0.78 o 
   5 -12   5      117.62      119.37      3.47 o 
   6 -12   5       93.12       94.12      2.65 o 
   7 -12   5        4.73        1.51      1.86 o 
   8 -12   5        6.68        8.53      1.15 o 
   9 -12   5        0.14        0.34      0.95 o 
  -7 -11   5        7.03        6.07      1.61 o 
  -6 -11   5        4.84        3.75      1.08 o 
  -5 -11   5        9.33        7.08      1.19 o 
  -4 -11   5       10.84       12.86      1.23 o 
  -3 -11   5       31.77       33.15      1.44 o 
  -2 -11   5       81.65       75.34      2.29 o 
  -1 -11   5       10.03        8.83      1.04 o 
   0 -11   5      182.91      171.18      4.52 o 
   1 -11   5      123.39      107.42      4.78 o 
   2 -11   5      245.58      238.36      4.53 o 
   3 -11   5       35.22       34.80      1.59 o 
   4 -11   5        0.85       -0.17      0.88 o 
   5 -11   5       68.94       74.17      2.53 o 
   6 -11   5       52.51       55.08      2.93 o 
   7 -11   5       16.10       14.53      1.18 o 
   8 -11   5        2.46        2.47      0.93 o 
   9 -11   5       13.65       14.79      1.49 o 
  -8 -10   5        0.87       -1.97      1.82 o 
  -7 -10   5        0.72        0.46      1.98 o 
  -6 -10   5       14.80       13.38      1.28 o 
  -5 -10   5       17.48       16.37      2.63 o 
  -4 -10   5        6.79        6.49      0.99 o 
  -3 -10   5       25.87       23.82      1.27 o 
  -2 -10   5      160.58      159.49      2.92 o 
  -1 -10   5       50.92       50.22      1.72 o 
   0 -10   5      141.44      140.64      4.33 o 
   1 -10   5        2.20        0.20      0.70 o 
   2 -10   5       19.70       17.76      1.13 o 
   3 -10   5       12.15       13.50      1.00 o 
   4 -10   5      234.43      234.10      3.79 o 
   5 -10   5       33.24       33.09      1.46 o 
   6 -10   5      376.23      356.71      5.41 o 
   7 -10   5        0.68        0.73      0.78 o 
   8 -10   5      160.49      160.02      3.57 o 
   9 -10   5        0.00        0.93      0.86 o 
  10 -10   5       10.80        8.58      1.09 o 
  -8  -9   5       37.34       39.86      2.60 o 
  -7  -9   5       14.06       17.03      1.67 o 
  -6  -9   5        4.52        3.32      0.93 o 
  -5  -9   5       60.79       58.90      2.00 o 
  -4  -9   5        1.54        1.60      0.67 o 
  -3  -9   5      170.05      170.87      3.04 o 
  -2  -9   5      104.34       96.22      2.01 o 
  -1  -9   5      274.10      265.61      4.11 o 
   0  -9   5       56.33       49.81      2.21 o 
   1  -9   5       21.99       15.70      0.97 o 
   2  -9   5      224.17      212.11      3.91 o 
   3  -9   5        4.83        2.42      0.56 o 
   4  -9   5       39.45       40.46      1.10 o 
   5  -9   5       62.93       61.27      1.56 o 
   6  -9   5        7.76        8.21      0.95 o 
   7  -9   5       89.29       83.88      2.28 o 
   8  -9   5        2.80        1.84      0.79 o 
   9  -9   5       57.73       56.52      2.03 o 
  10  -9   5        1.10        2.12      0.88 o 
  -9  -8   5        6.39        3.32      1.60 o 
  -8  -8   5       63.17       72.02      2.44 o 
  -7  -8   5       40.87       42.60      1.94 o 
  -6  -8   5       15.68       14.94      1.00 o 
  -5  -8   5      165.67      162.03      2.94 o 
  -4  -8   5      273.14      276.91      4.45 o 
  -3  -8   5       44.07       42.54      1.21 o 
  -2  -8   5      261.18      238.76      3.75 o 
  -1  -8   5      184.41      181.09      2.61 o 
   0  -8   5      207.73      211.71      3.08 o 
   1  -8   5     1635.27     1592.97     20.57 o 
   2  -8   5     1951.29     1976.32     25.17 o 
   3  -8   5        0.03        0.16      0.45 o 
   4  -8   5       45.29       45.91      1.45 o 
   5  -8   5      246.23      241.19      3.78 o 
   6  -8   5        0.34       -0.47      0.67 o 
   7  -8   5       20.63       14.74      1.06 o 
   8  -8   5       44.56       48.95      1.80 o 
   9  -8   5        7.75        5.73      0.90 o 
  10  -8   5       33.46       36.35      1.70 o 
  -9  -7   5        1.75        0.04      0.87 o 
  -8  -7   5       31.18       31.34      1.86 o 
  -7  -7   5      210.07      205.64      4.16 o 
  -6  -7   5        3.50        3.67      0.68 o 
  -5  -7   5      329.25      323.45      4.88 o 
  -4  -7   5      101.77      106.58      1.86 o 
  -3  -7   5       63.56       68.11      1.39 o 
  -2  -7   5      886.57      894.29     10.76 o 
  -1  -7   5     1210.94     1342.69     15.76 o 
   0  -7   5     2343.32     2445.37     28.28 o 
   1  -7   5      165.88      147.56      2.21 o 
   2  -7   5      136.99      140.64      2.76 o 
   3  -7   5       43.87       35.66      1.29 o 
   4  -7   5      110.66      108.79      3.15 o 
   5  -7   5        1.16        2.47      0.51 o 
   6  -7   5       75.94       70.33      1.92 o 
   7  -7   5       39.74       41.99      1.59 o 
   8  -7   5       31.16       25.07      1.46 o 
   9  -7   5        9.82        6.52      0.89 o 
  10  -7   5        4.72        7.70      0.96 o 
 -10  -6   5        9.64       10.40      1.14 o 
  -9  -6   5       16.58       19.51      1.47 o 
  -8  -6   5       10.28        9.67      2.16 o 
  -7  -6   5       52.41       49.75      1.74 o 
  -6  -6   5       42.24       43.46      1.29 o 
  -5  -6   5        0.51        1.43      0.50 o 
  -4  -6   5      629.35      631.32      8.86 o 
  -3  -6   5      101.48       95.20      1.61 o 
  -2  -6   5      118.46      134.40      2.27 o 
  -1  -6   5      656.96      672.83      7.39 o 
   0  -6   5     2688.92     2786.10     35.42 o 
   1  -6   5       47.79       63.71      1.18 o 
   2  -6   5       10.61       14.36      0.67 o 
   3  -6   5     1373.03     1480.54     21.17 o 
   4  -6   5        0.42        1.23      0.41 o 
   5  -6   5        7.51        5.68      0.53 o 
   6  -6   5       78.52       81.09      2.08 o 
   7  -6   5       12.43        6.93      0.79 o 
   8  -6   5       14.39       10.72      0.93 o 
   9  -6   5       18.20       19.38      1.21 o 
  10  -6   5        1.71        1.17      0.80 o 
 -10  -5   5        6.04        6.38      0.97 o 
  -9  -5   5       10.92       11.87      0.99 o 
  -8  -5   5        8.82        7.99      1.14 o 
  -7  -5   5        0.50       -0.10      0.53 o 
  -6  -5   5        9.21        7.72      0.52 o 
  -5  -5   5        5.76        4.25      0.40 o 
  -4  -5   5      816.96      773.68      7.97 o 
  -3  -5   5      951.05     1005.23     10.05 o 
  -2  -5   5       50.89       57.35      1.19 o 
  -1  -5   5      915.19      952.45     10.25 o 
   0  -5   5       56.61       63.68      1.27 o 
   1  -5   5      442.40      438.11      5.93 o 
   2  -5   5     1202.30     1202.93     15.41 o 
   3  -5   5      687.73      682.75      9.64 o 
   4  -5   5      189.93      212.47      2.90 o 
   5  -5   5        0.02        1.14      0.39 o 
   6  -5   5      254.36      242.79      4.34 o 
   7  -5   5      101.42       89.19      2.18 o 
   8  -5   5       14.59        9.80      1.05 o 
   9  -5   5       10.52       10.06      1.51 o 
  10  -5   5        3.15        3.42      1.46 o 
 -11  -4   5        5.77        6.39      0.99 o 
 -10  -4   5       10.21       13.05      0.82 o 
  -9  -4   5       11.07       11.71      0.71 o 
  -8  -4   5       99.58      103.18      2.08 o 
  -7  -4   5       22.16       20.38      0.92 o 
  -6  -4   5       51.24       51.73      1.12 o 
  -5  -4   5       33.66       34.96      0.87 o 
  -4  -4   5     2552.82     2622.74     26.53 o 
  -3  -4   5      122.05      125.39      1.58 o 
  -2  -4   5        3.09        2.98      0.54 o 
  -1  -4   5     2158.12     2215.26     23.27 o 
   0  -4   5       36.58       36.24      1.08 o 
   1  -4   5      364.73      394.08      5.36 o 
   2  -4   5      950.73      977.86     12.59 o 
   3  -4   5       49.80       51.15      0.95 o 
   4  -4   5      247.13      242.91      3.06 o 
   5  -4   5      440.38      444.92      4.91 o 
   6  -4   5        0.20        1.04      0.53 o 
   7  -4   5        1.00        0.85      0.65 o 
   8  -4   5       94.34       91.42      2.30 o 
   9  -4   5       28.04       32.44      1.55 o 
  10  -4   5        3.84        6.65      0.95 o 
 -11  -3   5       29.11       29.71      1.45 o 
 -10  -3   5       10.50        9.81      1.10 o 
  -9  -3   5       90.50      102.32      1.79 o 
  -8  -3   5      229.39      230.12      3.20 o 
  -7  -3   5      151.49      148.55      2.20 o 
  -6  -3   5       22.41       13.93      0.56 o 
  -5  -3   5      688.09      687.48      8.52 o 
  -4  -3   5        0.12        0.05      0.28 o 
  -3  -3   5     3146.23     3248.67     34.09 o 
  -2  -3   5     3400.87     3483.41     36.87 o 
  -1  -3   5      284.03      299.25      3.44 o 
   0  -3   5     1885.21     1921.26     22.12 o 
   1  -3   5     2362.92     2377.26     27.89 o 
   2  -3   5        6.57        6.38      0.50 o 
   3  -3   5        0.65        4.41      0.70 o 
   4  -3   5       60.44       49.99      1.00 o 
   5  -3   5       90.56       95.26      1.60 o 
   6  -3   5      199.01      194.14      3.25 o 
   7  -3   5       67.04       67.40      1.71 o 
   8  -3   5       16.04       19.27      1.26 o 
   9  -3   5        0.01        0.50      0.77 o 
  10  -3   5        1.15        3.51      0.90 o 
 -11  -2   5        2.08        0.50      0.96 o 
 -10  -2   5       17.67       17.18      0.87 o 
  -9  -2   5       36.05       44.91      1.31 o 
  -8  -2   5       35.42       34.16      1.09 o 
  -7  -2   5        0.03        0.22      0.80 o 
  -6  -2   5      388.56      356.94      5.62 o 
  -5  -2   5      125.37      112.57      1.61 o 
  -4  -2   5      643.27      702.28      8.92 o 
  -3  -2   5       26.66       24.48      0.69 o 
  -2  -2   5        4.26        3.88      0.40 o 
  -1  -2   5        0.99        0.72      0.26 o 
   0  -2   5     5773.31     6023.52     68.67 o 
   1  -2   5       46.16       53.10      1.05 o 
   2  -2   5      232.81      253.12      3.30 o 
   3  -2   5     1315.18     1323.11     13.42 o 
   4  -2   5      170.25      180.22      2.41 o 
   5  -2   5        9.73        9.77      0.51 o 
   6  -2   5       86.43       86.66      1.65 o 
   7  -2   5       18.00       20.44      0.88 o 
   8  -2   5       29.61       23.36      0.99 o 
   9  -2   5       25.27       33.01      1.30 o 
 -12  -1   5        3.20        3.88      0.98 o 
 -11  -1   5        1.19        1.44      1.19 o 
 -10  -1   5       23.68       29.81      1.02 o 
  -9  -1   5       98.01       80.65      1.67 o 
  -8  -1   5       59.95       60.92      2.34 o 
  -7  -1   5       93.50       83.40      1.66 o 
  -6  -1   5      671.72      698.06      8.99 o 
  -5  -1   5      141.96      129.71      2.41 o 
  -4  -1   5       31.06       28.04      0.62 o 
  -3  -1   5     1341.40     1339.79     14.67 o 
  -2  -1   5      160.55      172.65      4.02 o 
  -1  -1   5     1507.56     1567.83     18.10 o 
   0  -1   5        3.67       -0.04      0.29 o 
   1  -1   5       62.03       64.58      1.35 o 
   2  -1   5       14.52       19.10      0.77 o 
   3  -1   5       52.70       44.51      1.22 o 
   4  -1   5       13.87       14.98      0.77 o 
   5  -1   5        3.37        3.84      0.49 o 
   6  -1   5        0.05       -0.60      0.57 o 
   7  -1   5       24.49       21.68      1.10 o 
   8  -1   5        0.77        0.49      0.72 o 
   9  -1   5        7.38       12.08      1.05 o 
 -12   0   5       11.79        9.23      3.10 o 
 -11   0   5       15.66       15.49      2.13 o 
 -10   0   5       16.52       19.82      1.14 o 
  -9   0   5      109.94       95.17      1.79 o 
  -8   0   5       20.71       17.94      0.76 o 
  -7   0   5      118.78      103.33      1.85 o 
  -6   0   5       45.73       44.85      1.04 o 
  -5   0   5      192.11      190.55      2.94 o 
  -4   0   5      508.67      510.04      5.79 o 
  -3   0   5       40.47       45.31      0.85 o 
  -2   0   5     6385.94     6518.42     81.90 o 
  -1   0   5       36.06       24.87      0.68 o 
   0   0   5        2.74        2.97      0.34 o 
   1   0   5      630.68      652.58      6.33 o 
   2   0   5      399.85      386.38      5.82 o 
   3   0   5       51.22       50.22      0.90 o 
   4   0   5        4.47        5.16      0.54 o 
   5   0   5       10.21        9.57      0.64 o 
   6   0   5       61.81       52.01      1.60 o 
   7   0   5        2.81        1.31      0.82 o 
   8   0   5        0.99        1.83      1.02 o 
   9   0   5        0.20        0.54      1.18 o 
 -12   1   5        3.84       -2.64      2.24 o 
 -11   1   5       30.92       45.85      4.08 o 
 -10   1   5       22.97       18.76      1.33 o 
  -9   1   5       54.15       57.83      1.07 o 
  -8   1   5       30.19       30.25      1.28 o 
  -7   1   5      294.12      277.33      4.11 o 
  -6   1   5      138.04      122.70      2.09 o 
  -5   1   5     1662.96     1781.05     18.68 o 
  -4   1   5      278.00      271.35      2.93 o 
  -3   1   5        5.66        6.52      0.37 o 
  -2   1   5      671.47      677.33      7.01 o 
  -1   1   5       35.63       31.08      0.73 o 
   0   1   5       30.25       33.70      0.78 o 
   1   1   5     2200.69     2271.07     20.57 o 
   2   1   5      137.16      142.32      1.71 o 
   3   1   5        0.02       -0.54      0.36 o 
   4   1   5      472.42      454.47      6.39 o 
   5   1   5      134.33      133.41      3.02 o 
   6   1   5       10.96       12.17      0.93 o 
   7   1   5       45.44       46.80      3.14 o 
   8   1   5       13.55       15.35      1.66 o 
 -12   2   5        0.00        2.86      2.62 o 
 -11   2   5       21.26       22.51      2.23 o 
 -10   2   5       39.71       52.35      2.86 o 
  -9   2   5       43.86       50.02      1.11 o 
  -8   2   5        0.37        0.90      0.35 o 
  -7   2   5        7.51        7.15      0.49 o 
  -6   2   5        0.40        0.46      0.28 o 
  -5   2   5       12.07       15.19      0.48 o 
  -4   2   5      827.31      843.72      8.66 o 
  -3   2   5      596.50      632.14      6.63 o 
  -2   2   5      403.70      444.33      4.60 o 
  -1   2   5        2.89        2.30      0.36 o 
   0   2   5     1192.64     1255.60     13.88 o 
   1   2   5        4.17        1.51      0.30 o 
   2   2   5       10.18       15.63      0.64 o 
   3   2   5      187.10      171.80      3.06 o 
   4   2   5        3.01        2.91      0.71 o 
   5   2   5        1.10        1.07      0.89 o 
   6   2   5        0.36        0.95      1.33 o 
   7   2   5        1.33        3.92      1.21 o 
   8   2   5       25.70       30.78      2.22 o 
 -11   3   5       52.73       44.15      3.32 o 
 -10   3   5        4.30        2.25      0.72 o 
  -9   3   5      400.90      388.68      4.68 o 
  -8   3   5      102.46       90.04      1.94 o 
  -7   3   5      280.36      282.82      3.36 o 
  -6   3   5       18.07       17.61      0.54 o 
  -5   3   5      107.21      123.54      1.52 o 
  -4   3   5      421.17      401.73      4.05 o 
  -3   3   5     1737.38     1789.72     18.15 o 
  -2   3   5       65.64       73.83      1.29 o 
  -1   3   5      627.46      595.01      7.87 o 
   0   3   5        1.06        0.31      0.43 o 
   1   3   5        0.47       -0.22      0.41 o 
   2   3   5        6.63        3.21      1.29 o 
   3   3   5       54.63       51.91      1.72 o 
   4   3   5       13.24       13.37      1.26 o 
   5   3   5       52.24       45.96      1.81 o 
   6   3   5        0.71        0.50      1.12 o 
   7   3   5       22.53       17.61      1.77 o 
   8   3   5        3.34        0.73      1.35 o 
 -11   4   5       38.84       39.77      6.58 o 
 -10   4   5        1.80        0.02      0.40 o 
  -9   4   5       35.49       32.77      1.60 o 
  -8   4   5      145.10      133.18      2.06 o 
  -7   4   5      128.30      131.66      1.78 o 
  -6   4   5       36.69       39.46      1.04 o 
  -5   4   5      127.41      117.11      1.52 o 
  -4   4   5       20.53       13.12      0.62 o 
  -3   4   5       12.00       12.72      0.54 o 
  -2   4   5      173.87      161.80      2.21 o 
  -1   4   5      731.31      729.82      8.87 o 
   0   4   5       98.62      102.06      1.61 o 
   1   4   5        1.38        0.18      0.48 o 
   2   4   5      122.57      121.01      2.73 o 
   3   4   5       21.78       23.05      1.31 o 
   4   4   5        0.17       -0.04      0.93 o 
   5   4   5        0.82        1.64      0.94 o 
   6   4   5       10.01       12.02      1.61 o 
   7   4   5        6.50        8.94      2.08 o 
 -12   5   5        1.21       -0.45      0.57 o 
 -11   5   5       26.87       31.39      1.77 o 
 -10   5   5        5.30        4.89      0.57 o 
  -9   5   5       60.26       57.62      1.51 o 
  -8   5   5       41.41       44.64      2.48 o 
  -7   5   5      126.82      122.58      1.84 o 
  -6   5   5        6.43        3.92      0.52 o 
  -5   5   5      348.20      356.22      6.09 o 
  -4   5   5       41.95       40.21      1.00 o 
  -3   5   5       99.96      102.77      1.83 o 
  -2   5   5       80.93       80.12      1.75 o 
  -1   5   5      119.13      108.09      2.60 o 
   0   5   5        9.16       13.68      1.15 o 
   1   5   5       88.03       86.79      1.75 o 
   2   5   5        9.62        7.75      0.99 o 
   3   5   5        3.15        1.22      0.86 o 
   4   5   5        6.38        5.20      1.41 o 
   5   5   5        1.30       -0.18      0.93 o 
   6   5   5        1.29        1.19      1.36 o 
 -12   6   5        6.18        4.54      1.11 o 
 -11   6   5        0.54        0.04      0.47 o 
 -10   6   5       37.49       36.03      1.04 o 
  -9   6   5        5.22        4.81      0.54 o 
  -8   6   5       92.51       94.77      1.95 o 
  -7   6   5       12.51        9.19      0.83 o 
  -6   6   5      319.33      325.96      4.34 o 
  -5   6   5       76.26       69.15      1.50 o 
  -4   6   5       21.63       24.55      0.95 o 
  -3   6   5       59.44       64.21      2.81 o 
  -2   6   5      753.81      706.70      9.86 o 
  -1   6   5       14.91       16.39      1.16 o 
   0   6   5       53.68       48.50      1.36 o 
   1   6   5      122.47      115.14      2.45 o 
   2   6   5        0.11       -1.19      0.79 o 
   3   6   5       16.98       13.99      1.31 o 
   4   6   5        8.73       14.01      1.54 o 
   5   6   5        0.40        1.17      1.05 o 
   6   6   5       12.78       14.72      1.91 o 
 -11   7   5       18.14       18.67      0.82 o 
 -10   7   5        5.88        7.83      1.48 o 
  -9   7   5      182.40      190.29      3.27 o 
  -8   7   5       53.23       50.74      1.52 o 
  -7   7   5        3.85        4.56      0.69 o 
  -6   7   5      189.09      177.75      3.55 o 
  -5   7   5       13.39       13.39      1.06 o 
  -4   7   5       88.53       85.46      2.04 o 
  -3   7   5       94.80       86.13      2.04 o 
  -2   7   5       53.38       46.98      2.63 o 
  -1   7   5       16.93       17.61      1.32 o 
   0   7   5        0.08       -1.24      0.83 o 
   1   7   5        6.47       12.00      0.92 o 
   2   7   5        4.23        2.04      1.22 o 
   3   7   5       45.31       37.31      1.93 o 
   4   7   5        3.38        3.36      1.15 o 
   5   7   5        4.61        4.48      1.24 o 
 -11   8   5        3.07        2.58      0.85 o 
 -10   8   5       26.10       20.99      1.16 o 
  -9   8   5        0.00        1.17      0.66 o 
  -8   8   5        0.27        1.29      0.67 o 
  -7   8   5        0.19        1.53      0.59 o 
  -6   8   5        1.05        0.32      0.77 o 
  -5   8   5       66.19       63.88      2.12 o 
  -4   8   5        0.07       -1.05      0.70 o 
  -3   8   5       93.39       80.96      2.09 o 
  -2   8   5        7.82        7.01      0.90 o 
  -1   8   5        0.12       -1.35      0.90 o 
   0   8   5        0.11       -0.22      0.93 o 
   1   8   5        3.40        2.57      1.08 o 
   2   8   5       76.54       66.98      4.22 o 
   3   8   5        0.80       -0.37      1.44 o 
   4   8   5        0.95       -0.85      1.13 o 
 -11   9   5        1.27        0.29      0.81 o 
 -10   9   5        5.59        6.28      0.87 o 
  -9   9   5        5.22        4.53      0.82 o 
  -8   9   5       31.55       29.75      1.35 o 
  -7   9   5      127.17      122.87      3.02 o 
  -6   9   5        0.02       -1.23      1.25 o 
  -5   9   5        3.44        5.83      1.16 o 
  -4   9   5       14.21       15.91      1.15 o 
  -3   9   5        0.10       -0.04      0.78 o 
  -2   9   5       78.06       76.54      2.62 o 
  -1   9   5        0.50       -0.62      1.01 o 
   0   9   5        5.01        5.46      1.25 o 
   1   9   5        0.64       -1.19      1.11 o 
   2   9   5       17.61       19.34      2.05 o 
   3   9   5        0.15        1.93      1.67 o 
 -10  10   5       61.80       62.65      2.75 o 
  -9  10   5        0.85       -0.88      1.23 o 
  -8  10   5        2.03        2.07      3.10 o 
  -7  10   5       12.33       11.87      1.23 o 
  -6  10   5       61.27       60.67      2.34 o 
  -5  10   5        7.04        5.01      1.10 o 
  -4  10   5        6.36        5.06      0.97 o 
  -3  10   5       24.73       25.91      1.73 o 
  -2  10   5        3.39        2.94      1.16 o 
  -1  10   5        0.99        2.48      1.19 o 
   0  10   5        0.01       -1.11      1.17 o 
   1  10   5        0.04       -0.24      1.21 o 
   2  10   5        1.43       -0.33      1.28 o 
  -9  11   5        9.42       13.73      3.69 o 
  -8  11   5        0.07       -1.68      1.50 o 
  -7  11   5        0.60        2.05      1.09 o 
  -6  11   5       22.62       31.18      1.84 o 
  -5  11   5        0.41       -0.76      1.01 o 
  -4  11   5        0.02        0.38      0.96 o 
  -3  11   5       16.44       13.10      1.52 o 
  -2  11   5       39.74       36.10      2.17 o 
  -1  11   5        1.00       -0.82      1.22 o 
   0  11   5        4.17        5.48      1.57 o 
   1  11   5        8.67       11.69      2.12 o 
  -8  12   5        2.63        2.07      3.89 o 
  -7  12   5        6.49        3.80      1.21 o 
  -6  12   5        6.93        8.49      1.41 o 
  -5  12   5        9.31       11.70      1.50 o 
  -4  12   5        1.41        0.36      1.22 o 
  -3  12   5       22.14       27.58      2.03 o 
  -2  12   5       11.00       13.19      1.67 o 
  -1  12   5        1.72        2.26      1.44 o 
  -5  13   5        3.01        0.16      1.64 o 
  -4  13   5        1.88        4.18      2.10 o 
   1 -17   6       25.05       29.23      4.37 o 
   2 -17   6        0.00        0.62      1.68 o 
   3 -17   6       14.89       17.55      2.22 o 
  -1 -16   6        9.65       10.19      2.06 o 
   0 -16   6        0.81       -0.48      1.93 o 
   1 -16   6       31.05       31.66      3.35 o 
   2 -16   6        2.60        3.44      1.64 o 
   3 -16   6       38.60       41.91      2.74 o 
   4 -16   6       29.95       31.59      3.95 o 
   5 -16   6        0.11       -0.53      1.23 o 
   6 -16   6       67.61       81.66      2.97 o 
  -3 -15   6        7.53        6.97      2.00 o 
  -2 -15   6        7.49        8.79      3.85 o 
  -1 -15   6        0.82        0.64      1.55 o 
   0 -15   6        0.93       -0.17      1.52 o 
   1 -15   6       68.24       69.74      3.60 o 
   2 -15   6        9.73       10.78      1.90 o 
   3 -15   6       30.98       25.58      2.83 o 
   4 -15   6       14.64       11.77      1.37 o 
   5 -15   6        2.54        4.42      2.44 o 
   6 -15   6        0.07        0.64      1.12 o 
   7 -15   6      106.18      116.29      4.47 o 
  -4 -14   6       10.27        4.17      2.55 o 
  -3 -14   6        4.85        7.70      1.81 o 
  -2 -14   6        0.05       -0.61      1.37 o 
  -1 -14   6        9.13        8.34      2.59 o 
   0 -14   6        2.48        4.03      1.97 o 
   1 -14   6       54.87       55.70      3.45 o 
   2 -14   6       73.29       69.62      3.03 o 
   3 -14   6       13.11       14.11      1.71 o 
   4 -14   6      128.29      138.44      3.52 o 
   5 -14   6        1.10        0.67      1.16 o 
   6 -14   6       19.03       22.58      1.61 o 
   7 -14   6        1.52        2.43      1.61 o 
   8 -14   6        5.47        8.61      1.76 o 
  -5 -13   6        6.39        7.27      2.04 o 
  -4 -13   6       46.25       51.78      2.92 o 
  -3 -13   6       12.33       11.43      1.34 o 
  -2 -13   6        7.85        4.22      2.66 o 
  -1 -13   6        0.35       -0.59      1.39 o 
   0 -13   6        5.73        4.94      2.19 o 
   1 -13   6       18.76       14.18      1.60 o 
   2 -13   6       51.47       44.86      1.95 o 
   3 -13   6       39.05       38.36      1.82 o 
   4 -13   6        1.06        2.12      1.53 o 
   5 -13   6        5.87        5.26      1.27 o 
   6 -13   6        0.76        0.04      0.96 o 
   7 -13   6        0.27        1.17      1.32 o 
   8 -13   6       16.89       21.43      2.04 o 
  -6 -12   6        0.18       -0.89      1.30 o 
  -5 -12   6       24.93       29.39      1.77 o 
  -4 -12   6       21.21       17.94      1.73 o 
  -3 -12   6       36.57       36.80      1.82 o 
  -2 -12   6       44.58       49.18      2.04 o 
  -1 -12   6       41.24       34.06      2.14 o 
   0 -12   6      126.74      118.75      3.72 o 
   1 -12   6       14.40       10.39      1.39 o 
   2 -12   6       31.28       28.12      1.48 o 
   3 -12   6       44.14       50.42      1.91 o 
   4 -12   6        7.26        8.33      1.24 o 
   5 -12   6      105.93      106.15      3.25 o 
   6 -12   6       64.08       64.55      2.27 o 
   7 -12   6        2.06        0.54      1.38 o 
   8 -12   6        5.08        4.50      1.41 o 
   9 -12   6        8.40        9.83      1.27 o 
  -7 -11   6        4.12        3.21      1.45 o 
  -6 -11   6       23.71       21.06      1.52 o 
  -5 -11   6        3.54        2.84      1.16 o 
  -4 -11   6        8.22        7.96      1.07 o 
  -3 -11   6        0.50       -0.59      0.71 o 
  -2 -11   6      232.25      233.18      4.55 o 
  -1 -11   6       57.81       56.82      1.95 o 
   0 -11   6       31.26       26.06      1.76 o 
   1 -11   6       10.88       10.54      1.04 o 
   2 -11   6      244.53      243.52      5.61 o 
   3 -11   6        0.51       -1.10      0.74 o 
   4 -11   6       65.92       63.61      2.32 o 
   5 -11   6      349.89      361.90      7.64 o 
   6 -11   6       98.03      103.44      2.73 o 
   7 -11   6        0.04        0.30      0.84 o 
   8 -11   6       25.22       31.89      1.85 o 
   9 -11   6        7.19        7.85      1.16 o 
  -8 -10   6        0.05       -0.32      1.56 o 
  -7 -10   6        3.21        1.18      1.23 o 
  -6 -10   6        9.41        9.58      1.14 o 
  -5 -10   6       51.81       49.53      2.00 o 
  -4 -10   6        0.81        0.63      0.70 o 
  -3 -10   6       38.73       35.14      1.37 o 
  -2 -10   6       67.82       67.65      1.74 o 
  -1 -10   6        9.95       11.57      0.95 o 
   0 -10   6        0.14       -0.80      0.85 o 
   1 -10   6       15.98       15.88      1.05 o 
   2 -10   6       18.88       19.06      1.15 o 
   3 -10   6       40.84       35.65      1.47 o 
   4 -10   6       11.18       10.38      1.13 o 
   5 -10   6        1.11       -0.01      0.83 o 
   6 -10   6      149.41      157.47      2.92 o 
   7 -10   6       18.32       17.60      1.27 o 
   8 -10   6        1.30       -0.15      0.84 o 
   9 -10   6        4.18        6.38      1.04 o 
  -9  -9   6        8.73       10.93      1.74 o 
  -8  -9   6        0.31        1.08      1.25 o 
  -7  -9   6        0.54       -0.33      1.14 o 
  -6  -9   6        7.72        9.14      1.41 o 
  -5  -9   6       26.85       27.23      1.42 o 
  -4  -9   6        6.82        9.10      0.84 o 
  -3  -9   6       70.53       60.11      1.62 o 
  -2  -9   6       39.32       37.76      1.29 o 
  -1  -9   6      110.35      113.70      3.15 o 
   0  -9   6        0.87       -0.12      0.49 o 
   1  -9   6      581.09      582.95      9.33 o 
   2  -9   6      216.59      210.14      3.92 o 
   3  -9   6      191.82      184.54      3.57 o 
   4  -9   6        1.05        0.68      0.64 o 
   5  -9   6       88.16       94.71      2.70 o 
   6  -9   6       52.61       53.45      1.90 o 
   7  -9   6       26.61       23.46      1.32 o 
   8  -9   6        4.22        4.50      0.93 o 
   9  -9   6        4.66        3.21      0.92 o 
  10  -9   6        4.63        4.83      1.42 o 
  -9  -8   6        7.04        5.30      1.14 o 
  -8  -8   6       40.89       35.90      1.80 o 
  -7  -8   6       57.28       52.71      2.05 o 
  -6  -8   6        7.98        4.83      0.78 o 
  -5  -8   6        9.20       10.53      0.85 o 
  -4  -8   6        3.78        4.91      0.62 o 
  -3  -8   6       83.53       73.20      1.98 o 
  -2  -8   6        7.26        9.13      0.71 o 
  -1  -8   6      139.29      137.07      2.12 o 
   0  -8   6      212.13      201.01      3.17 o 
   1  -8   6       50.55       43.13      1.89 o 
   2  -8   6      360.83      365.25      6.08 o 
   3  -8   6      278.69      273.80      4.08 o 
   4  -8   6      217.10      215.46      4.84 o 
   5  -8   6       29.15       29.29      1.16 o 
   6  -8   6      118.82      113.74      3.31 o 
   7  -8   6       25.29       26.03      1.45 o 
   8  -8   6        4.69        2.85      0.86 o 
   9  -8   6        0.18       -0.85      0.77 o 
  10  -8   6       12.78       12.35      1.63 o 
 -10  -7   6       16.72       19.18      1.52 o 
  -9  -7   6        3.90        1.52      0.86 o 
  -8  -7   6        6.03        9.97      1.20 o 
  -7  -7   6       14.05       14.65      1.10 o 
  -6  -7   6        8.08        6.06      0.78 o 
  -5  -7   6        6.55        5.91      0.84 o 
  -4  -7   6        3.27        1.92      0.59 o 
  -3  -7   6      491.47      512.91      6.46 o 
  -2  -7   6      348.38      344.28      4.50 o 
  -1  -7   6        0.17        0.08      0.38 o 
   0  -7   6      511.50      523.96      7.15 o 
   1  -7   6        3.15       13.75      0.63 o 
   2  -7   6        0.25       -0.06      0.44 o 
   3  -7   6       14.44       16.89      0.77 o 
   4  -7   6       21.99       19.88      0.96 o 
   5  -7   6      122.83      113.88      2.17 o 
   6  -7   6       72.46       63.92      2.06 o 
   7  -7   6        1.24        1.01      0.72 o 
   8  -7   6        0.84        1.32      0.76 o 
   9  -7   6        1.22        1.30      0.83 o 
  10  -7   6        0.10        0.63      0.88 o 
 -10  -6   6       38.76       45.19      2.00 o 
  -9  -6   6       32.87       32.29      1.69 o 
  -8  -6   6        8.48       10.36      0.98 o 
  -7  -6   6      168.50      168.95      3.49 o 
  -6  -6   6      211.23      212.82      3.42 o 
  -5  -6   6        0.05       -0.23      0.46 o 
  -4  -6   6        1.44       -0.11      0.41 o 
  -3  -6   6      600.30      594.07      7.31 o 
  -2  -6   6     1117.87     1141.89     12.29 o 
  -1  -6   6      112.51      122.38      2.70 o 
   0  -6   6     1427.17     1559.54     17.99 o 
   1  -6   6     3795.99     3909.63     43.91 o 
   2  -6   6      773.89      860.91     11.27 o 
   3  -6   6       15.41       16.31      0.73 o 
   4  -6   6      341.82      325.63      4.82 o 
   5  -6   6      115.01      110.82      2.09 o 
   6  -6   6       52.22       45.79      1.62 o 
   7  -6   6        0.13       -0.06      0.67 o 
   8  -6   6       23.36       19.79      1.30 o 
   9  -6   6        2.86        1.78      0.88 o 
  10  -6   6        6.41       13.04      1.61 o 
 -10  -5   6        5.30        3.69      0.84 o 
  -9  -5   6       18.97       19.56      1.17 o 
  -8  -5   6        3.14        1.49      0.62 o 
  -7  -5   6       68.71       52.21      1.48 o 
  -6  -5   6       33.67       31.39      0.95 o 
  -5  -5   6        8.20        9.78      0.52 o 
  -4  -5   6        0.64        0.48      0.32 o 
  -3  -5   6     1227.07     1269.20     13.51 o 
  -2  -5   6       15.50       17.67      1.05 o 
  -1  -5   6       87.51       80.86      1.37 o 
   0  -5   6      127.32      103.39      1.82 o 
   1  -5   6     3010.20     3223.70     36.27 o 
   2  -5   6      445.25      485.52      6.57 o 
   3  -5   6        0.62        1.39      0.44 o 
   4  -5   6     1365.06     1329.52     17.51 o 
   5  -5   6        5.35        8.24      0.60 o 
   6  -5   6      221.55      207.86      3.94 o 
   7  -5   6        0.11        0.64      0.69 o 
   8  -5   6       52.39       47.29      1.79 o 
   9  -5   6        0.08       -0.64      0.74 o 
  10  -5   6        0.54       -0.16      0.85 o 
 -11  -4   6        0.90        1.00      0.64 o 
 -10  -4   6        0.16        0.47      0.54 o 
  -9  -4   6       25.32       28.38      1.05 o 
  -8  -4   6       46.88       42.33      1.15 o 
  -7  -4   6       27.99       28.28      0.93 o 
  -6  -4   6        0.84        0.69      0.34 o 
  -5  -4   6        1.89        2.15      0.33 o 
  -4  -4   6        0.33        0.88      0.33 o 
  -3  -4   6      161.80      174.68      2.07 o 
  -2  -4   6      845.53      885.79     10.52 o 
  -1  -4   6       35.45       22.09      0.65 o 
   0  -4   6      383.92      413.17      5.09 o 
   1  -4   6        6.28        5.03      0.44 o 
   2  -4   6     1062.72     1086.01     15.32 o 
   3  -4   6        3.79        1.21      0.49 o 
   4  -4   6       95.36       94.78      2.03 o 
   5  -4   6       36.34       38.85      1.12 o 
   6  -4   6       19.93       18.54      0.97 o 
   7  -4   6       62.12       54.79      1.81 o 
   8  -4   6        0.09       -1.08      0.72 o 
   9  -4   6       20.93       16.79      1.24 o 
 -11  -3   6       49.30       54.71      1.67 o 
 -10  -3   6       76.72       76.71      1.58 o 
  -9  -3   6        2.07        1.25      0.46 o 
  -8  -3   6       13.59       11.53      0.70 o 
  -7  -3   6      283.18      283.51      3.79 o 
  -6  -3   6      263.59      254.93      4.22 o 
  -5  -3   6       64.00       56.57      1.02 o 
  -4  -3   6      392.88      353.77      4.66 o 
  -3  -3   6     1051.71     1053.68     10.48 o 
  -2  -3   6      174.99      162.89      2.28 o 
  -1  -3   6      430.98      449.04      5.48 o 
   0  -3   6        8.83        8.77      0.47 o 
   1  -3   6       82.16       82.01      1.36 o 
   2  -3   6     1002.15      999.24     12.93 o 
   3  -3   6        0.49        1.58      0.42 o 
   4  -3   6       21.83       18.76      0.87 o 
   5  -3   6       38.86       36.90      1.60 o 
   6  -3   6       88.27       91.54      2.04 o 
   7  -3   6       12.43       11.87      1.19 o 
   8  -3   6       35.16       41.05      1.77 o 
   9  -3   6        0.51        0.20      1.59 o 
 -11  -2   6        4.65        5.05      0.66 o 
 -10  -2   6       50.96       57.99      2.23 o 
  -9  -2   6        2.81        2.17      0.53 o 
  -8  -2   6       39.22       36.07      1.12 o 
  -7  -2   6       20.26       24.31      0.76 o 
  -6  -2   6      163.87      179.18      2.41 o 
  -5  -2   6        0.79        5.02      0.34 o 
  -4  -2   6     2846.90     2955.47     29.79 o 
  -3  -2   6        1.59       -0.12      0.32 o 
  -2  -2   6       52.93       48.98      1.18 o 
  -1  -2   6     2095.93     2172.71     25.02 o 
   0  -2   6     1513.00     1663.14     19.26 o 
   1  -2   6        0.43       -0.35      0.35 o 
   2  -2   6      796.57      812.33      9.72 o 
   3  -2   6       48.41       42.26      1.03 o 
   4  -2   6      167.73      163.13      2.56 o 
   5  -2   6      239.43      241.66      3.54 o 
   6  -2   6        8.97        9.65      0.84 o 
   7  -2   6       19.77       17.95      1.07 o 
   8  -2   6       30.39       29.88      1.96 o 
   9  -2   6        0.72        0.33      0.88 o 
 -12  -1   6        0.22        0.34      0.89 o 
 -11  -1   6       13.65       15.25      1.15 o 
 -10  -1   6       34.74       36.35      1.70 o 
  -9  -1   6       30.27       36.98      1.15 o 
  -8  -1   6        0.09        0.45      0.50 o 
  -7  -1   6      191.37      172.66      2.92 o 
  -6  -1   6      222.58      221.90      2.86 o 
  -5  -1   6      616.81      634.42      6.88 o 
  -4  -1   6       84.10       94.39      1.42 o 
  -3  -1   6     1718.93     1763.05     19.42 o 
  -2  -1   6      392.65      416.84      5.16 o 
  -1  -1   6     1974.97     2124.43     24.52 o 
   0  -1   6      280.41      258.45      3.35 o 
   1  -1   6      889.29      957.46     10.63 o 
   2  -1   6        0.01       -0.29      0.39 o 
   3  -1   6       66.61       54.85      1.15 o 
   4  -1   6       18.43       15.95      0.79 o 
   5  -1   6       44.48       43.53      1.13 o 
   6  -1   6       13.88       14.68      0.84 o 
   7  -1   6        0.02       -0.04      0.70 o 
   8  -1   6        4.40        2.86      0.73 o 
   9  -1   6        1.26        3.18      3.24 o 
 -12   0   6       32.64       40.07      1.95 o 
 -11   0   6       17.82       18.39      1.31 o 
 -10   0   6      104.03      102.96      2.81 o 
  -9   0   6       47.45       50.00      1.30 o 
  -8   0   6       24.41       29.97      1.01 o 
  -7   0   6      163.20      150.34      2.40 o 
  -6   0   6      312.59      292.72      3.69 o 
  -5   0   6      279.19      303.44      3.63 o 
  -4   0   6     2289.09     2449.27     26.71 o 
  -3   0   6      282.91      253.63      3.15 o 
  -2   0   6       88.54      102.86      1.30 o 
  -1   0   6      166.94      166.23      2.34 o 
   0   0   6     4867.07     5089.63     54.77 o 
   1   0   6       19.40       20.93      0.74 o 
   2   0   6      127.38      133.42      2.06 o 
   3   0   6      221.62      213.06      2.86 o 
   4   0   6       26.16       26.46      0.92 o 
   5   0   6       24.78       23.10      0.88 o 
   6   0   6       23.73       21.10      1.07 o 
   7   0   6        0.68        1.48      0.72 o 
   8   0   6        7.71        6.62      1.59 o 
 -12   1   6        0.25        1.47      1.86 o 
 -11   1   6        0.01        0.89      0.67 o 
 -10   1   6        7.54        7.40      0.86 o 
  -9   1   6       31.72       40.00      0.98 o 
  -8   1   6        4.29        3.90      0.46 o 
  -7   1   6        0.24        0.40      0.32 o 
  -6   1   6      167.50      160.53      2.13 o 
  -5   1   6      304.74      325.69      3.57 o 
  -4   1   6      784.09      823.62      7.88 o 
  -3   1   6        0.32        3.89      0.42 o 
  -2   1   6      121.57      120.56      1.58 o 
  -1   1   6     2671.15     2840.17     32.72 o 
   0   1   6      669.31      684.95      7.77 o 
   1   1   6      431.05      453.19      6.50 o 
   2   1   6      327.22      323.70      7.52 o 
   3   1   6      582.52      592.33      9.79 o 
   4   1   6        0.00       -0.34      0.56 o 
   5   1   6       43.49       42.05      1.56 o 
   6   1   6       26.21       25.16      1.41 o 
   7   1   6        5.82        2.90      1.36 o 
   8   1   6        1.48        1.71      1.70 o 
 -12   2   6      122.25      168.32      6.06 o 
 -11   2   6        0.80        1.46      0.71 o 
 -10   2   6        4.26        3.42      0.82 o 
  -9   2   6      347.50      353.15      4.59 o 
  -8   2   6       72.04       79.51      1.34 o 
  -7   2   6       24.89       21.77      0.73 o 
  -6   2   6        1.42        1.11      0.33 o 
  -5   2   6        1.35        1.99      0.34 o 
  -4   2   6       56.90       68.92      1.08 o 
  -3   2   6       65.46       75.24      1.26 o 
  -2   2   6      321.93      333.44      3.61 o 
  -1   2   6        3.39        2.78      0.38 o 
   0   2   6      204.71      214.95      2.79 o 
   1   2   6      257.26      258.80      3.98 o 
   2   2   6        7.55        5.67      0.67 o 
   3   2   6        7.41        4.59      1.11 o 
   4   2   6        5.04        4.47      0.97 o 
   5   2   6      102.61       99.26      2.98 o 
   6   2   6       42.30       43.00      2.46 o 
   7   2   6        4.68        5.44      1.11 o 
 -12   3   6        3.44        5.13      1.23 o 
 -11   3   6        1.07        0.16      1.03 o 
 -10   3   6       55.07       51.44      1.26 o 
  -9   3   6       44.82       49.64      2.08 o 
  -8   3   6       67.16       64.24      1.27 o 
  -7   3   6       39.56       35.61      1.25 o 
  -6   3   6      254.30      248.46      2.99 o 
  -5   3   6     1693.91     1700.81     17.23 o 
  -4   3   6        0.40        0.85      0.36 o 
  -3   3   6      201.08      215.38      2.74 o 
  -2   3   6       69.56       58.89      1.43 o 
  -1   3   6      448.49      440.43      5.60 o 
   0   3   6       97.09       96.85      1.73 o 
   1   3   6      175.94      188.10      3.17 o 
   2   3   6       14.42       14.58      0.91 o 
   3   3   6       13.33       10.63      0.91 o 
   4   3   6      174.18      165.45      4.27 o 
   5   3   6        7.30        5.67      1.04 o 
   6   3   6        1.27        2.16      1.28 o 
   7   3   6       28.89       27.46      1.76 o 
 -12   4   6        2.50        1.76      1.69 o 
 -11   4   6        3.28        1.41      0.71 o 
 -10   4   6       16.48       12.63      0.62 o 
  -9   4   6       84.64       84.43      1.81 o 
  -8   4   6      206.23      200.87      3.26 o 
  -7   4   6      496.66      483.35      5.59 o 
  -6   4   6      263.16      267.17      3.60 o 
  -5   4   6       19.08       20.65      1.09 o 
  -4   4   6       50.06       50.05      1.42 o 
  -3   4   6      427.10      397.68      5.19 o 
  -2   4   6      162.12      162.36      3.78 o 
  -1   4   6       44.30       43.56      1.19 o 
   0   4   6        3.37        3.25      0.65 o 
   1   4   6       34.28       40.80      1.32 o 
   2   4   6        2.37        0.69      0.71 o 
   3   4   6       15.87       12.86      1.00 o 
   4   4   6       38.34       44.12      3.07 o 
   5   4   6        8.52        9.33      1.32 o 
   6   4   6        0.12       -0.03      1.26 o 
 -12   5   6        8.89        9.34      1.22 o 
 -11   5   6        4.89        3.61      0.72 o 
 -10   5   6       28.03       28.73      0.95 o 
  -9   5   6        0.33        0.32      0.47 o 
  -8   5   6       28.03       28.15      1.16 o 
  -7   5   6        2.93        1.61      1.18 o 
  -6   5   6       20.02       16.72      0.79 o 
  -5   5   6      219.44      238.68      3.39 o 
  -4   5   6       20.19       21.22      0.91 o 
  -3   5   6       45.08       40.90      1.38 o 
  -2   5   6       23.41       23.85      1.10 o 
  -1   5   6      672.19      641.84      9.05 o 
   0   5   6      171.22      164.82      3.38 o 
   1   5   6       29.22       32.54      1.24 o 
   2   5   6       35.78       37.20      1.76 o 
   3   5   6        3.30        3.28      0.85 o 
   4   5   6        2.01        4.16      1.62 o 
   5   5   6        0.06        0.78      1.02 o 
   6   5   6       16.09       18.92      3.70 o 
 -11   6   6        0.18        0.55      0.56 o 
 -10   6   6        1.03        0.13      0.56 o 
  -9   6   6        0.77        1.05      0.59 o 
  -8   6   6        3.35        1.87      0.62 o 
  -7   6   6       18.32       18.11      0.96 o 
  -6   6   6      273.78      256.87      3.65 o 
  -5   6   6       73.77       73.30      2.25 o 
  -4   6   6      368.59      360.16      5.51 o 
  -3   6   6      126.29      114.30      3.51 o 
  -2   6   6       35.33       31.64      1.43 o 
  -1   6   6      226.04      227.02      5.69 o 
   0   6   6        5.03        5.03      1.68 o 
   1   6   6       24.77       20.94      1.06 o 
   2   6   6        0.59        0.18      0.78 o 
   3   6   6        0.66       -0.08      0.85 o 
   4   6   6        1.96        0.22      1.00 o 
   5   6   6       18.85       24.21      1.50 o 
 -11   7   6        4.41        4.74      0.73 o 
 -10   7   6       12.70       13.76      0.92 o 
  -9   7   6        7.15        8.19      0.81 o 
  -8   7   6        0.33       -0.04      0.76 o 
  -7   7   6        3.82        2.08      0.74 o 
  -6   7   6       66.31       64.54      2.53 o 
  -5   7   6       67.54       63.69      2.12 o 
  -4   7   6       12.25       12.66      1.11 o 
  -3   7   6        2.98        1.60      0.77 o 
  -2   7   6        0.31        0.16      0.75 o 
  -1   7   6       67.45       64.47      3.11 o 
   0   7   6        0.01       -1.34      0.90 o 
   1   7   6       20.24       16.03      2.46 o 
   2   7   6        6.45        8.43      1.24 o 
   3   7   6        2.08        1.02      1.05 o 
   4   7   6        0.10        0.16      0.98 o 
 -11   8   6        6.93        7.24      0.85 o 
 -10   8   6        0.19        0.43      0.68 o 
  -9   8   6        0.01        0.74      0.70 o 
  -8   8   6       16.34       13.65      0.99 o 
  -7   8   6        1.90        4.95      0.95 o 
  -6   8   6      138.26      134.19      3.19 o 
  -5   8   6        5.23        5.33      1.28 o 
  -4   8   6        3.64       -0.70      0.81 o 
  -3   8   6       13.70       12.41      1.08 o 
  -2   8   6      268.08      244.83      5.09 o 
  -1   8   6       20.30       20.91      1.56 o 
   0   8   6       33.62       31.42      2.12 o 
   1   8   6        7.66        5.01      1.60 o 
   2   8   6        5.65        6.05      1.73 o 
   3   8   6        0.23       -1.30      1.93 o 
 -10   9   6        1.22        1.32      0.79 o 
  -9   9   6       13.11       13.10      1.41 o 
  -8   9   6        0.01        0.21      1.19 o 
  -7   9   6       37.33       39.09      2.89 o 
  -6   9   6       94.37       91.80      2.75 o 
  -5   9   6        0.88        1.15      1.00 o 
  -4   9   6        6.17        9.74      1.06 o 
  -3   9   6        6.53        9.30      1.27 o 
  -2   9   6       25.45       24.16      1.71 o 
  -1   9   6        4.49        6.15      1.26 o 
   0   9   6       27.28       35.31      2.82 o 
   1   9   6        2.38        3.99      1.63 o 
   2   9   6        1.47        0.34      1.66 o 
  -9  10   6        0.01       -1.44      1.26 o 
  -8  10   6        0.59        1.42      1.35 o 
  -7  10   6       42.53       41.21      2.04 o 
  -6  10   6        0.18        0.77      1.04 o 
  -5  10   6       31.48       31.09      1.83 o 
  -4  10   6        0.68       -0.70      0.86 o 
  -3  10   6       16.74       16.43      2.84 o 
  -2  10   6        7.24        9.45      1.47 o 
  -1  10   6        0.47       -0.07      1.49 o 
   0  10   6       12.99       17.30      1.75 o 
   1  10   6        0.02        0.93      1.79 o 
  -8  11   6        1.31        3.77      1.56 o 
  -7  11   6       19.65       20.56      1.64 o 
  -6  11   6       15.43       20.47      1.67 o 
  -5  11   6        4.54        5.08      1.30 o 
  -4  11   6        5.17        3.22      1.56 o 
  -3  11   6        0.11        0.44      1.22 o 
  -2  11   6       34.20       37.49      3.36 o 
  -1  11   6       15.55       19.10      1.85 o 
   0  11   6        7.42        7.84      2.77 o 
  -7  12   6        4.57        4.48      2.15 o 
  -6  12   6        0.51       -0.23      1.22 o 
  -5  12   6        2.02        3.39      1.67 o 
  -4  12   6        1.63        0.38      1.81 o 
  -3  12   6        1.22        1.85      1.45 o 
   1 -17   7       63.91       81.46      5.90 o 
   2 -17   7        6.04        5.30      1.81 o 
   3 -17   7       30.89       33.18      2.68 o 
  -2 -16   7        0.24        2.76      1.77 o 
  -1 -16   7       42.92       45.45      3.02 o 
   0 -16   7       23.57       27.42      2.88 o 
   1 -16   7        3.54        3.00      1.62 o 
   2 -16   7      107.64      120.12      4.86 o 
   3 -16   7        0.02        2.33      1.58 o 
   4 -16   7       68.14       85.08      5.20 o 
   5 -16   7       18.90       19.57      2.00 o 
   6 -16   7        5.57        3.49      1.33 o 
  -3 -15   7        1.73        4.63      1.79 o 
  -2 -15   7        3.08        2.23      2.54 o 
  -1 -15   7      140.40      141.79      4.78 o 
   0 -15   7       15.25       16.91      2.01 o 
   1 -15   7        2.85        3.10      1.52 o 
   2 -15   7       39.02       37.08      2.49 o 
   3 -15   7        3.79        1.00      1.38 o 
   4 -15   7       30.56       27.54      2.16 o 
   5 -15   7       12.09       16.80      1.79 o 
   6 -15   7        1.83        3.37      1.58 o 
   7 -15   7        6.71        3.89      1.77 o 
  -5 -14   7       20.13       24.08      2.20 o 
  -4 -14   7       18.51       22.63      3.13 o 
  -3 -14   7        2.62        4.05      1.61 o 
  -2 -14   7       17.31       18.34      2.51 o 
  -1 -14   7       20.45       20.78      2.04 o 
   0 -14   7        1.52       -0.07      2.76 o 
   1 -14   7       27.09       22.42      1.96 o 
   2 -14   7       24.72       26.82      2.05 o 
   3 -14   7        0.34        0.23      0.95 o 
   4 -14   7        0.66        1.15      1.21 o 
   5 -14   7       10.00       11.16      1.53 o 
   6 -14   7       96.96       99.33      3.05 o 
   7 -14   7        2.02        1.50      1.52 o 
  -6 -13   7       24.99       33.09      2.30 o 
  -5 -13   7       28.14       28.46      2.20 o 
  -4 -13   7       12.64       16.00      1.80 o 
  -3 -13   7       18.35       18.87      1.50 o 
  -2 -13   7       12.80       10.60      1.63 o 
  -1 -13   7       62.17       59.78      2.90 o 
   0 -13   7      113.65      119.56      3.88 o 
   1 -13   7        0.05        0.31      1.14 o 
   2 -13   7        2.89        1.61      0.94 o 
   3 -13   7       41.37       41.27      1.90 o 
   4 -13   7        5.67        4.67      1.23 o 
   5 -13   7      100.25      114.35      3.63 o 
   6 -13   7        0.95        5.01      1.07 o 
   7 -13   7       37.93       43.29      3.88 o 
   8 -13   7        4.30        5.65      1.63 o 
  -7 -12   7       28.41       33.66      6.92 o 
  -6 -12   7       10.14       11.30      1.34 o 
  -5 -12   7       12.80       12.74      1.40 o 
  -4 -12   7        7.42        6.85      1.45 o 
  -3 -12   7       59.35       64.04      2.28 o 
  -2 -12   7        0.87        0.07      0.89 o 
  -1 -12   7        9.76        5.95      1.32 o 
   0 -12   7      218.95      211.79      7.48 o 
   1 -12   7       50.79       47.76      3.55 o 
   2 -12   7       79.89       78.33      2.32 o 
   3 -12   7       42.18       42.83      1.83 o 
   4 -12   7        5.97        5.17      1.15 o 
   5 -12   7        1.02       -0.94      0.99 o 
   6 -12   7      191.79      214.40      4.55 o 
   7 -12   7       13.97       12.16      1.77 o 
   8 -12   7        0.91        0.50      2.54 o 
  -7 -11   7        0.43        1.35      1.33 o 
  -6 -11   7       15.21       15.94      1.57 o 
  -5 -11   7        1.11        0.34      0.92 o 
  -4 -11   7       33.93       38.38      1.58 o 
  -3 -11   7        0.01        0.73      0.83 o 
  -2 -11   7       85.26       83.24      2.38 o 
  -1 -11   7       54.15       49.97      1.84 o 
   0 -11   7      173.68      155.17      4.19 o 
   1 -11   7       18.45       15.41      1.21 o 
   2 -11   7       62.88       52.77      1.91 o 
   3 -11   7      181.74      174.94      3.64 o 
   4 -11   7        8.95        6.80      1.12 o 
   5 -11   7      237.77      243.46      5.60 o 
   6 -11   7        4.80        4.12      0.95 o 
   7 -11   7        1.12        3.51      1.30 o 
   8 -11   7        8.99        6.78      1.13 o 
   9 -11   7        0.04       -0.50      1.22 o 
  -8 -10   7       32.30       31.63      2.32 o 
  -7 -10   7       34.83       31.21      2.23 o 
  -6 -10   7        2.62        2.44      0.96 o 
  -5 -10   7       78.54       87.11      2.52 o 
  -4 -10   7        1.57        1.58      0.73 o 
  -3 -10   7        0.39       -0.08      0.64 o 
  -2 -10   7      169.70      169.24      3.54 o 
  -1 -10   7       11.14        9.64      0.95 o 
   0 -10   7      116.52      108.74      3.18 o 
   1 -10   7       65.11       67.16      2.81 o 
   2 -10   7        0.92       -0.27      0.70 o 
   3 -10   7      147.72      144.05      3.11 o 
   4 -10   7      103.10      106.32      3.10 o 
   5 -10   7        0.02       -0.31      0.92 o 
   6 -10   7        0.03       -0.19      1.16 o 
   7 -10   7        6.29       10.94      1.12 o 
   8 -10   7        4.13        4.48      1.01 o 
   9 -10   7       14.88       16.45      1.35 o 
  -9  -9   7       13.01       16.30      3.53 o 
  -8  -9   7       17.57       21.15      1.92 o 
  -7  -9   7        1.51       -0.34      1.11 o 
  -6  -9   7      103.73      103.11      3.96 o 
  -5  -9   7       76.46       78.81      2.27 o 
  -4  -9   7        0.55       -0.68      0.65 o 
  -3  -9   7      178.73      169.23      3.02 o 
  -2  -9   7      390.00      372.00      5.55 o 
  -1  -9   7        5.05        4.35      0.67 o 
   0  -9   7      117.85      126.96      2.40 o 
   1  -9   7       49.50       55.69      2.48 o 
   2  -9   7       65.80       58.36      1.79 o 
   3  -9   7        9.46       10.08      1.05 o 
   4  -9   7      156.03      155.95      3.85 o 
   5  -9   7     1025.63     1027.38     13.95 o 
   6  -9   7       32.46       37.43      1.78 o 
   7  -9   7        9.25       10.02      1.05 o 
   8  -9   7       13.96       17.47      1.29 o 
   9  -9   7        0.03       -0.68      0.87 o 
  -9  -8   7        1.03        0.60      0.96 o 
  -8  -8   7        6.75        6.26      1.03 o 
  -7  -8   7       96.96      108.13      2.83 o 
  -6  -8   7       29.23       26.11      1.18 o 
  -5  -8   7        9.25        8.13      0.78 o 
  -4  -8   7      169.71      174.13      4.70 o 
  -3  -8   7        2.75        3.00      0.62 o 
  -2  -8   7      103.22       98.84      1.99 o 
  -1  -8   7      168.03      164.64      2.75 o 
   0  -8   7      341.88      334.27      4.87 o 
   1  -8   7       10.04        5.45      0.73 o 
   2  -8   7       34.71       30.78      1.29 o 
   3  -8   7        7.43       10.24      0.85 o 
   4  -8   7      217.12      204.54      3.78 o 
   5  -8   7        0.86        1.89      0.70 o 
   6  -8   7        2.66        1.58      0.82 o 
   7  -8   7        0.52        0.76      0.77 o 
   8  -8   7        5.28        8.95      1.08 o 
   9  -8   7        3.53        4.27      0.98 o 
 -10  -7   7       39.63       52.62      2.26 o 
  -9  -7   7       20.41       17.17      1.29 o 
  -8  -7   7        1.87       -0.11      0.77 o 
  -7  -7   7        5.38        5.13      0.88 o 
  -6  -7   7       49.01       51.02      1.48 o 
  -5  -7   7       22.91       21.73      0.98 o 
  -4  -7   7      101.05       99.03      1.88 o 
  -3  -7   7       48.93       45.09      1.15 o 
  -2  -7   7       21.28       21.02      0.89 o 
  -1  -7   7     1029.40      969.52     12.77 o 
   0  -7   7        5.56        3.78      0.52 o 
   1  -7   7      352.57      361.07      6.01 o 
   2  -7   7       19.80       13.86      0.75 o 
   3  -7   7       17.41       15.42      1.45 o 
   4  -7   7       79.67       70.31      2.46 o 
   5  -7   7      698.79      697.35      9.64 o 
   6  -7   7       64.65       60.92      1.95 o 
   7  -7   7       11.44       12.75      1.07 o 
   8  -7   7        8.09       10.40      1.06 o 
   9  -7   7        0.48        1.11      0.87 o 
 -10  -6   7       37.42       49.11      2.28 o 
  -9  -6   7       21.74       20.26      1.84 o 
  -8  -6   7       21.62       27.24      1.41 o 
  -7  -6   7       41.24       43.45      1.49 o 
  -6  -6   7       20.55       20.93      0.87 o 
  -5  -6   7      164.63      153.94      2.44 o 
  -4  -6   7       72.79       60.86      1.20 o 
  -3  -6   7       54.97       54.84      1.12 o 
  -2  -6   7      499.52      493.89      6.84 o 
  -1  -6   7      938.73      949.22     14.35 o 
   0  -6   7       86.89       97.18      1.80 o 
   1  -6   7        4.48        2.64      0.44 o 
   2  -6   7      135.27      113.25      2.04 o 
   3  -6   7      206.96      223.03      3.42 o 
   4  -6   7      741.29      731.66     10.01 o 
   5  -6   7       31.84       33.28      1.39 o 
   6  -6   7       61.30       58.84      1.91 o 
   7  -6   7        1.37        3.34      1.05 o 
   8  -6   7        1.75        3.21      1.05 o 
   9  -6   7        2.70        3.82      0.94 o 
 -11  -5   7       12.33       18.54      1.32 o 
 -10  -5   7       26.13       29.30      1.41 o 
  -9  -5   7        0.72        0.36      0.74 o 
  -8  -5   7        6.79        7.62      0.85 o 
  -7  -5   7        0.66        0.42      0.57 o 
  -6  -5   7      136.53      133.40      2.17 o 
  -5  -5   7      116.95       98.28      1.74 o 
  -4  -5   7       17.82       25.85      0.79 o 
  -3  -5   7      621.67      610.18      6.90 o 
  -2  -5   7        0.02        0.07      0.33 o 
  -1  -5   7      471.74      447.40      5.16 o 
   0  -5   7      198.28      197.26      3.02 o 
   1  -5   7      221.62      246.72      3.59 o 
   2  -5   7      976.87      969.53     12.64 o 
   3  -5   7      118.67      134.46      2.32 o 
   4  -5   7        2.48        2.90      0.66 o 
   5  -5   7      179.82      169.44      2.91 o 
   6  -5   7       55.63       53.60      1.83 o 
   7  -5   7        4.60        5.80      0.88 o 
   8  -5   7        0.90        0.97      0.83 o 
   9  -5   7        4.02        3.72      0.98 o 
 -11  -4   7       30.15       36.15      1.62 o 
 -10  -4   7       74.34       75.40      1.99 o 
  -9  -4   7       32.99       38.15      1.18 o 
  -8  -4   7        3.08        2.08      0.56 o 
  -7  -4   7      102.39       90.31      1.68 o 
  -6  -4   7       35.04       39.75      0.92 o 
  -5  -4   7        3.52        2.68      0.37 o 
  -4  -4   7       81.53       68.16      1.48 o 
  -3  -4   7      182.43      174.41      2.49 o 
  -2  -4   7       38.91       32.95      0.79 o 
  -1  -4   7     1052.52     1089.62     11.72 o 
   0  -4   7       78.84       45.80      1.36 o 
   1  -4   7        0.40       -0.52      0.34 o 
   2  -4   7       59.20       62.62      1.40 o 
   3  -4   7      281.24      295.66      4.41 o 
   4  -4   7      889.41      854.83     11.56 o 
   5  -4   7        0.00       -0.29      0.58 o 
   6  -4   7        9.23        7.66      0.81 o 
   7  -4   7      102.03       93.96      4.29 o 
   8  -4   7        0.08       -0.10      0.81 o 
   9  -4   7        4.71        3.78      0.98 o 
 -11  -3   7       33.50       41.35      1.56 o 
 -10  -3   7        1.00        0.35      0.50 o 
  -9  -3   7       17.78       24.75      0.92 o 
  -8  -3   7       58.64       61.12      1.33 o 
  -7  -3   7      289.68      261.62      4.09 o 
  -6  -3   7        1.17        1.68      0.45 o 
  -5  -3   7        7.49        5.51      0.40 o 
  -4  -3   7      618.27      600.36      9.57 o 
  -3  -3   7      806.98      778.38      9.44 o 
  -2  -3   7     1198.02     1236.78     13.21 o 
  -1  -3   7      142.69      165.19      2.33 o 
   0  -3   7      397.86      362.20      4.56 o 
   1  -3   7       39.26       48.92      1.09 o 
   2  -3   7       28.48       26.26      0.96 o 
   3  -3   7      860.22      858.00     10.34 o 
   4  -3   7      198.10      197.50      3.27 o 
   5  -3   7       10.68       12.62      0.84 o 
   6  -3   7        5.38        2.22      0.95 o 
   7  -3   7        0.11       -0.17      0.70 o 
   8  -3   7        1.97        0.06      0.85 o 
   9  -3   7        3.94        6.04      1.76 o 
 -11  -2   7        4.52        6.73      0.76 o 
 -10  -2   7        0.02        0.06      0.88 o 
  -9  -2   7        0.33       -0.63      0.51 o 
  -8  -2   7        0.19        0.17      0.40 o 
  -7  -2   7       19.48       16.92      0.71 o 
  -6  -2   7        0.64        1.13      0.42 o 
  -5  -2   7       25.30       32.44      0.81 o 
  -4  -2   7        4.37        5.10      0.39 o 
  -3  -2   7      122.91      102.36      1.64 o 
  -2  -2   7       71.73       92.42      1.38 o 
  -1  -2   7       21.31       23.20      0.73 o 
   0  -2   7     1145.51     1206.04     14.14 o 
   1  -2   7       78.69       85.04      1.46 o 
   2  -2   7       91.45       91.59      1.72 o 
   3  -2   7      367.53      367.49      4.81 o 
   4  -2   7      267.33      255.09      4.01 o 
   5  -2   7        1.91        0.77      0.62 o 
   6  -2   7       11.33       12.76      0.97 o 
   7  -2   7        4.43        4.12      0.84 o 
   8  -2   7        0.50       -0.15      0.89 o 
 -12  -1   7        8.96        9.79      1.14 o 
 -11  -1   7       55.27       74.59      1.88 o 
 -10  -1   7       26.05       23.04      1.08 o 
  -9  -1   7       10.92        8.57      0.67 o 
  -8  -1   7       96.90      102.75      2.55 o 
  -7  -1   7        0.43        0.16      0.56 o 
  -6  -1   7      244.59      230.77      2.91 o 
  -5  -1   7      434.28      412.58      5.30 o 
  -4  -1   7      344.77      378.04      4.15 o 
  -3  -1   7      124.90      168.73      2.28 o 
  -2  -1   7        3.71        0.54      0.33 o 
  -1  -1   7      309.34      320.38      4.11 o 
   0  -1   7      127.85      130.15      1.84 o 
   1  -1   7       11.15       25.25      0.85 o 
   2  -1   7      253.32      261.39      3.83 o 
   3  -1   7      847.16      873.86     10.58 o 
   4  -1   7      139.81      136.11      3.31 o 
   5  -1   7       12.09       12.81      0.89 o 
   6  -1   7        5.80        5.81      0.93 o 
   7  -1   7        0.82        2.24      1.02 o 
   8  -1   7        2.23        1.66      0.98 o 
 -12   0   7        6.50        6.09      1.02 o 
 -11   0   7       16.54       17.93      1.25 o 
 -10   0   7        7.86       10.22      0.61 o 
  -9   0   7        0.17       -0.20      0.39 o 
  -8   0   7      277.86      285.71      3.84 o 
  -7   0   7      153.38      145.48      3.13 o 
  -6   0   7       34.01       25.68      0.73 o 
  -5   0   7      233.30      200.01      3.43 o 
  -4   0   7      316.52      317.07      4.02 o 
  -3   0   7        1.84        1.18      0.34 o 
  -2   0   7      564.42      598.02      5.88 o 
  -1   0   7      140.67      145.52      2.17 o 
   0   0   7       30.25       38.17      0.88 o 
   1   0   7      371.78      353.24      6.03 o 
   2   0   7      385.75      411.18      6.81 o 
   3   0   7       70.18       72.81      2.04 o 
   4   0   7      109.09       99.38      2.96 o 
   5   0   7       59.08       59.23      2.29 o 
   6   0   7       41.87       39.84      4.55 o 
   7   0   7        1.81        3.40      1.25 o 
   8   0   7        8.34       14.43      1.76 o 
 -12   1   7        0.04        0.47      0.83 o 
 -11   1   7       23.08       30.86      1.62 o 
 -10   1   7        0.58        2.57      0.61 o 
  -9   1   7        3.09        2.07      0.40 o 
  -8   1   7       61.63       61.04      1.22 o 
  -7   1   7      371.03      366.32      4.60 o 
  -6   1   7        6.74        5.09      0.40 o 
  -5   1   7      166.87      168.71      2.10 o 
  -4   1   7      419.85      411.78      4.54 o 
  -3   1   7       12.51        8.97      0.48 o 
  -2   1   7      410.54      398.51      4.28 o 
  -1   1   7      240.09      281.16      3.75 o 
   0   1   7       33.83       32.51      0.86 o 
   1   1   7      324.62      333.17      5.71 o 
   2   1   7       25.68       34.71      1.46 o 
   3   1   7      748.65      757.19     11.98 o 
   4   1   7       55.28       50.05      2.18 o 
   5   1   7        5.25        7.01      1.15 o 
   6   1   7        3.01        4.02      1.29 o 
   7   1   7        6.51        2.74      1.44 o 
 -12   2   7        0.60        1.23      1.03 o 
 -11   2   7       83.35       82.83      2.52 o 
 -10   2   7      319.13      340.75      4.91 o 
  -9   2   7       19.07       20.82      1.17 o 
  -8   2   7      185.42      200.15      3.80 o 
  -7   2   7      438.01      433.53      5.40 o 
  -6   2   7       12.45       10.01      0.69 o 
  -5   2   7       76.29       80.28      1.48 o 
  -4   2   7      463.33      482.05      5.49 o 
  -3   2   7       51.19       52.39      1.26 o 
  -2   2   7       48.58       46.31      1.28 o 
  -1   2   7      163.30      151.94      2.48 o 
   0   2   7      212.49      211.29      4.32 o 
   1   2   7        4.31        5.45      0.82 o 
   2   2   7      245.12      225.53      4.31 o 
   3   2   7       17.38       20.80      1.33 o 
   4   2   7      106.54      100.04      3.19 o 
   5   2   7        2.39        0.08      0.82 o 
   6   2   7       17.95       17.62      1.44 o 
   7   2   7        5.72        6.18      1.23 o 
 -12   3   7        0.71        1.66      1.24 o 
 -11   3   7       94.86      101.84      1.94 o 
 -10   3   7        0.51       -0.18      0.46 o 
  -9   3   7        4.76        5.40      0.53 o 
  -8   3   7      198.55      193.88      2.80 o 
  -7   3   7      405.88      405.56      5.82 o 
  -6   3   7      367.23      362.20      4.68 o 
  -5   3   7       58.58       69.18      1.44 o 
  -4   3   7      800.31      779.08      8.94 o 
  -3   3   7        0.32        0.92      0.55 o 
  -2   3   7       45.71       50.44      1.41 o 
  -1   3   7      439.99      455.10      5.85 o 
   0   3   7      118.09      134.06      2.88 o 
   1   3   7        0.15       -0.62      0.73 o 
   2   3   7      499.92      500.19      8.39 o 
   3   3   7       26.93       20.86      1.40 o 
   4   3   7       21.99       22.08      1.59 o 
   5   3   7        9.74       11.77      1.18 o 
   6   3   7       10.79       14.03      1.76 o 
 -12   4   7        8.61       13.76      1.37 o 
 -11   4   7        0.42        0.83      0.75 o 
 -10   4   7       24.92       22.11      0.88 o 
  -9   4   7        2.51        0.12      0.55 o 
  -8   4   7       49.64       41.98      2.12 o 
  -7   4   7      186.10      189.88      3.20 o 
  -6   4   7      188.42      189.55      2.83 o 
  -5   4   7      831.09      820.31      9.94 o 
  -4   4   7       56.28       50.98      1.50 o 
  -3   4   7     1110.22     1097.19     14.82 o 
  -2   4   7      182.98      179.57      3.15 o 
  -1   4   7      106.03      117.67      2.40 o 
   0   4   7       25.14       19.90      1.09 o 
   1   4   7       41.11       41.89      1.84 o 
   2   4   7        0.75        0.12      1.12 o 
   3   4   7        9.10        5.81      1.57 o 
   4   4   7        8.95        7.19      1.10 o 
   5   4   7        0.09        0.93      0.88 o 
   6   4   7        0.63        3.16      1.20 o 
 -11   5   7       10.09       10.46      0.69 o 
 -10   5   7       21.43       20.38      1.06 o 
  -9   5   7       16.43       16.68      0.93 o 
  -8   5   7        0.03       -0.84      0.56 o 
  -7   5   7       24.24       26.08      1.17 o 
  -6   5   7       20.98       19.08      0.89 o 
  -5   5   7        4.37        5.43      0.93 o 
  -4   5   7       81.33       83.62      2.01 o 
  -3   5   7      110.16      115.24      2.42 o 
  -2   5   7     1207.83     1171.07     16.55 o 
  -1   5   7      208.61      195.43      4.11 o 
   0   5   7      508.65      499.05      8.65 o 
   1   5   7        8.32       11.13      1.18 o 
   2   5   7        8.14        6.57      1.16 o 
   3   5   7        5.44        5.14      0.96 o 
   4   5   7        0.23       -1.45      1.56 o 
   5   5   7        1.02        1.07      0.96 o 
 -11   6   7        4.33        1.92      0.67 o 
 -10   6   7        0.65        0.61      0.78 o 
  -9   6   7        0.75        0.40      0.62 o 
  -8   6   7       14.61       15.05      1.34 o 
  -7   6   7       35.80       33.31      1.42 o 
  -6   6   7       47.60       44.13      1.77 o 
  -5   6   7       56.47       50.64      1.88 o 
  -4   6   7       97.77      104.17      2.37 o 
  -3   6   7        1.57        1.46      0.77 o 
  -2   6   7       26.11       23.81      1.28 o 
  -1   6   7      182.39      178.96      4.02 o 
   0   6   7        6.06        6.05      1.12 o 
   1   6   7       60.56       42.42      2.55 o 
   2   6   7        3.58        1.40      1.18 o 
   3   6   7       22.49       27.97      1.71 o 
   4   6   7        0.26        1.66      1.08 o 
 -11   7   7        3.71        4.44      1.04 o 
 -10   7   7        3.33        3.21      0.76 o 
  -9   7   7       10.44       10.88      0.96 o 
  -8   7   7        0.40       -0.05      0.67 o 
  -7   7   7        2.24        1.60      1.04 o 
  -6   7   7        0.69       -0.63      0.83 o 
  -5   7   7       10.01       11.01      1.22 o 
  -4   7   7       24.16       23.53      1.30 o 
  -3   7   7       99.26       91.07      4.57 o 
  -2   7   7        2.20        0.17      0.99 o 
  -1   7   7        0.15       -0.70      1.47 o 
   0   7   7        0.04       -1.93      1.62 o 
   1   7   7        0.02       -2.03      1.35 o 
   2   7   7        0.45       -0.66      1.42 o 
   3   7   7        0.56        0.53      2.10 o 
 -10   8   7        3.63        5.98      0.90 o 
  -9   8   7        4.12        4.86      0.88 o 
  -8   8   7        0.42        0.45      1.16 o 
  -7   8   7       13.13       11.82      1.22 o 
  -6   8   7       54.39       47.91      2.08 o 
  -5   8   7       10.58       11.29      1.24 o 
  -4   8   7       26.82       23.99      1.36 o 
  -3   8   7        9.23        8.78      2.10 o 
  -2   8   7       30.71       34.00      1.92 o 
  -1   8   7        8.49       10.65      1.39 o 
   0   8   7       15.37       12.57      1.50 o 
   1   8   7       12.30       15.46      2.00 o 
   2   8   7        8.69        4.08      2.90 o 
 -10   9   7        0.83       -0.10      1.02 o 
  -9   9   7        0.01        0.34      2.14 o 
  -8   9   7        2.96        2.02      1.36 o 
  -7   9   7        0.56       -0.09      0.98 o 
  -6   9   7       29.23       25.81      1.68 o 
  -5   9   7        3.93        4.08      1.16 o 
  -4   9   7        6.09        5.45      1.04 o 
  -3   9   7        9.18        8.81      1.35 o 
  -2   9   7       29.12       29.83      1.90 o 
  -1   9   7        1.19        1.95      1.28 o 
   0   9   7        0.52        1.09      1.57 o 
   1   9   7        0.94        0.76      1.75 o 
  -9  10   7        0.46       -1.61      1.37 o 
  -8  10   7       12.79       12.75      1.84 o 
  -7  10   7        1.43        1.91      1.42 o 
  -6  10   7        5.34        5.04      1.25 o 
  -5  10   7       12.77       10.97      1.59 o 
  -4  10   7        7.57        8.30      1.44 o 
  -3  10   7       12.73        9.74      1.50 o 
  -2  10   7        2.08        3.40      1.40 o 
  -1  10   7        0.03        0.83      1.30 o 
   0  10   7        0.00       -1.18      1.64 o 
  -7  11   7       25.84       28.18      1.94 o 
  -6  11   7        1.10        2.07      1.25 o 
  -5  11   7       11.76       15.47      2.14 o 
  -4  11   7        7.04        9.13      1.57 o 
  -3  11   7       14.54       15.04      1.78 o 
  -2  11   7        0.25        0.22      1.90 o 
   1 -17   8       24.38       28.94      2.63 o 
   2 -17   8       18.98       22.27      2.38 o 
   3 -17   8        7.08       13.11      2.31 o 
  -2 -16   8       18.63       24.31      2.52 o 
  -1 -16   8        0.25       -2.22      1.48 o 
   0 -16   8      115.50      124.66      6.41 o 
   1 -16   8        3.13        2.51      1.72 o 
   2 -16   8       73.42       78.31      4.62 o 
   3 -16   8       31.24       40.64      2.72 o 
   4 -16   8       65.63       72.52      4.65 o 
   5 -16   8       21.07       25.02      2.20 o 
  -3 -15   8       25.92       27.90      2.51 o 
  -2 -15   8        4.01        2.49      2.19 o 
  -1 -15   8        8.19        6.49      1.73 o 
   0 -15   8        9.68       11.50      1.83 o 
   1 -15   8        0.84       -0.08      1.84 o 
   2 -15   8       11.69       10.48      1.88 o 
   3 -15   8       36.46       39.78      2.55 o 
   4 -15   8        1.35        1.10      3.29 o 
   5 -15   8       79.25       90.57     11.31 o 
   6 -15   8       27.07       35.81      2.07 o 
  -5 -14   8       20.69       22.77      2.59 o 
  -4 -14   8       12.03       11.53      2.73 o 
  -3 -14   8        3.75        5.38      1.66 o 
  -2 -14   8        2.25        1.71      1.49 o 
  -1 -14   8        3.69        3.78      1.49 o 
   0 -14   8      164.82      164.07      4.87 o 
   1 -14   8       24.51       19.52      1.87 o 
   2 -14   8       16.02       13.00      1.69 o 
   3 -14   8       30.03       31.63      2.23 o 
   4 -14   8        0.74        0.41      1.13 o 
   5 -14   8       64.15       62.56      2.90 o 
   6 -14   8       92.00      102.19      3.87 o 
   7 -14   8        1.10       -1.96      1.44 o 
  -6 -13   8        1.35        2.08      1.36 o 
  -5 -13   8       37.26       44.03      2.58 o 
  -4 -13   8       28.56       27.02      2.09 o 
  -3 -13   8        2.01       -0.59      0.98 o 
  -2 -13   8       38.96       46.08      3.42 o 
  -1 -13   8       38.51       37.16      3.82 o 
   0 -13   8       26.06       25.47      4.35 o 
   1 -13   8      182.98      176.76      4.88 o 
   2 -13   8        5.08        2.60      0.98 o 
   3 -13   8       55.33       55.66      2.42 o 
   4 -13   8        7.16       10.76      1.81 o 
   5 -13   8        1.10        3.24      1.78 o 
   6 -13   8        5.99        4.86      1.18 o 
   7 -13   8        1.97        3.51      1.58 o 
   8 -13   8        1.36       -0.79      1.39 o 
  -7 -12   8        0.29       -1.52      1.37 o 
  -6 -12   8        0.45        2.02      1.09 o 
  -5 -12   8      171.00      176.52      4.82 o 
  -4 -12   8        3.47        2.52      1.00 o 
  -3 -12   8       21.81       22.27      1.51 o 
  -2 -12   8      322.09      313.06      5.88 o 
  -1 -12   8        6.38        3.50      1.93 o 
   0 -12   8       39.06       35.08      2.16 o 
   1 -12   8      299.64      283.13      6.64 o 
   2 -12   8        0.03        0.03      0.82 o 
   3 -12   8        3.54        3.94      1.18 o 
   4 -12   8        5.68        5.41      1.86 o 
   5 -12   8       11.63        8.90      1.32 o 
   6 -12   8       63.28       57.55      2.27 o 
   7 -12   8       23.98       31.82      2.37 o 
   8 -12   8        3.14        1.72      1.43 o 
  -7 -11   8        9.57       13.07      1.78 o 
  -6 -11   8        5.03        3.28      1.22 o 
  -5 -11   8        4.20        4.23      1.06 o 
  -4 -11   8       91.42       93.16      2.61 o 
  -3 -11   8       38.81       42.11      1.88 o 
  -2 -11   8       54.81       49.40      2.01 o 
  -1 -11   8       78.87       72.25      2.73 o 
   0 -11   8      213.34      188.19      4.86 o 
   1 -11   8      544.25      491.79      8.27 o 
   2 -11   8        0.93        0.44      0.79 o 
   3 -11   8       80.94       76.11      2.27 o 
   4 -11   8        0.60        0.55      0.95 o 
   5 -11   8       47.64       42.24      2.19 o 
   6 -11   8        4.41        3.35      0.98 o 
   7 -11   8        4.96        6.44      1.46 o 
   8 -11   8        0.19       -0.61      1.65 o 
  -8 -10   8        9.19       10.11      2.73 o 
  -7 -10   8        8.10       10.12      2.58 o 
  -6 -10   8        1.00        2.11      0.94 o 
  -5 -10   8       68.73       70.34      2.27 o 
  -4 -10   8       62.76       69.23      1.90 o 
  -3 -10   8       64.84       60.68      2.23 o 
  -2 -10   8       95.56       96.95      3.48 o 
  -1 -10   8      199.65      200.15      6.24 o 
   0 -10   8      203.65      199.91      5.92 o 
   1 -10   8       93.31       89.17      2.36 o 
   2 -10   8       95.74       90.26      2.40 o 
   3 -10   8       19.98       18.59      1.62 o 
   4 -10   8      400.08      393.92     10.80 o 
   5 -10   8       58.90       49.41      2.48 o 
   6 -10   8       81.44       85.58      3.29 o 
   7 -10   8       14.57       11.91      1.62 o 
   8 -10   8        0.85        1.46      1.24 o 
  -9  -9   8        0.42       -1.46      1.71 o 
  -8  -9   8       38.07       33.90      2.27 o 
  -7  -9   8       98.96      108.56      3.72 o 
  -6  -9   8      100.41      103.53      2.71 o 
  -5  -9   8        4.23        4.29      0.90 o 
  -4  -9   8      204.69      203.08      3.53 o 
  -3  -9   8       59.19       52.73      2.09 o 
  -2  -9   8       11.13       12.29      0.87 o 
  -1  -9   8       97.09       91.06      2.27 o 
   0  -9   8      210.83      202.97      4.22 o 
   1  -9   8       54.39       49.01      2.33 o 
   2  -9   8      135.38      136.80      2.96 o 
   3  -9   8        4.64        5.15      0.84 o 
   4  -9   8       17.60       17.24      1.36 o 
   5  -9   8      721.08      723.94     11.97 o 
   6  -9   8        2.87        1.96      1.14 o 
   7  -9   8        2.64        2.51      1.33 o 
   8  -9   8        3.60        6.27      1.21 o 
   9  -9   8        2.17        3.78      1.08 o 
  -9  -8   8       48.25       58.68      2.37 o 
  -8  -8   8        1.72        2.47      1.35 o 
  -7  -8   8        0.37        0.84      0.84 o 
  -6  -8   8      106.98      108.93      2.35 o 
  -5  -8   8      115.95      115.99      2.73 o 
  -4  -8   8      359.56      346.92      5.27 o 
  -3  -8   8        0.09        0.83      0.59 o 
  -2  -8   8      111.96      102.74      2.78 o 
  -1  -8   8       12.66       15.83      2.29 o 
   0  -8   8       72.75       71.63      1.62 o 
   1  -8   8       59.56       59.47      1.74 o 
   2  -8   8       55.46       57.21      1.74 o 
   3  -8   8        8.52        6.82      0.82 o 
   4  -8   8       32.86       28.38      1.68 o 
   5  -8   8       88.60       88.09      2.45 o 
   6  -8   8        1.16        3.48      0.89 o 
   7  -8   8        7.01        5.95      1.54 o 
   8  -8   8        0.00        0.71      0.90 o 
   9  -8   8        0.12        0.42      1.02 o 
 -10  -7   8       20.81       26.76      1.63 o 
  -9  -7   8        7.24       13.54      1.23 o 
  -8  -7   8      108.66      113.77      2.92 o 
  -7  -7   8       29.43       29.43      1.55 o 
  -6  -7   8      327.66      302.52      4.70 o 
  -5  -7   8       11.79       12.25      0.76 o 
  -4  -7   8       23.83       21.31      0.88 o 
  -3  -7   8     1392.20     1368.79     18.23 o 
  -2  -7   8      103.06       95.62      2.38 o 
  -1  -7   8       65.56       63.25      1.45 o 
   0  -7   8      595.72      598.36      9.90 o 
   1  -7   8      167.75      138.01      2.83 o 
   2  -7   8       41.01       36.89      1.46 o 
   3  -7   8        4.41        5.69      0.77 o 
   4  -7   8        5.17        5.94      2.19 o 
   5  -7   8      131.07      116.20      2.40 o 
   6  -7   8       85.25      101.28      3.30 o 
   7  -7   8        0.46        1.42      0.91 o 
   8  -7   8       14.64       13.47      1.23 o 
   9  -7   8        1.20        1.24      0.95 o 
 -10  -6   8        8.77       10.05      1.35 o 
  -9  -6   8       19.78       24.24      1.66 o 
  -8  -6   8       24.27       22.65      1.19 o 
  -7  -6   8       12.33        7.80      0.81 o 
  -6  -6   8      124.99      125.47      2.17 o 
  -5  -6   8       43.47       43.00      1.22 o 
  -4  -6   8       92.86       91.37      1.56 o 
  -3  -6   8      549.60      541.28      8.05 o 
  -2  -6   8       29.57       25.41      0.99 o 
  -1  -6   8      116.01      114.70      2.07 o 
   0  -6   8      653.30      621.10      8.43 o 
   1  -6   8       87.05       82.48      2.04 o 
   2  -6   8      187.93      197.81      3.70 o 
   3  -6   8        0.74        1.85      0.66 o 
   4  -6   8      868.73      818.20     11.20 o 
   5  -6   8        5.38        4.67      0.75 o 
   6  -6   8      162.23      169.22      4.06 o 
   7  -6   8        2.44        2.84      0.90 o 
   8  -6   8       13.11       16.34      1.46 o 
   9  -6   8        0.12        0.04      0.94 o 
 -11  -5   8        2.59        2.43      1.18 o 
 -10  -5   8       14.68       18.52      1.17 o 
  -9  -5   8        8.25        4.81      0.79 o 
  -8  -5   8       65.09       64.88      1.85 o 
  -7  -5   8       16.78       17.26      0.96 o 
  -6  -5   8       21.28       17.21      0.78 o 
  -5  -5   8      112.02      109.46      1.90 o 
  -4  -5   8        6.05        8.21      0.54 o 
  -3  -5   8        0.58        0.08      0.42 o 
  -2  -5   8       27.12       24.35      0.87 o 
  -1  -5   8        0.05        0.00      0.40 o 
   0  -5   8       37.24       33.61      0.91 o 
   1  -5   8        0.00       -0.22      0.54 o 
   2  -5   8      104.92      108.91      2.39 o 
   3  -5   8      194.96      184.41      3.05 o 
   4  -5   8      205.38      199.22      3.36 o 
   5  -5   8      210.71      210.29      3.52 o 
   6  -5   8        0.29        0.74      0.80 o 
   7  -5   8       22.45       16.69      1.27 o 
   8  -5   8        0.15       -0.06      0.89 o 
 -11  -4   8       47.37       62.13      1.99 o 
 -10  -4   8       56.17       62.85      1.88 o 
  -9  -4   8      128.41      117.82      2.49 o 
  -8  -4   8       17.88       26.86      1.19 o 
  -7  -4   8      176.93      161.28      2.92 o 
  -6  -4   8       22.04       20.42      0.82 o 
  -5  -4   8      371.48      366.63      4.84 o 
  -4  -4   8      148.72      144.43      2.20 o 
  -3  -4   8      607.27      619.69      7.62 o 
  -2  -4   8     3628.57     3512.23     36.86 o 
  -1  -4   8      132.88      144.26      2.16 o 
   0  -4   8      133.69      155.90      2.28 o 
   1  -4   8     1083.14     1080.88     16.45 o 
   2  -4   8        8.58        6.22      0.74 o 
   3  -4   8      428.91      416.36      5.47 o 
   4  -4   8      626.08      602.52      8.47 o 
   5  -4   8      141.41      147.03      2.76 o 
   6  -4   8       51.16       50.09      1.94 o 
   7  -4   8        7.26        8.93      1.08 o 
   8  -4   8        0.68        1.02      0.95 o 
 -11  -3   8       19.85       27.28      1.15 o 
 -10  -3   8        1.03        0.80      0.64 o 
  -9  -3   8       35.15       37.27      1.26 o 
  -8  -3   8        8.18       10.41      0.67 o 
  -7  -3   8      117.24      110.59      1.93 o 
  -6  -3   8       35.87       35.18      0.99 o 
  -5  -3   8      192.94      178.69      2.73 o 
  -4  -3   8        0.45        0.28      0.38 o 
  -3  -3   8       69.14       68.92      1.33 o 
  -2  -3   8      545.07      555.37      6.23 o 
  -1  -3   8        0.88        0.72      0.40 o 
   0  -3   8       36.28       45.25      1.31 o 
   1  -3   8      560.79      543.62      8.67 o 
   2  -3   8       59.41       64.67      1.77 o 
   3  -3   8      175.14      162.47      3.38 o 
   4  -3   8      421.09      432.47      7.44 o 
   5  -3   8        8.96        9.61      1.15 o 
   6  -3   8        1.72        0.62      0.93 o 
   7  -3   8        3.50        3.84      0.87 o 
   8  -3   8        2.17        0.99      1.08 o 
 -11  -2   8       28.98       32.87      1.17 o 
 -10  -2   8       33.83       37.61      1.15 o 
  -9  -2   8       57.09       53.88      1.32 o 
  -8  -2   8       17.32       15.59      0.74 o 
  -7  -2   8        1.78        1.43      0.45 o 
  -6  -2   8       11.30       12.07      0.59 o 
  -5  -2   8        4.98        8.04      0.56 o 
  -4  -2   8      309.50      297.67      3.88 o 
  -3  -2   8        5.78        2.92      0.45 o 
  -2  -2   8       40.55       36.72      0.88 o 
  -1  -2   8      762.71      863.15     11.60 o 
   0  -2   8        4.05       10.37      0.56 o 
   1  -2   8      362.97      366.70      6.14 o 
   2  -2   8        0.21       -0.42      0.53 o 
   3  -2   8      253.59      244.37      3.97 o 
   4  -2   8       54.01       51.47      2.97 o 
   5  -2   8       44.77       40.47      3.29 o 
   6  -2   8        3.42        3.70      1.14 o 
   7  -2   8        1.06        0.68      1.15 o 
   8  -2   8        1.95        0.79      1.57 o 
 -12  -1   8       17.13       21.70      1.49 o 
 -11  -1   8       57.62       57.22      1.72 o 
 -10  -1   8       73.71       81.18      1.81 o 
  -9  -1   8       65.04       68.86      1.59 o 
  -8  -1   8      293.52      269.82      3.73 o 
  -7  -1   8       42.21       43.51      1.21 o 
  -6  -1   8       19.51       19.70      1.15 o 
  -5  -1   8       49.21       44.50      1.11 o 
  -4  -1   8      478.64      452.57      5.44 o 
  -3  -1   8      957.48      982.85     11.16 o 
  -2  -1   8       43.94       48.48      1.08 o 
  -1  -1   8      195.20      153.06      2.28 o 
   0  -1   8       33.75       28.75      0.86 o 
   1  -1   8       19.03       19.90      0.92 o 
   2  -1   8      147.85      155.39      3.17 o 
   3  -1   8      462.34      451.98      7.54 o 
   4  -1   8        2.91        1.45      0.97 o 
   5  -1   8       51.56       52.89      2.27 o 
   6  -1   8        4.47        4.76      1.32 o 
   7  -1   8       10.34       13.91      1.72 o 
 -12   0   8       70.21       99.73      2.98 o 
 -11   0   8       12.12       14.71      0.75 o 
 -10   0   8       16.18       10.34      0.59 o 
  -9   0   8        2.14        1.82      0.50 o 
  -8   0   8      246.69      235.80      3.64 o 
  -7   0   8        3.77        2.42      0.52 o 
  -6   0   8       12.15       10.57      0.63 o 
  -5   0   8      226.57      209.71      3.12 o 
  -4   0   8       92.31       87.94      1.57 o 
  -3   0   8       20.78       22.25      0.71 o 
  -2   0   8      171.51      189.35      2.87 o 
  -1   0   8       80.81       58.67      1.72 o 
   0   0   8      235.94      259.48      3.55 o 
   1   0   8       52.32       52.84      1.69 o 
   2   0   8       33.77       31.55      1.47 o 
   3   0   8      929.38      940.48     14.69 o 
   4   0   8       93.05       96.68      3.09 o 
   5   0   8        0.88        0.83      1.04 o 
   6   0   8        0.24       -0.62      1.21 o 
   7   0   8       10.35        9.31      2.78 o 
 -12   1   8        0.49        0.47      1.55 o 
 -11   1   8       88.75      107.29      3.54 o 
 -10   1   8       28.85       25.32      0.98 o 
  -9   1   8       12.18       14.27      0.68 o 
  -8   1   8       93.08       95.32      1.70 o 
  -7   1   8       12.10       11.66      0.86 o 
  -6   1   8      186.19      190.46      3.25 o 
  -5   1   8      259.99      257.39      3.35 o 
  -4   1   8       16.50       19.91      0.69 o 
  -3   1   8       14.11        9.99      0.64 o 
  -2   1   8      313.53      308.49      4.66 o 
  -1   1   8      271.86      270.13      3.78 o 
   0   1   8      111.29      104.16      2.08 o 
   1   1   8       40.71       37.67      1.56 o 
   2   1   8      110.43      106.47      2.63 o 
   3   1   8      294.57      285.43      5.30 o 
   4   1   8       23.60       22.32      1.67 o 
   5   1   8       33.64       27.46      1.80 o 
   6   1   8        5.03        6.12      1.53 o 
   7   1   8       29.38       36.11      5.60 o 
 -12   2   8       62.65       63.51      4.23 o 
 -11   2   8       20.56       22.09      0.86 o 
 -10   2   8       34.52       36.64      1.10 o 
  -9   2   8       24.07       26.39      0.95 o 
  -8   2   8      438.00      433.36      6.22 o 
  -7   2   8       99.53       98.16      2.01 o 
  -6   2   8        0.90        0.89      0.47 o 
  -5   2   8      335.30      322.76      4.30 o 
  -4   2   8      134.78      130.15      1.97 o 
  -3   2   8      146.85      146.73      2.64 o 
  -2   2   8      433.36      411.00      6.04 o 
  -1   2   8      500.84      515.90      8.03 o 
   0   2   8       21.81       19.11      0.99 o 
   1   2   8      211.68      220.21      4.29 o 
   2   2   8       16.24       16.70      1.26 o 
   3   2   8      206.76      193.91      4.08 o 
   4   2   8       41.36       49.21      2.96 o 
   5   2   8        1.57        2.82      1.19 o 
   6   2   8        0.71        0.67      1.67 o 
 -12   3   8        1.95        1.17      0.66 o 
 -11   3   8        7.03        5.93      0.60 o 
 -10   3   8        8.86        6.12      0.70 o 
  -9   3   8      173.43      180.41      3.09 o 
  -8   3   8       73.47       70.90      1.99 o 
  -7   3   8      221.76      221.56      3.62 o 
  -6   3   8      506.70      481.26      6.13 o 
  -5   3   8      184.82      182.85      2.99 o 
  -4   3   8      317.26      307.31      5.06 o 
  -3   3   8        6.35        3.87      0.72 o 
  -2   3   8      326.60      305.64      4.78 o 
  -1   3   8        0.51        1.13      0.81 o 
   0   3   8       51.99       48.42      1.98 o 
   1   3   8      109.84      109.96      2.78 o 
   2   3   8      103.57      112.65      2.95 o 
   3   3   8        6.95        6.31      1.14 o 
   4   3   8        4.06        8.10      1.46 o 
   5   3   8        0.03        1.88      1.23 o 
   6   3   8        0.19        0.32      3.86 o 
 -11   4   8       26.00       32.38      1.30 o 
 -10   4   8        0.12       -0.13      0.60 o 
  -9   4   8        6.80        5.50      1.06 o 
  -8   4   8      159.59      172.14      3.07 o 
  -7   4   8        5.09        2.72      0.59 o 
  -6   4   8      175.95      165.61      2.65 o 
  -5   4   8     1160.72     1141.52     17.91 o 
  -4   4   8      621.52      614.66      8.76 o 
  -3   4   8      398.60      385.45      5.87 o 
  -2   4   8      126.38      125.23      2.60 o 
  -1   4   8      470.78      475.61      8.25 o 
   0   4   8       12.96       15.41      1.61 o 
   1   4   8      155.24      177.59      3.88 o 
   2   4   8      183.31      181.60      4.05 o 
   3   4   8       16.67       21.92      1.93 o 
   4   4   8        9.29        9.84      3.22 o 
   5   4   8        0.45        0.87      1.13 o 
 -11   5   8       26.92       31.65      1.38 o 
 -10   5   8        0.52       -0.55      0.77 o 
  -9   5   8        2.74        2.25      0.70 o 
  -8   5   8       11.33       13.96      0.96 o 
  -7   5   8        4.10        3.64      0.67 o 
  -6   5   8        5.43        3.69      1.04 o 
  -5   5   8      175.21      168.20      3.65 o 
  -4   5   8       54.56       57.21      1.79 o 
  -3   5   8        3.59        1.52      0.92 o 
  -2   5   8      488.46      479.97      7.25 o 
  -1   5   8       60.55       65.83      2.33 o 
   0   5   8      132.17      137.82      4.24 o 
   1   5   8       98.69       96.36      3.60 o 
   2   5   8      663.98      706.42     11.78 o 
   3   5   8       46.20       43.89      4.21 o 
   4   5   8        5.27        5.57      1.53 o 
 -11   6   8        0.05       -1.20      0.80 o 
 -10   6   8        1.00       -0.39      0.68 o 
  -9   6   8        0.79       -0.17      0.66 o 
  -8   6   8        4.22        5.45      1.02 o 
  -7   6   8        9.97       13.81      1.17 o 
  -6   6   8        0.00        0.07      0.86 o 
  -5   6   8       63.54       55.62      2.10 o 
  -4   6   8      132.77      133.23      4.25 o 
  -3   6   8       72.94       76.04      2.12 o 
  -2   6   8      174.39      169.18      4.33 o 
  -1   6   8      101.45       96.80      2.89 o 
   0   6   8        6.30        5.64      1.55 o 
   1   6   8      359.70      364.43      8.60 o 
   2   6   8        9.13       10.19      1.86 o 
   3   6   8       91.23      111.33      6.05 o 
 -10   7   8        4.99        4.39      0.86 o 
  -9   7   8       15.84       17.38      1.16 o 
  -8   7   8        0.74        0.33      1.15 o 
  -7   7   8        0.01        0.73      0.91 o 
  -6   7   8        4.74        5.13      1.09 o 
  -5   7   8        0.79        0.01      0.93 o 
  -4   7   8       15.88       17.95      1.23 o 
  -3   7   8        0.09        0.64      1.23 o 
  -2   7   8      102.98      101.04      3.04 o 
  -1   7   8       23.23       22.51      1.67 o 
   0   7   8        0.13        0.93      2.08 o 
   1   7   8        3.43        1.33      1.57 o 
   2   7   8      106.99      100.47      4.22 o 
 -10   8   8        5.88        6.93      1.18 o 
  -9   8   8        0.76       -1.83      1.22 o 
  -8   8   8       20.62       21.40      2.66 o 
  -7   8   8        4.83        8.70      1.21 o 
  -6   8   8        1.29       -1.69      1.13 o 
  -5   8   8        5.09        1.80      1.10 o 
  -4   8   8        9.24        8.87      1.10 o 
  -3   8   8        8.86        5.49      2.22 o 
  -2   8   8       14.66       15.56      1.60 o 
  -1   8   8       40.74       40.70      2.22 o 
   0   8   8        0.49        0.69      2.86 o 
   1   8   8       62.51       76.04      3.84 o 
  -9   9   8        1.11        0.95      1.45 o 
  -8   9   8        0.19        0.21      1.36 o 
  -7   9   8        1.83        4.34      1.18 o 
  -6   9   8        3.26        4.27      2.62 o 
  -5   9   8        3.61        2.26      1.22 o 
  -4   9   8        0.10       -1.46      1.10 o 
  -3   9   8        6.06        8.55      1.44 o 
  -2   9   8        0.42        2.99      1.31 o 
  -1   9   8        8.58       10.21      2.16 o 
   0   9   8        0.34       -0.24      1.67 o 
  -8  10   8        3.28        9.67      1.82 o 
  -7  10   8        0.50       -0.62      1.14 o 
  -6  10   8        8.12        5.56      1.40 o 
  -5  10   8        3.78        5.11      1.81 o 
  -4  10   8        1.24        2.53      1.40 o 
  -3  10   8        7.30        4.93      3.03 o 
  -2  10   8        1.30        0.86      2.22 o 
   1 -17   9        3.65        1.95      1.76 o 
   2 -17   9        8.40        6.53      2.98 o 
  -2 -16   9        8.65        8.65      2.05 o 
  -1 -16   9       89.42      100.65      4.32 o 
   0 -16   9        1.73        0.95      1.61 o 
   1 -16   9        0.12        3.54      1.61 o 
   2 -16   9      110.69      122.17      4.44 o 
   3 -16   9        7.79       10.43      1.89 o 
   4 -16   9       15.65       18.11      2.81 o 
   5 -16   9       12.12       21.12      2.09 o 
  -4 -15   9        2.03        0.52      2.34 o 
  -3 -15   9        5.64        2.44      3.30 o 
  -2 -15   9       14.18       19.27      2.19 o 
  -1 -15   9        4.09        3.96      1.72 o 
   0 -15   9       36.01       32.68      2.46 o 
   1 -15   9        3.70        4.21      1.56 o 
   2 -15   9       41.75       36.03      3.17 o 
   3 -15   9       39.83       37.27      2.52 o 
   4 -15   9       18.25       28.22      4.31 o 
   5 -15   9       40.94       44.17      2.61 o 
   6 -15   9       12.22       15.78      1.60 o 
  -5 -14   9        0.12        2.00      1.44 o 
  -4 -14   9        0.26       -1.10      2.21 o 
  -3 -14   9        5.06        3.65      1.49 o 
  -2 -14   9      194.77      194.72      5.57 o 
  -1 -14   9      105.41      112.91      7.33 o 
   0 -14   9      109.72      108.43      3.89 o 
   1 -14   9        4.54        1.98      1.31 o 
   2 -14   9        1.78        2.48      1.36 o 
   3 -14   9       62.61       69.17      2.51 o 
   4 -14   9        0.21       -1.57      1.21 o 
   5 -14   9        3.23        3.27      1.35 o 
   6 -14   9       14.13       15.03      1.52 o 
   7 -14   9        0.33        1.19      1.61 o 
  -6 -13   9        2.38        2.59      2.19 o 
  -5 -13   9        6.05        4.35      3.29 o 
  -4 -13   9        0.35       -0.46      1.09 o 
  -3 -13   9       19.88       19.97      1.92 o 
  -2 -13   9       11.44        7.58      1.58 o 
  -1 -13   9       75.27       80.42      3.33 o 
   0 -13   9        8.58        3.90      1.37 o 
   1 -13   9       15.69       15.09      1.70 o 
   2 -13   9       36.59       30.70      2.54 o 
   3 -13   9       97.48       98.71      4.20 o 
   4 -13   9        1.04        0.58      1.14 o 
   5 -13   9       44.94       40.56      4.66 o 
   6 -13   9       49.64       53.00      4.49 o 
   7 -13   9        0.00        0.27      1.48 o 
  -7 -12   9        7.48        8.25      5.14 o 
  -6 -12   9        8.12        6.63      1.25 o 
  -5 -12   9        2.89        0.88      1.26 o 
  -4 -12   9       52.24       57.34      2.41 o 
  -3 -12   9       57.90       52.14      2.14 o 
  -2 -12   9        5.38        3.42      2.28 o 
  -1 -12   9        8.18        5.49      1.35 o 
   0 -12   9        0.01        0.37      1.14 o 
   1 -12   9        6.38        9.72      1.47 o 
   2 -12   9       54.82       58.00      2.10 o 
   3 -12   9        2.41        4.79      1.03 o 
   4 -12   9        2.19        2.38      1.74 o 
   5 -12   9        7.19        9.39      1.88 o 
   6 -12   9       51.43       50.48      2.21 o 
   7 -12   9        7.33        5.37      3.92 o 
  -7 -11   9       11.39        9.84      1.68 o 
  -6 -11   9        2.13        3.06      1.05 o 
  -5 -11   9       12.50       12.57      1.26 o 
  -4 -11   9       10.49        8.27      1.10 o 
  -3 -11   9        3.78        3.27      0.97 o 
  -2 -11   9      281.75      274.56      8.25 o 
  -1 -11   9      153.82      143.23      4.31 o 
   0 -11   9        0.09        2.27      1.17 o 
   1 -11   9      756.00      707.05     14.49 o 
   2 -11   9        2.63        5.35      0.95 o 
   3 -11   9       14.33       10.88      1.11 o 
   4 -11   9      126.17      142.47      4.74 o 
   5 -11   9        1.86       -0.90      1.02 o 
   6 -11   9        0.02       -1.60      1.19 o 
   7 -11   9        9.53       11.84      1.84 o 
   8 -11   9       17.35       20.19      2.10 o 
  -8 -10   9        0.01       -1.14      1.29 o 
  -7 -10   9       14.85       16.32      1.76 o 
  -6 -10   9        4.86        6.49      1.04 o 
  -5 -10   9        2.22        3.54      1.47 o 
  -4 -10   9       28.75       27.29      1.30 o 
  -3 -10   9      145.73      145.98      2.87 o 
  -2 -10   9      444.33      444.08      8.31 o 
  -1 -10   9      150.37      141.82      3.17 o 
   0 -10   9        1.36        0.94      1.05 o 
   1 -10   9      369.99      348.77      6.17 o 
   2 -10   9      111.98       96.92      2.75 o 
   3 -10   9        0.76       -0.19      0.77 o 
   4 -10   9       51.57       51.02      2.83 o 
   5 -10   9        0.59        0.72      0.93 o 
   6 -10   9        2.62        0.91      1.27 o 
   7 -10   9       37.99       41.92      2.61 o 
   8 -10   9       19.65       22.82      3.70 o 
  -9  -9   9       80.58       93.22      4.75 o 
  -8  -9   9        7.40        6.92      1.52 o 
  -7  -9   9       23.46       24.24      1.92 o 
  -6  -9   9       48.36       47.72      2.50 o 
  -5  -9   9        8.39        6.97      0.99 o 
  -4  -9   9        0.15       -0.96      0.64 o 
  -3  -9   9      286.08      287.42      4.59 o 
  -2  -9   9      154.89      157.46      4.58 o 
  -1  -9   9       19.51       18.44      1.15 o 
   0  -9   9      127.58      114.50      5.17 o 
   1  -9   9       86.88       86.43      2.28 o 
   2  -9   9      104.35       99.75      2.52 o 
   3  -9   9      153.16      155.34      3.32 o 
   4  -9   9        1.53        0.72      0.93 o 
   5  -9   9       16.60       15.27      1.25 o 
   6  -9   9       19.70       15.16      2.05 o 
   7  -9   9       54.99       62.85      5.55 o 
   8  -9   9        8.21        8.06      1.56 o 
  -9  -8   9        8.46       12.88      1.31 o 
  -8  -8   9      168.71      165.41      4.77 o 
  -7  -8   9        3.42        1.74      1.13 o 
  -6  -8   9      135.55      132.55      3.07 o 
  -5  -8   9      120.16      115.27      2.80 o 
  -4  -8   9      205.41      202.80      3.48 o 
  -3  -8   9       14.87       14.40      1.06 o 
  -2  -8   9       58.40       66.79      2.41 o 
  -1  -8   9       81.70       79.68      2.49 o 
   0  -8   9        4.40        5.38      1.34 o 
   1  -8   9       14.28       10.32      0.95 o 
   2  -8   9      204.86      193.06      3.80 o 
   3  -8   9       20.23       18.97      1.19 o 
   4  -8   9       47.96       45.54      3.75 o 
   5  -8   9        1.03        0.28      0.85 o 
   6  -8   9        0.01       -0.89      1.07 o 
   7  -8   9        0.02        0.35      1.18 o 
   8  -8   9       14.12       19.69      1.95 o 
 -10  -7   9        6.44       10.23      1.30 o 
  -9  -7   9       51.07       51.01      2.46 o 
  -8  -7   9      119.49      123.18      2.76 o 
  -7  -7   9       64.94       49.85      1.70 o 
  -6  -7   9      204.25      189.26      3.03 o 
  -5  -7   9      766.37      752.62      9.48 o 
  -4  -7   9        5.81        7.59      0.70 o 
  -3  -7   9        4.67        4.94      0.71 o 
  -2  -7   9      265.40      248.80      4.50 o 
  -1  -7   9      848.32      803.77     13.05 o 
   0  -7   9        2.32        1.53      0.68 o 
   1  -7   9        6.21        5.36      0.78 o 
   2  -7   9      396.22      406.70      6.87 o 
   3  -7   9        0.74        0.61      0.77 o 
   4  -7   9       32.77       29.57      2.77 o 
   5  -7   9       49.29       50.27      2.92 o 
   6  -7   9        0.74       -0.22      1.04 o 
   7  -7   9       48.70       51.96      2.75 o 
   8  -7   9       30.65       43.20      2.69 o 
 -10  -6   9       12.17       13.23      1.15 o 
  -9  -6   9        0.04       -1.09      0.73 o 
  -8  -6   9        1.66        2.86      0.77 o 
  -7  -6   9       29.90       27.20      1.94 o 
  -6  -6   9       89.76       82.72      1.74 o 
  -5  -6   9        0.07        0.75      0.55 o 
  -4  -6   9       12.99       12.06      0.72 o 
  -3  -6   9       73.21       66.98      1.61 o 
  -2  -6   9       19.89       17.34      1.09 o 
  -1  -6   9        5.08        4.65      0.53 o 
   0  -6   9      351.25      341.72      5.00 o 
   1  -6   9        9.40        6.92      0.81 o 
   2  -6   9      298.12      293.91      5.20 o 
   3  -6   9      123.00      126.40      2.82 o 
   4  -6   9       90.55       89.97      2.42 o 
   5  -6   9       21.51       19.73      1.51 o 
   6  -6   9       10.54       11.76      1.47 o 
   7  -6   9       17.27       22.77      1.89 o 
   8  -6   9        1.77        3.23      3.45 o 
 -11  -5   9        3.07        4.28      0.93 o 
 -10  -5   9       10.63       12.59      1.13 o 
  -9  -5   9       29.07       34.67      1.51 o 
  -8  -5   9       67.22       64.09      1.82 o 
  -7  -5   9       33.70       38.38      1.43 o 
  -6  -5   9       24.97       19.14      0.86 o 
  -5  -5   9       18.82       14.80      0.82 o 
  -4  -5   9        9.25        9.91      0.66 o 
  -3  -5   9       65.67       61.36      1.34 o 
  -2  -5   9        2.02        1.73      0.53 o 
  -1  -5   9        1.39        1.32      0.43 o 
   0  -5   9       58.68       56.25      1.24 o 
   1  -5   9        8.37        9.34      1.11 o 
   2  -5   9       26.14       23.17      1.21 o 
   3  -5   9      138.82      143.09      2.72 o 
   4  -5   9       68.26       70.03      2.12 o 
   5  -5   9       46.64       41.39      1.82 o 
   6  -5   9       26.02       26.55      1.91 o 
   7  -5   9        5.35        6.60      1.40 o 
   8  -5   9        9.04        9.53      1.65 o 
 -11  -4   9       29.22       37.41      1.68 o 
 -10  -4   9       25.14       25.00      1.27 o 
  -9  -4   9       25.65       26.15      1.32 o 
  -8  -4   9        0.02        0.12      0.60 o 
  -7  -4   9      652.25      605.99      8.77 o 
  -6  -4   9      255.46      254.94      3.63 o 
  -5  -4   9        0.01        0.18      0.48 o 
  -4  -4   9     1081.10     1032.52     16.48 o 
  -3  -4   9      110.19       97.61      1.73 o 
  -2  -4   9       56.66       63.98      1.48 o 
  -1  -4   9      101.70       90.95      1.61 o 
   0  -4   9      305.80      275.58      4.15 o 
   1  -4   9        0.92        1.15      0.63 o 
   2  -4   9        6.59        8.85      0.92 o 
   3  -4   9       42.46       37.88      1.39 o 
   4  -4   9      201.21      198.84      4.03 o 
   5  -4   9        0.05       -1.16      0.77 o 
   6  -4   9       55.58       59.44      2.75 o 
   7  -4   9       22.94       27.55      2.14 o 
   8  -4   9        0.24       -2.20      1.55 o 
 -11  -3   9       36.56       41.15      1.66 o 
 -10  -3   9        0.02        1.24      0.66 o 
  -9  -3   9        0.50        0.73      0.64 o 
  -8  -3   9       12.78       12.78      0.88 o 
  -7  -3   9       71.98       59.09      1.81 o 
  -6  -3   9        1.87        2.21      0.64 o 
  -5  -3   9       42.25       38.85      1.12 o 
  -4  -3   9      159.34      158.51      2.43 o 
  -3  -3   9       35.04       40.62      1.59 o 
  -2  -3   9        6.02       10.64      0.78 o 
  -1  -3   9      128.63      126.76      2.02 o 
   0  -3   9       63.11       64.91      1.64 o 
   1  -3   9      127.24      112.25      2.54 o 
   2  -3   9       14.14       11.65      0.85 o 
   3  -3   9      163.75      163.69      3.47 o 
   4  -3   9       13.07       14.43      1.71 o 
   5  -3   9        3.14        2.85      0.99 o 
   6  -3   9       19.24       22.41      2.35 o 
   7  -3   9        0.66        2.51      1.68 o 
 -11  -2   9        6.84        8.44      0.76 o 
 -10  -2   9        7.67        9.02      0.84 o 
  -9  -2   9       67.57       65.16      1.78 o 
  -8  -2   9       20.13       29.48      1.66 o 
  -7  -2   9      181.70      161.63      3.28 o 
  -6  -2   9       57.58       51.40      1.33 o 
  -5  -2   9       31.76       29.01      1.01 o 
  -4  -2   9       65.36       57.30      1.22 o 
  -3  -2   9      232.08      250.21      3.80 o 
  -2  -2   9      174.02      152.72      2.63 o 
  -1  -2   9        2.54        4.22      0.54 o 
   0  -2   9        0.69        1.45      0.65 o 
   1  -2   9      197.93      201.25      3.87 o 
   2  -2   9       20.92       19.32      1.19 o 
   3  -2   9      185.03      180.41      3.68 o 
   4  -2   9      323.66      318.08      6.96 o 
   5  -2   9        1.62        1.83      1.01 o 
   6  -2   9        0.07       -0.61      1.44 o 
   7  -2   9       79.33      106.37      8.12 o 
 -11  -1   9       37.19       39.68      1.94 o 
 -10  -1   9       42.12       42.53      1.35 o 
  -9  -1   9       12.13       12.88      0.96 o 
  -8  -1   9       51.13       48.76      1.62 o 
  -7  -1   9      297.27      283.98      5.10 o 
  -6  -1   9       13.83       13.52      0.77 o 
  -5  -1   9       62.56       60.18      1.39 o 
  -4  -1   9        0.83        0.70      0.43 o 
  -3  -1   9      537.23      533.75      7.07 o 
  -2  -1   9      227.38      227.61      3.62 o 
  -1  -1   9       30.72       31.95      1.10 o 
   0  -1   9       32.30       30.05      1.86 o 
   1  -1   9       29.89       30.19      1.42 o 
   2  -1   9      288.09      284.91      5.19 o 
   3  -1   9       14.96       12.68      1.15 o 
   4  -1   9       64.48       72.27      2.76 o 
   5  -1   9        0.70        1.08      1.03 o 
   6  -1   9        0.02        0.39      1.25 o 
   7  -1   9        5.67        5.04      1.58 o 
 -11   0   9       11.94       10.72      0.70 o 
 -10   0   9       24.54       23.19      1.07 o 
  -9   0   9        5.80        9.14      0.74 o 
  -8   0   9        0.57       -0.79      1.09 o 
  -7   0   9       30.08       26.15      1.30 o 
  -6   0   9       15.46       15.13      0.71 o 
  -5   0   9       58.32       53.19      1.21 o 
  -4   0   9      123.93      127.39      2.02 o 
  -3   0   9      109.84      100.43      2.04 o 
  -2   0   9        0.82        0.06      0.57 o 
  -1   0   9        4.37        4.42      0.57 o 
   0   0   9       40.89       37.80      1.54 o 
   1   0   9       45.02       51.24      1.81 o 
   2   0   9       87.26       91.40      2.45 o 
   3   0   9      260.91      266.26      5.09 o 
   4   0   9        0.27        0.48      1.08 o 
   5   0   9        5.77        2.22      1.12 o 
   6   0   9        2.66        3.92      1.48 o 
 -11   1   9       17.38       18.11      0.82 o 
 -10   1   9      102.84      113.29      2.44 o 
  -9   1   9       85.71       92.61      1.99 o 
  -8   1   9      268.12      257.71      4.06 o 
  -7   1   9        2.79        1.72      0.60 o 
  -6   1   9       17.67       15.02      0.76 o 
  -5   1   9       97.46      101.05      1.85 o 
  -4   1   9       24.34       18.50      0.98 o 
  -3   1   9        9.14        9.70      0.80 o 
  -2   1   9      382.30      392.03      5.83 o 
  -1   1   9       60.16       57.42      1.85 o 
   0   1   9       26.25       27.03      1.93 o 
   1   1   9       11.64       10.81      1.07 o 
   2   1   9       45.24       44.61      1.87 o 
   3   1   9      129.86      119.69      3.01 o 
   4   1   9       18.12       15.38      1.60 o 
   5   1   9        0.21       -0.28      1.15 o 
   6   1   9        8.58       11.01      1.80 o 
 -11   2   9        1.93        3.53      0.79 o 
 -10   2   9       25.18       26.21      1.16 o 
  -9   2   9       16.00       13.91      0.87 o 
  -8   2   9       53.39       54.94      1.58 o 
  -7   2   9        4.18        3.25      0.67 o 
  -6   2   9      270.11      250.01      3.56 o 
  -5   2   9      115.40      125.09      3.72 o 
  -4   2   9        2.25        1.65      0.67 o 
  -3   2   9        0.60       -0.40      0.61 o 
  -2   2   9      111.72      110.55      2.31 o 
  -1   2   9      127.79      132.56      3.90 o 
   0   2   9       31.90       28.71      1.51 o 
   1   2   9        1.54        0.81      0.87 o 
   2   2   9       31.57       37.86      2.12 o 
   3   2   9      137.04      145.76      4.28 o 
   4   2   9        4.66        4.29      1.35 o 
   5   2   9        5.12        5.90      1.72 o 
 -11   3   9        1.23        0.67      0.64 o 
 -10   3   9       33.36       32.83      1.34 o 
  -9   3   9        1.55        1.78      0.66 o 
  -8   3   9        2.82        3.32      0.69 o 
  -7   3   9        5.64        5.99      0.64 o 
  -6   3   9        0.02        0.11      0.83 o 
  -5   3   9       78.01       70.25      2.14 o 
  -4   3   9      217.34      198.41      3.50 o 
  -3   3   9        5.27        3.59      0.80 o 
  -2   3   9      142.83      133.23      2.69 o 
  -1   3   9       61.73       63.38      2.98 o 
   0   3   9        1.63        2.05      1.70 o 
   1   3   9        1.16        1.83      0.94 o 
   2   3   9      177.35      202.23      4.37 o 
   3   3   9        5.07        2.62      1.33 o 
   4   3   9        0.01       -0.80      1.77 o 
   5   3   9        3.16        5.94      1.51 o 
 -11   4   9       19.22       17.53      1.03 o 
 -10   4   9       31.83       38.82      1.50 o 
  -9   4   9        8.04        9.27      0.88 o 
  -8   4   9       41.38       40.11      1.50 o 
  -7   4   9      144.43      144.33      2.79 o 
  -6   4   9       57.41       61.20      2.18 o 
  -5   4   9       18.73       17.89      1.31 o 
  -4   4   9       18.80       17.33      1.13 o 
  -3   4   9      326.96      323.78      5.18 o 
  -2   4   9      105.48       97.27      2.76 o 
  -1   4   9      428.58      438.33      9.88 o 
   0   4   9        7.27        5.33      1.45 o 
   1   4   9        0.06        2.40      1.40 o 
   2   4   9       23.67       19.52      1.65 o 
   3   4   9        1.18        2.07      1.46 o 
   4   4   9       18.56       22.00      2.07 o 
 -11   5   9        1.74        2.47      0.75 o 
 -10   5   9        5.89        7.77      0.88 o 
  -9   5   9       10.15       10.34      1.20 o 
  -8   5   9        0.97        1.89      0.74 o 
  -7   5   9       45.52       44.92      1.86 o 
  -6   5   9       18.36       16.01      1.29 o 
  -5   5   9        4.27        2.80      1.13 o 
  -4   5   9      403.51      408.58      6.33 o 
  -3   5   9       83.85       87.06      2.28 o 
  -2   5   9       80.02       76.33      2.55 o 
  -1   5   9        0.07       -0.95      1.85 o 
   0   5   9      346.62      373.61      8.65 o 
   1   5   9        6.17        6.34      1.72 o 
   2   5   9        0.95        3.06      1.56 o 
   3   5   9        5.22        8.72      2.67 o 
 -10   6   9       21.62       22.39      1.26 o 
  -9   6   9        6.81        8.87      1.15 o 
  -8   6   9       34.13       34.44      5.77 o 
  -7   6   9       20.10       17.38      1.36 o 
  -6   6   9        0.05        0.80      0.94 o 
  -5   6   9      107.40      110.51      3.04 o 
  -4   6   9        0.29       -1.19      0.79 o 
  -3   6   9        5.59        5.20      1.18 o 
  -2   6   9        0.11        1.76      1.74 o 
  -1   6   9       19.99       19.33      3.36 o 
   0   6   9       45.25       50.85      3.05 o 
   1   6   9        0.85        3.13      2.37 o 
   2   6   9        1.34        3.74      3.03 o 
 -10   7   9       11.85       18.67      1.48 o 
  -9   7   9       49.71       67.08      3.10 o 
  -8   7   9        9.73       12.42      1.68 o 
  -7   7   9        2.92        4.44      1.08 o 
  -6   7   9        7.22       11.32      1.31 o 
  -5   7   9       14.58       16.81      1.45 o 
  -4   7   9        0.04        0.38      0.90 o 
  -3   7   9       11.21        9.35      1.37 o 
  -2   7   9        7.68       13.44      1.56 o 
  -1   7   9        1.67       -1.50      1.45 o 
   0   7   9       13.82       19.94      2.25 o 
   1   7   9        8.17       11.91      2.09 o 
  -9   8   9       35.37       43.51      2.85 o 
  -8   8   9        7.86        8.12      1.98 o 
  -7   8   9        3.23        7.66      1.24 o 
  -6   8   9       37.95       45.29      2.50 o 
  -5   8   9       17.78       19.33      1.62 o 
  -4   8   9        0.17        1.72      1.25 o 
  -3   8   9        0.05       -1.65      1.10 o 
  -2   8   9       10.96       13.33      1.58 o 
  -1   8   9        0.30        0.00      1.66 o 
   0   8   9        1.83        2.21      1.87 o 
  -8   9   9       10.09       15.61      2.00 o 
  -7   9   9       11.89       14.01      1.55 o 
  -6   9   9       12.69       16.40      1.62 o 
  -5   9   9       40.03       59.69      3.42 o 
  -4   9   9       11.18       11.89      2.50 o 
  -3   9   9        8.22        9.62      1.63 o 
  -2   9   9        0.37       -0.54      1.36 o 
  -2 -16  10       11.85       11.82      2.14 o 
  -1 -16  10       50.81       46.84      3.10 o 
   0 -16  10       61.90       66.27      4.87 o 
   1 -16  10        9.43        7.63      1.86 o 
   2 -16  10        0.05       -0.76      1.53 o 
   3 -16  10        3.94        0.97      1.86 o 
   4 -16  10        1.10       -1.89      1.83 o 
  -4 -15  10        5.27        5.36      2.71 o 
  -3 -15  10        4.15        2.55      1.92 o 
  -2 -15  10        0.42        1.38      1.61 o 
  -1 -15  10      158.95      171.21      6.58 o 
   0 -15  10       41.64       45.55      2.87 o 
   1 -15  10       36.89       40.97      2.71 o 
   2 -15  10        0.83        1.69      1.47 o 
   3 -15  10       42.59       41.81      2.70 o 
   4 -15  10        3.41        4.40      1.52 o 
   5 -15  10        0.22        0.05      1.39 o 
  -5 -14  10        2.42        2.22      1.49 o 
  -4 -14  10        9.57        8.28      2.56 o 
  -3 -14  10       35.23       37.77      2.58 o 
  -2 -14  10        0.02        0.63      1.50 o 
  -1 -14  10       52.72       50.94      3.05 o 
   0 -14  10       10.46       11.02      1.78 o 
   1 -14  10       25.27       25.31      2.14 o 
   2 -14  10       47.29       47.14      2.78 o 
   3 -14  10        9.32       10.88      1.57 o 
   4 -14  10       18.05       21.65      1.91 o 
   5 -14  10        1.48        1.52      1.30 o 
   6 -14  10        1.68        0.64      1.24 o 
  -6 -13  10        0.82        2.35      1.41 o 
  -5 -13  10        0.10        0.46      1.32 o 
  -4 -13  10        6.85        7.91      1.49 o 
  -3 -13  10       15.94       18.86      1.92 o 
  -2 -13  10       72.45       82.02      4.03 o 
  -1 -13  10       20.04       20.34      2.00 o 
   0 -13  10       83.75       75.57      3.24 o 
   1 -13  10       11.27       13.22      1.70 o 
   2 -13  10        0.07        1.98      1.30 o 
   3 -13  10        8.27        7.18      1.20 o 
   4 -13  10       39.27       40.26      2.41 o 
   5 -13  10        1.04        0.43      1.20 o 
   6 -13  10        0.65       -0.36      2.11 o 
   7 -13  10        0.01        0.04      1.58 o 
  -7 -12  10        1.08       -1.49      1.41 o 
  -6 -12  10        2.31        0.64      1.12 o 
  -5 -12  10        4.60        4.66      1.37 o 
  -4 -12  10        9.88        9.03      1.23 o 
  -3 -12  10        0.06       -0.20      1.47 o 
  -2 -12  10      249.81      248.95      6.27 o 
  -1 -12  10       42.47       48.93      2.61 o 
   0 -12  10       19.30       19.48      1.80 o 
   1 -12  10       16.18        8.78      1.46 o 
   2 -12  10       15.17       18.66      1.39 o 
   3 -12  10       24.91       22.34      1.48 o 
   4 -12  10      106.34      116.89      3.76 o 
   5 -12  10        0.71       -1.25      1.12 o 
   6 -12  10        4.14        2.47      2.29 o 
   7 -12  10        2.66        2.61      1.54 o 
  -7 -11  10       43.89       51.88      3.26 o 
  -6 -11  10        2.03       -0.27      0.98 o 
  -5 -11  10        3.90        3.88      1.01 o 
  -4 -11  10       37.07       36.39      2.34 o 
  -3 -11  10       73.66       75.58      2.40 o 
  -2 -11  10       98.77      100.07      3.01 o 
  -1 -11  10      543.31      527.75     11.06 o 
   0 -11  10       14.08       13.87      2.36 o 
   1 -11  10        5.87        6.57      1.06 o 
   2 -11  10       30.14       35.98      3.04 o 
   3 -11  10      119.48      116.38      2.99 o 
   4 -11  10        5.71        2.65      2.26 o 
   5 -11  10       13.42        8.08      2.40 o 
   6 -11  10        6.74        6.80      1.69 o 
   7 -11  10        0.57       -2.04      1.71 o 
  -8 -10  10        6.80        4.37      1.97 o 
  -7 -10  10       22.57       26.46      2.13 o 
  -6 -10  10        0.38        1.86      0.91 o 
  -5 -10  10       13.92       14.18      1.23 o 
  -4 -10  10      147.40      145.20      2.92 o 
  -3 -10  10       35.58       30.89      1.61 o 
  -2 -10  10      305.36      306.82      7.08 o 
  -1 -10  10      158.59      153.75      4.28 o 
   0 -10  10       87.92       82.23      2.99 o 
   1 -10  10        5.83        5.83      1.02 o 
   2 -10  10      151.75      146.49      3.33 o 
   3 -10  10       24.09       19.05      1.31 o 
   4 -10  10        0.00        0.32      1.04 o 
   5 -10  10      131.22      141.78      3.47 o 
   6 -10  10       43.85       41.05      2.85 o 
   7 -10  10        1.11        1.79      1.38 o 
  -9  -9  10       20.97       25.16      2.17 o 
  -8  -9  10       35.03       38.09      3.56 o 
  -7  -9  10        0.06        0.48      1.21 o 
  -6  -9  10        1.73        3.17      0.93 o 
  -5  -9  10       15.33       16.70      1.24 o 
  -4  -9  10       35.43       36.89      1.48 o 
  -3  -9  10      159.61      153.32      3.35 o 
  -2  -9  10        9.48        8.29      1.01 o 
  -1  -9  10       28.89       24.67      2.17 o 
   0  -9  10      216.33      220.32      4.38 o 
   1  -9  10       36.54       29.83      1.52 o 
   2  -9  10       36.94       36.80      1.69 o 
   3  -9  10       12.88       12.61      1.29 o 
   4  -9  10       41.65       34.36      1.94 o 
   5  -9  10       68.08       70.16      2.34 o 
   6  -9  10        9.08        9.24      1.72 o 
   7  -9  10       61.02       62.76      3.20 o 
  -9  -8  10       23.30       24.23      2.04 o 
  -8  -8  10       47.61       52.02      4.68 o 
  -7  -8  10       23.04       23.30      1.84 o 
  -6  -8  10      428.19      432.08      7.54 o 
  -5  -8  10       12.76       11.72      1.10 o 
  -4  -8  10       47.91       45.05      1.78 o 
  -3  -8  10      504.92      484.31      8.08 o 
  -2  -8  10      325.57      308.72      6.68 o 
  -1  -8  10      110.47      111.62      4.35 o 
   0  -8  10      114.90      108.77      2.61 o 
   1  -8  10       35.60       34.39      1.55 o 
   2  -8  10        8.17        7.23      0.95 o 
   3  -8  10      204.20      203.39      4.14 o 
   4  -8  10        1.87        1.18      1.15 o 
   5  -8  10        7.37        7.81      1.07 o 
   6  -8  10        0.01        0.36      1.20 o 
   7  -8  10        0.92       -0.26      1.26 o 
 -10  -7  10       25.58       24.58      1.60 o 
  -9  -7  10        1.42       -0.47      0.83 o 
  -8  -7  10        1.14        1.69      0.85 o 
  -7  -7  10       78.94       84.14      2.22 o 
  -6  -7  10       51.12       52.72      1.74 o 
  -5  -7  10      169.04      168.53      3.76 o 
  -4  -7  10      280.75      280.15      6.14 o 
  -3  -7  10     4274.54     4102.32     53.14 o 
  -2  -7  10      412.53      408.61      6.06 o 
  -1  -7  10       99.70       87.86      2.23 o 
   0  -7  10      841.78      802.78     15.48 o 
   1  -7  10       37.28       39.56      1.63 o 
   2  -7  10        4.31        3.16      0.85 o 
   3  -7  10       91.09       88.18      2.70 o 
   4  -7  10        0.03       -0.24      0.82 o 
   5  -7  10       61.12       65.30      2.21 o 
   6  -7  10       15.21       17.73      1.75 o 
   7  -7  10        4.20        3.49      1.36 o 
 -10  -6  10        1.99        2.42      0.90 o 
  -9  -6  10       16.47       18.73      1.58 o 
  -8  -6  10        7.59        6.98      1.27 o 
  -7  -6  10        3.78        2.20      0.73 o 
  -6  -6  10      161.43      170.33      3.10 o 
  -5  -6  10       12.98       12.43      1.46 o 
  -4  -6  10      474.49      468.00      6.80 o 
  -3  -6  10      557.28      533.51      7.64 o 
  -2  -6  10     1778.56     1756.42     23.18 o 
  -1  -6  10      300.86      292.41      5.11 o 
   0  -6  10      373.50      362.04     12.00 o 
   1  -6  10      508.36      491.20      8.15 o 
   2  -6  10       48.96       48.18      3.30 o 
   3  -6  10      197.37      208.39      7.01 o 
   4  -6  10       11.26        9.63      1.07 o 
   5  -6  10       28.04       26.14      2.12 o 
   6  -6  10        4.53        2.60      1.34 o 
   7  -6  10       27.86       27.50      2.16 o 
 -10  -5  10       21.17       20.22      1.25 o 
  -9  -5  10       39.00       37.46      1.90 o 
  -8  -5  10        7.18        6.30      0.85 o 
  -7  -5  10       33.75       29.28      1.35 o 
  -6  -5  10      364.87      359.83      5.42 o 
  -5  -5  10       90.40       82.52      1.88 o 
  -4  -5  10       90.61       81.58      2.31 o 
  -3  -5  10      817.18      775.36     10.68 o 
  -2  -5  10      657.00      637.84      8.91 o 
  -1  -5  10       10.30        8.19      0.64 o 
   0  -5  10      350.24      319.78      7.32 o 
   1  -5  10      647.90      623.43     10.05 o 
   2  -5  10        2.49        3.57      0.84 o 
   3  -5  10        5.90        5.83      0.82 o 
   4  -5  10      198.15      194.27      4.89 o 
   5  -5  10       15.52       16.25      1.29 o 
   6  -5  10        9.08        9.48      1.49 o 
   7  -5  10        2.78        0.94      1.66 o 
 -11  -4  10        0.16        0.76      0.82 o 
 -10  -4  10        4.80        4.17      0.86 o 
  -9  -4  10       35.40       36.15      1.65 o 
  -8  -4  10        0.02        0.22      0.67 o 
  -7  -4  10        3.05        2.70      0.78 o 
  -6  -4  10      351.10      336.58      5.09 o 
  -5  -4  10        6.68        3.76      0.66 o 
  -4  -4  10      641.50      598.36      8.40 o 
  -3  -4  10        6.44        4.49      0.67 o 
  -2  -4  10        0.27       -0.84      0.56 o 
  -1  -4  10       43.42       47.93      1.64 o 
   0  -4  10       53.47       53.47      1.75 o 
   1  -4  10       21.60       17.25      1.15 o 
   2  -4  10       25.54       27.23      1.38 o 
   3  -4  10       13.76       13.97      1.02 o 
   4  -4  10       87.89       87.70      2.53 o 
   5  -4  10        4.29        3.03      1.85 o 
   6  -4  10        0.45        0.75      1.59 o 
   7  -4  10       47.25       64.57      4.18 o 
 -11  -3  10        0.02       -0.55      0.76 o 
 -10  -3  10        2.24        2.52      0.90 o 
  -9  -3  10        0.68        0.44      0.73 o 
  -8  -3  10       20.21       18.31      2.15 o 
  -7  -3  10      114.06      122.46      2.83 o 
  -6  -3  10      128.90      122.28      2.35 o 
  -5  -3  10        0.08        0.66      0.56 o 
  -4  -3  10       28.95       24.97      1.03 o 
  -3  -3  10       89.59       82.77      1.83 o 
  -2  -3  10       69.44       69.52      1.65 o 
  -1  -3  10       97.44       97.98      2.24 o 
   0  -3  10       24.96       24.92      1.28 o 
   1  -3  10        7.38        5.28      0.89 o 
   2  -3  10       58.83       50.10      1.83 o 
   3  -3  10       39.67       43.88      2.65 o 
   4  -3  10        2.08        1.18      1.05 o 
   5  -3  10        6.13        6.42      1.23 o 
   6  -3  10       38.63       43.34      3.62 o 
   7  -3  10        0.62        2.80      1.91 o 
 -11  -2  10        1.09        1.44      1.19 o 
 -10  -2  10       23.78       27.82      1.46 o 
  -9  -2  10       65.74       62.94      2.41 o 
  -8  -2  10       12.00       10.25      1.06 o 
  -7  -2  10      400.17      401.96      6.95 o 
  -6  -2  10       90.63       84.51      1.86 o 
  -5  -2  10       69.36       62.93      2.40 o 
  -4  -2  10     1083.90     1023.47     14.74 o 
  -3  -2  10       40.45       36.00      1.26 o 
  -2  -2  10        4.91        3.34      0.66 o 
  -1  -2  10      552.05      517.40     15.48 o 
   0  -2  10      102.89      104.33      3.19 o 
   1  -2  10        3.44        0.83      0.79 o 
   2  -2  10      306.71      303.43      5.55 o 
   3  -2  10        3.78        4.68      0.99 o 
   4  -2  10       61.17       61.11      2.66 o 
   5  -2  10        5.30        7.02      1.31 o 
   6  -2  10        2.02        1.66      1.83 o 
 -11  -1  10       15.44       19.51      1.08 o 
 -10  -1  10        0.19        0.20      0.74 o 
  -9  -1  10        7.51        8.00      0.97 o 
  -8  -1  10        0.52        1.26      0.72 o 
  -7  -1  10       99.48       93.79      3.08 o 
  -6  -1  10        8.16        7.76      0.74 o 
  -5  -1  10      376.61      370.56      7.47 o 
  -4  -1  10      103.98       96.86      2.10 o 
  -3  -1  10       32.06       33.85      1.43 o 
  -2  -1  10       16.05       19.11      0.98 o 
  -1  -1  10        5.58        3.89      0.83 o 
   0  -1  10       11.14       13.27      1.09 o 
   1  -1  10       17.86       19.87      1.72 o 
   2  -1  10        4.36        3.33      0.97 o 
   3  -1  10       12.97       15.72      1.29 o 
   4  -1  10        4.10        3.53      1.23 o 
   5  -1  10       22.23       19.51      1.70 o 
   6  -1  10       51.81       69.70      4.46 o 
 -11   0  10        9.03        9.40      0.84 o 
 -10   0  10        7.29        7.97      0.81 o 
  -9   0  10       34.32       37.66      1.41 o 
  -8   0  10        1.99        1.20      0.93 o 
  -7   0  10        0.05       -0.90      0.60 o 
  -6   0  10      147.71      141.96      2.34 o 
  -5   0  10       27.27       25.53      1.31 o 
  -4   0  10      337.15      340.21      5.21 o 
  -3   0  10      100.20       86.60      1.98 o 
  -2   0  10       89.61       87.96      2.66 o 
  -1   0  10       21.49       15.75      1.48 o 
   0   0  10       19.84       14.09      1.55 o 
   1   0  10        0.33       -0.97      0.78 o 
   2   0  10        2.32        2.25      0.96 o 
   3   0  10       20.70       17.05      1.66 o 
   4   0  10       17.20       13.97      1.62 o 
   5   0  10        0.67       -1.04      1.55 o 
   6   0  10        0.24       -1.65      1.38 o 
 -11   1  10       13.06       12.04      0.91 o 
 -10   1  10       18.18       17.09      1.10 o 
  -9   1  10        0.57        1.56      0.65 o 
  -8   1  10       19.09       17.69      0.99 o 
  -7   1  10       69.05       67.09      1.53 o 
  -6   1  10       78.09       71.26      1.81 o 
  -5   1  10       84.35       79.70      2.24 o 
  -4   1  10        6.26        3.49      0.81 o 
  -3   1  10      147.74      142.66      2.76 o 
  -2   1  10       12.87       11.41      0.92 o 
  -1   1  10      187.77      165.85      8.33 o 
   0   1  10       65.28       62.88      3.18 o 
   1   1  10        9.48        9.48      1.13 o 
   2   1  10      104.19      109.25      2.97 o 
   3   1  10       35.11       36.77      2.24 o 
   4   1  10        2.94        0.48      1.27 o 
   5   1  10        4.29        1.27      3.85 o 
 -11   2  10        0.42        0.42      0.68 o 
 -10   2  10        5.54        5.51      0.89 o 
  -9   2  10       29.06       32.54      1.37 o 
  -8   2  10       19.10       15.75      0.99 o 
  -7   2  10        7.63        8.98      0.73 o 
  -6   2  10       17.52       14.40      1.13 o 
  -5   2  10        0.00       -0.36      0.81 o 
  -4   2  10        5.15        4.33      0.82 o 
  -3   2  10       65.47       66.64      2.24 o 
  -2   2  10      159.73      147.60      2.91 o 
  -1   2  10       86.67       83.97      3.15 o 
   0   2  10       20.17       19.18      1.78 o 
   1   2  10        4.96        1.54      1.29 o 
   2   2  10       10.46       11.57      1.33 o 
   3   2  10        6.62        9.94      4.44 o 
   4   2  10        0.02       -0.77      1.34 o 
 -11   3  10        0.02        0.36      0.73 o 
 -10   3  10       12.95       12.70      0.98 o 
  -9   3  10       10.39        9.67      0.91 o 
  -8   3  10       39.78       46.16      1.62 o 
  -7   3  10       10.24       10.45      1.07 o 
  -6   3  10       48.04       45.65      2.11 o 
  -5   3  10      154.58      166.22      3.65 o 
  -4   3  10       37.38       35.62      1.52 o 
  -3   3  10        9.70        8.65      0.96 o 
  -2   3  10      144.01      142.11      3.45 o 
  -1   3  10       12.83       12.04      1.63 o 
   0   3  10       18.78       14.23      2.86 o 
   1   3  10       49.39       49.81      2.82 o 
   2   3  10       76.29       72.96      3.92 o 
   3   3  10        3.65        1.60      1.35 o 
   4   3  10        7.70        9.57      1.70 o 
 -11   4  10        4.21        6.18      0.89 o 
 -10   4  10       16.65       17.21      1.11 o 
  -9   4  10       21.44       21.44      1.19 o 
  -8   4  10       10.11        9.07      1.38 o 
  -7   4  10        1.67        0.94      0.88 o 
  -6   4  10       81.96       81.15      2.48 o 
  -5   4  10       20.62       19.36      1.40 o 
  -4   4  10       42.35       42.45      1.72 o 
  -3   4  10       56.78       54.92      1.87 o 
  -2   4  10       33.88       31.16      3.00 o 
  -1   4  10       37.17       34.84      2.75 o 
   0   4  10       24.34       21.03      2.06 o 
   1   4  10       39.13       42.70      2.72 o 
   2   4  10        5.81       10.56      1.80 o 
   3   4  10        8.79        9.92      2.71 o 
 -10   5  10        0.03       -1.12      0.75 o 
  -9   5  10       54.65       57.61      4.13 o 
  -8   5  10        2.52        5.01      1.28 o 
  -7   5  10        3.66        4.07      1.02 o 
  -6   5  10      152.40      151.25      4.99 o 
  -5   5  10        0.02       -0.70      0.95 o 
  -4   5  10       22.02       22.25      1.37 o 
  -3   5  10        5.71        7.44      1.26 o 
  -2   5  10       51.33       56.11      2.36 o 
  -1   5  10       28.34       28.22      3.20 o 
   0   5  10       67.54       61.86      3.26 o 
   1   5  10        0.87        0.37      1.56 o 
   2   5  10       99.69      108.48      4.29 o 
 -10   6  10        0.01        0.26      1.34 o 
  -9   6  10       14.74       15.82      2.37 o 
  -8   6  10        7.91       11.98      1.66 o 
  -7   6  10        3.09        3.65      1.06 o 
  -6   6  10        8.00        8.27      1.39 o 
  -5   6  10        0.09       -0.21      1.01 o 
  -4   6  10        9.97       15.08      1.26 o 
  -3   6  10        3.24        3.28      1.23 o 
  -2   6  10        0.58        0.29      1.41 o 
  -1   6  10       36.65       40.39      2.80 o 
   0   6  10        0.66       -2.24      1.58 o 
   1   6  10       88.67       96.04      4.19 o 
  -9   7  10        1.33        1.01      1.45 o 
  -8   7  10        2.10        4.68      1.53 o 
  -7   7  10       17.76       16.48      1.50 o 
  -6   7  10       14.02       14.60      1.53 o 
  -5   7  10       10.62        9.83      1.43 o 
  -4   7  10       35.21       38.11      2.16 o 
  -3   7  10        1.74        2.83      1.27 o 
  -2   7  10        5.21        4.29      1.74 o 
  -1   7  10       11.12       10.79      2.01 o 
   0   7  10        7.08        3.43      1.93 o 
  -8   8  10        9.53       13.23      1.94 o 
  -7   8  10       23.30       24.52      3.27 o 
  -6   8  10       36.29       39.45      2.19 o 
  -5   8  10        6.25        7.53      2.38 o 
  -4   8  10       53.35       61.44      2.80 o 
  -3   8  10        1.72        2.98      1.39 o 
  -2   8  10        7.24        8.02      2.05 o 
  -1 -16  11        0.55        1.36      1.97 o 
   0 -16  11        2.84       -2.99      2.00 o 
   1 -16  11       68.18       63.09      3.61 o 
   2 -16  11        1.74        1.23      3.01 o 
   3 -16  11        8.83        6.58      1.80 o 
  -3 -15  11        0.02       -2.13      1.56 o 
  -2 -15  11       57.95       73.95      3.64 o 
  -1 -15  11        0.51       -2.56      3.43 o 
   0 -15  11        5.29        6.10      4.22 o 
   1 -15  11      174.06      175.48      9.08 o 
   2 -15  11       40.31       34.29      2.57 o 
   3 -15  11       56.73       63.10      3.38 o 
   4 -15  11        1.48        0.52      1.39 o 
  -5 -14  11       18.57       21.74      2.14 o 
  -4 -14  11       37.40       39.48      3.50 o 
  -3 -14  11       12.73       11.31      1.91 o 
  -2 -14  11       49.55       43.05      3.48 o 
  -1 -14  11      126.27      122.06      4.36 o 
   0 -14  11       24.05       19.76      2.09 o 
   1 -14  11       55.29       56.35      3.09 o 
   2 -14  11      183.01      199.87      5.71 o 
   3 -14  11        0.47        2.78      1.88 o 
   4 -14  11       17.31       15.72      1.83 o 
   5 -14  11        6.89        4.38      1.49 o 
  -6 -13  11        0.86       -0.02      1.37 o 
  -5 -13  11        8.26        5.51      1.52 o 
  -4 -13  11        1.30        1.35      1.15 o 
  -3 -13  11      111.13      115.00      7.22 o 
  -2 -13  11       76.96       70.98      3.30 o 
  -1 -13  11      171.77      180.44      5.19 o 
   0 -13  11        1.14        1.32      1.68 o 
   1 -13  11        0.71        2.58      2.21 o 
   2 -13  11       55.35       51.15      2.92 o 
   3 -13  11       30.06       30.18      1.77 o 
   4 -13  11       33.91       32.26      3.83 o 
   5 -13  11       46.43       56.73      6.31 o 
   6 -13  11        1.88       -0.32      2.47 o 
  -7 -12  11        7.65        9.36      1.76 o 
  -6 -12  11       32.00       35.21      2.51 o 
  -5 -12  11        0.36       -1.70      1.13 o 
  -4 -12  11        0.02       -0.87      0.94 o 
  -3 -12  11       95.55       95.87      2.96 o 
  -2 -12  11      187.81      180.93      5.10 o 
  -1 -12  11        3.58        3.44      1.45 o 
   0 -12  11       10.63       14.59      1.73 o 
   1 -12  11       10.43        5.34      1.48 o 
   2 -12  11        0.02       -1.03      0.95 o 
   3 -12  11       49.17       51.63      2.22 o 
   4 -12  11       17.02       21.76      1.83 o 
   5 -12  11       10.16       11.79      1.62 o 
   6 -12  11       18.28       21.74      2.70 o 
  -7 -11  11       19.32       14.49      1.84 o 
  -6 -11  11       16.29       17.45      1.45 o 
  -5 -11  11        2.60        1.44      1.04 o 
  -4 -11  11        2.34        2.37      1.02 o 
  -3 -11  11        3.58        0.76      0.93 o 
  -2 -11  11       49.26       50.07      2.63 o 
  -1 -11  11       62.65       55.10      2.71 o 
   0 -11  11      180.83      177.42      4.89 o 
   1 -11  11       62.39       61.87      2.81 o 
   2 -11  11        0.53        1.40      1.22 o 
   3 -11  11        0.14        0.26      1.32 o 
   4 -11  11       48.12       47.39      2.60 o 
   5 -11  11        0.07        0.06      1.01 o 
   6 -11  11       32.09       35.70      2.57 o 
   7 -11  11       10.01       12.58      1.96 o 
  -8 -10  11       71.52       85.93      3.64 o 
  -7 -10  11       10.88       11.50      3.22 o 
  -6 -10  11        0.06        0.12      1.03 o 
  -5 -10  11        0.02        0.26      0.92 o 
  -4 -10  11        0.36       -1.08      0.80 o 
  -3 -10  11       31.52       31.32      1.63 o 
  -2 -10  11      212.82      199.60      7.53 o 
  -1 -10  11       14.85       13.23      1.59 o 
   0 -10  11      190.22      182.76      4.87 o 
   1 -10  11       14.81       14.18      1.24 o 
   2 -10  11       44.65       43.18      3.42 o 
   3 -10  11       20.92       27.65      2.80 o 
   4 -10  11       69.89       66.91      3.67 o 
   5 -10  11        0.45        0.94      1.03 o 
   6 -10  11        0.94        2.20      1.49 o 
   7 -10  11        6.08        6.61      1.72 o 
  -9  -9  11        1.57        2.82      1.51 o 
  -8  -9  11        3.47        7.79      1.56 o 
  -7  -9  11      196.88      199.16      5.47 o 
  -6  -9  11       17.84       15.22      1.27 o 
  -5  -9  11        1.62        1.62      1.06 o 
  -4  -9  11        8.60       10.05      1.36 o 
  -3  -9  11      228.45      226.67      7.35 o 
  -2  -9  11       67.11       62.43      2.94 o 
  -1  -9  11       95.69       89.97      3.11 o 
   0  -9  11        2.59        1.22      1.25 o 
   1  -9  11       99.23       90.46      2.56 o 
   2  -9  11       25.31       26.87      1.60 o 
   3  -9  11        0.07       -0.48      0.84 o 
   4  -9  11       16.94       14.13      1.53 o 
   5  -9  11       31.61       34.21      1.83 o 
   6  -9  11        8.95       10.22      1.72 o 
   7  -9  11        0.98        0.65      1.43 o 
  -9  -8  11       13.68        9.38      1.62 o 
  -8  -8  11      163.79      163.22      4.80 o 
  -7  -8  11       77.10       76.56      2.86 o 
  -6  -8  11      103.34      104.95      2.50 o 
  -5  -8  11       63.17       67.97      2.44 o 
  -4  -8  11      120.34      117.59      2.51 o 
  -3  -8  11        5.22        6.70      1.00 o 
  -2  -8  11       61.84       57.98      2.66 o 
  -1  -8  11      196.75      174.93      4.56 o 
   0  -8  11       91.44       80.93      2.92 o 
   1  -8  11      168.10      174.88      3.92 o 
   2  -8  11        4.48        5.83      1.00 o 
   3  -8  11        6.94        6.67      1.49 o 
   4  -8  11        7.53        9.10      1.13 o 
   5  -8  11       41.98       40.68      1.96 o 
   6  -8  11        1.77        2.53      1.35 o 
   7  -8  11        5.01        3.89      1.48 o 
 -10  -7  11        3.59        6.95      1.12 o 
  -9  -7  11       13.51       14.53      1.28 o 
  -8  -7  11       27.73       31.76      1.84 o 
  -7  -7  11       27.88       22.10      2.07 o 
  -6  -7  11       37.48       35.94      1.73 o 
  -5  -7  11      660.28      643.04     10.62 o 
  -4  -7  11        5.83        7.39      0.88 o 
  -3  -7  11       96.41       97.18      1.99 o 
  -2  -7  11      435.61      420.27      7.80 o 
  -1  -7  11      277.91      252.46      5.95 o 
   0  -7  11      120.43      126.59      3.42 o 
   1  -7  11       63.18       60.15      2.71 o 
   2  -7  11        0.37        1.97      0.86 o 
   3  -7  11       17.18       17.06      1.31 o 
   4  -7  11       51.89       58.12      2.57 o 
   5  -7  11        4.40        4.25      2.05 o 
   6  -7  11        0.87       -1.15      1.26 o 
   7  -7  11        0.03        0.34      2.45 o 
 -10  -6  11       11.05       10.13      1.14 o 
  -9  -6  11       23.60       23.60      1.36 o 
  -8  -6  11       89.50       75.34      2.19 o 
  -7  -6  11       41.07       45.29      2.35 o 
  -6  -6  11       66.72       66.42      2.12 o 
  -5  -6  11        0.04        0.52      0.80 o 
  -4  -6  11       99.77       99.31      1.97 o 
  -3  -6  11        6.65        5.92      0.86 o 
  -2  -6  11      793.45      761.77     11.55 o 
  -1  -6  11      867.55      857.32     16.70 o 
   0  -6  11      895.86      840.79     22.63 o 
   1  -6  11      848.12      823.67     15.13 o 
   2  -6  11       65.37       66.21      2.15 o 
   3  -6  11      261.15      266.82      4.52 o 
   4  -6  11        2.71        1.75      1.08 o 
   5  -6  11       13.01       11.12      1.23 o 
   6  -6  11        1.22        0.56      1.54 o 
   7  -6  11        7.19        9.96      2.20 o 
 -10  -5  11       60.94       64.96      2.15 o 
  -9  -5  11       16.32       18.51      2.15 o 
  -8  -5  11       70.94       70.15      2.26 o 
  -7  -5  11        0.52        1.41      0.68 o 
  -6  -5  11        4.32        4.72      0.89 o 
  -5  -5  11       13.06       16.40      1.15 o 
  -4  -5  11      453.61      427.26      8.61 o 
  -3  -5  11     1016.88      942.15     12.89 o 
  -2  -5  11       70.95       70.31      2.80 o 
  -1  -5  11      912.07      841.91     16.50 o 
   0  -5  11       28.76       26.40      1.84 o 
   1  -5  11      194.90      178.90      3.78 o 
   2  -5  11      340.34      353.23      6.31 o 
   3  -5  11      158.65      160.42      3.86 o 
   4  -5  11      131.31      138.47     10.16 o 
   5  -5  11        6.50       10.64      2.94 o 
   6  -5  11       87.31       95.63      4.91 o 
 -10  -4  11       11.81       20.42      1.41 o 
  -9  -4  11       14.02       18.95      1.44 o 
  -8  -4  11       10.12       11.11      1.08 o 
  -7  -4  11        4.54        4.67      0.75 o 
  -6  -4  11       35.75       36.60      1.37 o 
  -5  -4  11        3.62        5.92      0.88 o 
  -4  -4  11     1180.77     1150.72     15.53 o 
  -3  -4  11      100.79       97.87      2.18 o 
  -2  -4  11        0.17       -1.25      0.83 o 
  -1  -4  11      345.33      311.76      6.98 o 
   0  -4  11      182.85      171.97      7.35 o 
   1  -4  11        0.05        0.11      1.15 o 
   2  -4  11      191.22      181.02      7.22 o 
   3  -4  11        5.95        2.66      0.98 o 
   4  -4  11       22.52       24.61      1.83 o 
   5  -4  11       89.44       98.54      3.76 o 
   6  -4  11        0.01        0.48      1.80 o 
 -11  -3  11       24.43       28.49      1.57 o 
 -10  -3  11       91.26       83.40      2.54 o 
  -9  -3  11       58.06       54.94      2.02 o 
  -8  -3  11       30.13       25.46      1.69 o 
  -7  -3  11       31.07       33.54      1.32 o 
  -6  -3  11      150.18      141.95      2.70 o 
  -5  -3  11       39.65       37.97      1.60 o 
  -4  -3  11        9.06        3.45      1.47 o 
  -3  -3  11      684.08      655.33      9.24 o 
  -2  -3  11       94.98       89.19      2.02 o 
  -1  -3  11       54.84       49.74      2.35 o 
   0  -3  11      450.33      446.84      8.83 o 
   1  -3  11        5.05        3.75      0.92 o 
   2  -3  11      146.97      154.43      3.48 o 
   3  -3  11        0.69       -1.31      1.41 o 
   4  -3  11        9.60        7.91      1.42 o 
   5  -3  11        3.01        4.16      1.62 o 
   6  -3  11        2.62        2.07      1.91 o 
 -11  -2  11       62.79       66.23      2.32 o 
 -10  -2  11       89.37       96.83      5.14 o 
  -9  -2  11       17.75       18.83      1.25 o 
  -8  -2  11        1.88        0.58      0.74 o 
  -7  -2  11      166.14      160.73      3.48 o 
  -6  -2  11      108.39      107.48      2.28 o 
  -5  -2  11      118.07      102.83      2.54 o 
  -4  -2  11     1094.86     1051.78     14.30 o 
  -3  -2  11      592.64      555.63      7.99 o 
  -2  -2  11      123.63      121.88      3.86 o 
  -1  -2  11       10.60        9.11      1.34 o 
   0  -2  11      303.01      312.02      5.72 o 
   1  -2  11       42.59       50.23      2.03 o 
   2  -2  11       33.72       30.37      1.64 o 
   3  -2  11       24.88       25.74      1.89 o 
   4  -2  11        5.59        2.40      1.25 o 
   5  -2  11        0.03       -1.67      1.11 o 
   6  -2  11        0.71       -1.36      1.89 o 
 -11  -1  11        0.11       -1.34      1.52 o 
 -10  -1  11        7.05        7.59      1.77 o 
  -9  -1  11        7.86        5.36      0.92 o 
  -8  -1  11        1.57        1.23      0.81 o 
  -7  -1  11        0.02        0.16      0.63 o 
  -6  -1  11       13.56       13.19      1.09 o 
  -5  -1  11      291.81      272.60      5.09 o 
  -4  -1  11       69.39       61.28      1.76 o 
  -3  -1  11        4.75        2.35      0.75 o 
  -2  -1  11       35.17       33.83      1.35 o 
  -1  -1  11       90.98       93.79      3.18 o 
   0  -1  11      130.09      129.60      3.90 o 
   1  -1  11        0.69       -0.16      1.08 o 
   2  -1  11        3.53        5.22      1.06 o 
   3  -1  11      204.71      209.34      5.41 o 
   4  -1  11        1.72        2.11      1.35 o 
   5  -1  11        0.13       -1.47      1.22 o 
 -11   0  11        3.93        2.86      0.86 o 
 -10   0  11       39.22       48.60      1.76 o 
  -9   0  11       90.29       92.18      2.20 o 
  -8   0  11        1.53        2.63      0.72 o 
  -7   0  11       25.20       23.72      1.12 o 
  -6   0  11       46.84       47.13      2.14 o 
  -5   0  11        6.87        8.34      1.03 o 
  -4   0  11      342.37      324.68      5.12 o 
  -3   0  11       50.16       48.04      1.61 o 
  -2   0  11        1.69        0.31      0.87 o 
  -1   0  11      175.23      176.80      4.77 o 
   0   0  11        0.02       -0.83      1.14 o 
   1   0  11       19.66       16.51      1.35 o 
   2   0  11       44.19       43.71      2.05 o 
   3   0  11        0.82       -1.73      1.16 o 
   4   0  11        3.66        1.74      1.38 o 
   5   0  11        1.05       -0.52      1.25 o 
 -11   1  11       27.44       29.78      1.33 o 
 -10   1  11        0.13        0.37      0.72 o 
  -9   1  11        7.48        8.47      1.34 o 
  -8   1  11       35.76       38.78      1.51 o 
  -7   1  11       24.62       24.20      1.61 o 
  -6   1  11        4.70        1.61      0.86 o 
  -5   1  11      781.96      786.97     11.07 o 
  -4   1  11       56.32       49.55      1.71 o 
  -3   1  11       50.04       47.97      1.68 o 
  -2   1  11        4.27        4.02      1.28 o 
  -1   1  11        1.76        2.33      1.21 o 
   0   1  11        0.91       -1.80      1.20 o 
   1   1  11       41.75       37.30      2.40 o 
   2   1  11        5.11       11.79      1.34 o 
   3   1  11        7.82        8.47      1.52 o 
   4   1  11        4.25        3.50      1.52 o 
 -11   2  11        0.04       -0.30      0.73 o 
 -10   2  11       21.22       25.59      1.29 o 
  -9   2  11       16.43       21.03      2.06 o 
  -8   2  11       36.29       34.70      2.23 o 
  -7   2  11        0.93        0.64      0.85 o 
  -6   2  11        2.76        1.62      0.91 o 
  -5   2  11      230.95      223.38      3.97 o 
  -4   2  11       33.92       37.57      1.59 o 
  -3   2  11       19.13       21.28      1.61 o 
  -2   2  11       34.92       32.99      2.21 o 
  -1   2  11        0.75        0.67      1.25 o 
   0   2  11        3.25        2.96      1.38 o 
   1   2  11        9.07        7.82      1.73 o 
   2   2  11       12.26       14.18      1.89 o 
   3   2  11        1.08       -0.90      1.28 o 
 -10   3  11        6.23        5.15      1.09 o 
  -9   3  11        0.08        0.55      0.88 o 
  -8   3  11        6.08        9.56      1.47 o 
  -7   3  11       41.27       53.85      2.09 o 
  -6   3  11       20.94       19.54      1.87 o 
  -5   3  11      258.05      271.79      4.67 o 
  -4   3  11       90.16       93.01      2.37 o 
  -3   3  11       30.48       37.09      1.90 o 
  -2   3  11        0.07        0.94      1.21 o 
  -1   3  11       33.38       24.70      2.16 o 
   0   3  11        5.52        7.60      1.68 o 
   1   3  11        4.20        4.29      3.98 o 
   2   3  11        0.41        0.92      1.54 o 
   3   3  11       33.75       38.98      3.86 o 
 -10   4  11        4.12        2.64      1.01 o 
  -9   4  11        4.43        5.01      2.20 o 
  -8   4  11        7.44        8.29      1.49 o 
  -7   4  11        0.23        1.63      1.70 o 
  -6   4  11       22.87       20.30      2.11 o 
  -5   4  11        5.70        5.52      1.74 o 
  -4   4  11       53.86       57.76      2.62 o 
  -3   4  11       41.56       42.58      2.14 o 
  -2   4  11        5.08        5.11      1.54 o 
  -1   4  11       18.63       22.21      2.18 o 
   0   4  11       32.43       37.18      2.66 o 
   1   4  11        1.74       -0.68      1.68 o 
   2   4  11       12.55       12.08      2.02 o 
 -10   5  11        5.49        5.80      1.55 o 
  -9   5  11        9.10        7.09      1.96 o 
  -8   5  11        0.82        1.53      1.52 o 
  -7   5  11        3.95        2.99      1.17 o 
  -6   5  11       35.67       30.37      1.88 o 
  -5   5  11       56.90       61.71      2.18 o 
  -4   5  11       11.56       12.08      1.65 o 
  -3   5  11       15.75       15.21      1.56 o 
  -2   5  11       20.43       19.00      2.11 o 
  -1   5  11        9.93       10.65      1.90 o 
   0   5  11        0.98        0.30      2.90 o 
   1   5  11        1.26        0.81      2.44 o 
  -9   6  11        0.81        1.93      1.50 o 
  -8   6  11        5.64       10.07      2.53 o 
  -7   6  11        0.37        0.43      1.08 o 
  -6   6  11      113.09      125.30      3.50 o 
  -5   6  11        1.18        0.96      1.14 o 
  -4   6  11        0.29       -1.18      1.19 o 
  -3   6  11       22.67       26.19      2.37 o 
  -2   6  11        0.06       -0.62      1.51 o 
  -1   6  11        3.99        3.71      1.79 o 
   0   6  11       37.56       35.45      2.88 o 
  -8   7  11       28.16       32.18      2.51 o 
  -7   7  11        0.85       -0.08      1.19 o 
  -6   7  11       22.08       24.88      1.86 o 
  -5   7  11        4.71        4.34      1.76 o 
  -4   7  11        1.35       -1.14      1.32 o 
  -3   7  11       19.20       21.07      2.31 o 
  -2   7  11        2.11        2.07      1.73 o 
  -1 -16  12        6.07        5.96      1.96 o 
   0 -16  12        7.83       11.20      2.11 o 
   1 -16  12        0.21       -0.36      1.66 o 
   2 -16  12       87.32      104.33      4.38 o 
  -3 -15  12        4.33       10.68      1.99 o 
  -2 -15  12       12.98       10.63      2.00 o 
  -1 -15  12       25.70       24.61      2.46 o 
   0 -15  12       19.88       13.56      2.08 o 
   1 -15  12       19.44       17.93      2.21 o 
   2 -15  12        6.05        2.69      1.65 o 
   3 -15  12        6.42        7.41      1.81 o 
   4 -15  12        8.59       10.44      2.58 o 
  -4 -14  12        0.00       -0.67      2.62 o 
  -3 -14  12       16.24       17.08      2.09 o 
  -2 -14  12        1.04       -1.72      3.33 o 
  -1 -14  12       40.91       37.26      2.70 o 
   0 -14  12       38.34       42.82      3.67 o 
   1 -14  12       57.79       55.57      3.18 o 
   2 -14  12        0.22       -0.29      1.51 o 
   3 -14  12       13.55       17.88      2.08 o 
   4 -14  12       26.32       27.66      2.26 o 
  -5 -13  12       12.87       16.86      2.54 o 
  -4 -13  12        0.03        0.56      1.45 o 
  -3 -13  12        4.03        2.46      1.45 o 
  -2 -13  12       17.57       17.80      1.99 o 
  -1 -13  12       58.69       56.27      3.06 o 
   0 -13  12       53.64       44.47      3.87 o 
   1 -13  12      110.55      109.14      4.69 o 
   2 -13  12       73.98       70.07      3.37 o 
   3 -13  12        9.02       11.43      1.39 o 
   4 -13  12       14.75       11.61      1.75 o 
   5 -13  12        0.82       -1.16      2.01 o 
  -6 -12  12       19.35       20.02      1.98 o 
  -5 -12  12      174.86      173.78      6.29 o 
  -4 -12  12        9.30       13.72      1.83 o 
  -3 -12  12       10.49        9.14      1.62 o 
  -2 -12  12        8.00        6.94      1.57 o 
  -1 -12  12        2.68        2.75      1.39 o 
   0 -12  12       16.86       17.53      1.90 o 
   1 -12  12       36.00       34.20      2.38 o 
   2 -12  12      240.65      239.91      6.22 o 
   3 -12  12        7.38        3.67      1.15 o 
   4 -12  12       33.57       34.67      5.68 o 
   5 -12  12       30.79       32.23      1.97 o 
  -7 -11  12        0.08       -1.95      1.30 o 
  -6 -11  12       27.12       27.51      2.26 o 
  -5 -11  12       51.02       53.07      4.73 o 
  -4 -11  12       12.12       13.75      1.32 o 
  -3 -11  12       50.46       51.81      2.50 o 
  -2 -11  12      290.70      278.24      6.82 o 
  -1 -11  12        0.03        0.28      1.63 o 
   0 -11  12       57.58       51.53      2.72 o 
   1 -11  12      275.25      264.95     11.28 o 
   2 -11  12       35.63       36.25      1.89 o 
   3 -11  12       60.44       65.82      2.93 o 
   4 -11  12       12.25       15.68      1.73 o 
   5 -11  12       48.51       60.36      3.22 o 
   6 -11  12        4.42        3.73      1.71 o 
  -8 -10  12        0.04        0.04      1.40 o 
  -7 -10  12        5.59        5.93      1.51 o 
  -6 -10  12       15.68       15.02      2.63 o 
  -5 -10  12       19.85       20.42      1.73 o 
  -4 -10  12       93.94      102.26      2.86 o 
  -3 -10  12       12.42       10.86      1.21 o 
  -2 -10  12      120.15      119.27      3.84 o 
  -1 -10  12        0.47        0.34      1.20 o 
   0 -10  12       10.30        6.19      1.41 o 
   1 -10  12      108.82       98.48      3.53 o 
   2 -10  12        3.74        3.79      1.09 o 
   3 -10  12       71.69       73.32      2.49 o 
   4 -10  12        4.07        4.52      1.37 o 
   5 -10  12        2.11        0.97      1.14 o 
   6 -10  12        7.26       11.54      2.29 o 
  -8  -9  12       12.03       12.90      1.81 o 
  -7  -9  12       36.76       35.99      2.12 o 
  -6  -9  12        0.13        0.19      1.08 o 
  -5  -9  12      140.71      148.20      7.56 o 
  -4  -9  12      155.04      160.28      3.61 o 
  -3  -9  12       84.68       81.39      2.46 o 
  -2  -9  12        2.38        2.53      1.16 o 
  -1  -9  12       44.73       42.67      2.74 o 
   0  -9  12       11.90       13.85      1.59 o 
   1  -9  12      138.94      123.85      3.22 o 
   2  -9  12       15.80       18.19      1.38 o 
   3  -9  12       18.50       21.59      2.12 o 
   4  -9  12        8.50        8.26      1.76 o 
   5  -9  12       47.08       58.01      2.41 o 
   6  -9  12       10.15       13.71      1.86 o 
  -9  -8  12       16.74       14.27      1.58 o 
  -8  -8  12        3.33        3.52      1.41 o 
  -7  -8  12       82.95       87.01      2.61 o 
  -6  -8  12       44.17       37.99      1.87 o 
  -5  -8  12        5.90        7.22      1.32 o 
  -4  -8  12      207.27      186.07      3.48 o 
  -3  -8  12       14.34       11.66      1.05 o 
  -2  -8  12      476.84      456.89      8.40 o 
  -1  -8  12       62.94       60.62      2.68 o 
   0  -8  12       59.73       51.65      2.55 o 
   1  -8  12       99.25      101.67      3.32 o 
   2  -8  12       36.92       41.69      1.91 o 
   3  -8  12        0.21       -1.33      0.89 o 
   4  -8  12        7.22        8.09      1.72 o 
   5  -8  12        0.69        0.78      1.04 o 
   6  -8  12       11.95       12.86      1.85 o 
  -9  -7  12        1.86        3.59      1.59 o 
  -8  -7  12        0.01        1.48      2.77 o 
  -7  -7  12       23.83       26.34      1.97 o 
  -6  -7  12       41.71       37.31      1.78 o 
  -5  -7  12      117.38      122.50      3.02 o 
  -4  -7  12        8.00        8.42      0.92 o 
  -3  -7  12      197.87      202.66      3.59 o 
  -2  -7  12       36.74       33.33      2.18 o 
  -1  -7  12      120.31      124.52      3.77 o 
   0  -7  12       78.62       67.50      3.09 o 
   1  -7  12        6.41        3.56      1.01 o 
   2  -7  12       32.48       30.38      1.62 o 
   3  -7  12       27.83       31.15      1.71 o 
   4  -7  12       32.70       34.82      2.82 o 
   5  -7  12       17.78       17.37      1.46 o 
   6  -7  12        2.75       -0.48      1.86 o 
 -10  -6  12       14.81       16.15      1.40 o 
  -9  -6  12       50.13       54.69      2.82 o 
  -8  -6  12      144.50      131.17      4.14 o 
  -7  -6  12        3.25        3.64      0.92 o 
  -6  -6  12       79.63       77.41      2.32 o 
  -5  -6  12       88.30       88.41      2.89 o 
  -4  -6  12      542.16      508.60      7.49 o 
  -3  -6  12       40.79       46.09      1.62 o 
  -2  -6  12      238.25      224.95      4.74 o 
  -1  -6  12       51.44       39.84      4.10 o 
   0  -6  12        6.21       12.03      1.50 o 
   1  -6  12      660.07      669.82     13.77 o 
   2  -6  12      212.23      215.60      6.21 o 
   3  -6  12       99.81      101.15      2.51 o 
   4  -6  12        0.25       -0.78      1.11 o 
   5  -6  12       28.50       32.18      4.46 o 
   6  -6  12        7.81       13.27      2.40 o 
 -10  -5  12        0.89        4.27      1.51 o 
  -9  -5  12       18.24       21.39      1.46 o 
  -8  -5  12      145.35      149.44      5.55 o 
  -7  -5  12       28.66       26.62      1.44 o 
  -6  -5  12        0.52       -0.05      0.80 o 
  -5  -5  12       13.52       13.02      1.39 o 
  -4  -5  12       29.40       29.85      1.69 o 
  -3  -5  12      601.87      586.96      9.08 o 
  -2  -5  12      118.48      103.92      3.57 o 
  -1  -5  12        5.57        4.83      1.24 o 
   0  -5  12      122.96      108.53      3.52 o 
   1  -5  12      139.40      147.56      4.32 o 
   2  -5  12      169.15      156.08      4.80 o 
   3  -5  12       18.19       17.29      1.42 o 
   4  -5  12      280.07      303.78      7.11 o 
   5  -5  12        7.67        8.06      1.51 o 
   6  -5  12       50.73       51.09      4.13 o 
 -10  -4  12        0.96        0.02      1.06 o 
  -9  -4  12       12.46       14.05      1.25 o 
  -8  -4  12       37.99       33.29      1.75 o 
  -7  -4  12       65.79       63.97      3.52 o 
  -6  -4  12       14.26       14.09      1.15 o 
  -5  -4  12       39.80       40.80      1.74 o 
  -4  -4  12       73.20       68.96      1.85 o 
  -3  -4  12      139.66      135.42      2.72 o 
  -2  -4  12        0.01        0.78      1.05 o 
  -1  -4  12        3.27        4.01      1.20 o 
   0  -4  12       49.09       43.04      2.28 o 
   1  -4  12        2.85       -0.38      0.91 o 
   2  -4  12      165.79      177.12      5.33 o 
   3  -4  12       25.58       26.87      2.08 o 
   4  -4  12       24.85       23.62      1.99 o 
   5  -4  12       40.23       37.57      2.45 o 
 -10  -3  12        0.09       -0.83      0.92 o 
  -9  -3  12       26.21       25.68      1.52 o 
  -8  -3  12      320.42      310.06      5.87 o 
  -7  -3  12       13.54       14.69      1.16 o 
  -6  -3  12       36.98       29.18      1.49 o 
  -5  -3  12       14.07       14.87      1.17 o 
  -4  -3  12      126.35      109.60      2.72 o 
  -3  -3  12       18.36       15.91      1.04 o 
  -2  -3  12      148.02      149.77      4.23 o 
  -1  -3  12      143.80      130.70      3.93 o 
   0  -3  12        0.49        0.26      1.15 o 
   1  -3  12        2.39        1.31      1.19 o 
   2  -3  12       46.69       49.83      2.14 o 
   3  -3  12       15.98       14.88      1.63 o 
   4  -3  12        0.90       -1.33      2.05 o 
   5  -3  12       32.42       34.17      2.27 o 
 -10  -2  12       12.43       13.38      1.26 o 
  -9  -2  12       58.52       52.58      2.09 o 
  -8  -2  12       33.23       35.34      1.79 o 
  -7  -2  12      135.08      122.38      2.94 o 
  -6  -2  12        2.79        2.49      0.88 o 
  -5  -2  12       38.24       33.27      1.62 o 
  -4  -2  12      336.67      339.52      5.47 o 
  -3  -2  12       25.85       18.44      1.10 o 
  -2  -2  12      615.51      582.58     11.99 o 
  -1  -2  12      185.58      166.19      6.77 o 
   0  -2  12      198.80      180.22      4.92 o 
   1  -2  12        1.55        2.09      1.30 o 
   2  -2  12        3.47        2.40      1.04 o 
   3  -2  12        5.28        4.18      1.39 o 
   4  -2  12        3.39        1.42      1.37 o 
   5  -2  12        4.39        5.20      1.77 o 
 -10  -1  12        0.02       -1.01      0.71 o 
  -9  -1  12        0.02        0.48      0.99 o 
  -8  -1  12        9.32       11.14      1.46 o 
  -7  -1  12       54.33       58.08      2.10 o 
  -6  -1  12       37.54       35.04      1.69 o 
  -5  -1  12      158.14      157.51      3.52 o 
  -4  -1  12       75.84       76.35      2.08 o 
  -3  -1  12       10.48       11.02      0.98 o 
  -2  -1  12      283.90      265.09      6.38 o 
  -1  -1  12       58.66       56.86      2.76 o 
   0  -1  12      219.75      210.46      5.56 o 
   1  -1  12       95.03       95.30      3.71 o 
   2  -1  12       43.76       55.43      2.34 o 
   3  -1  12       11.78       18.70      1.87 o 
   4  -1  12        0.03       -0.50      1.33 o 
 -10   0  12       58.99       69.46      2.06 o 
  -9   0  12       11.95       12.72      1.05 o 
  -8   0  12       48.04       47.31      2.55 o 
  -7   0  12       61.63       65.17      2.18 o 
  -6   0  12       50.27       43.73      1.90 o 
  -5   0  12       30.76       29.58      1.38 o 
  -4   0  12      307.08      311.51      5.07 o 
  -3   0  12       54.50       56.74      1.83 o 
  -2   0  12       54.93       47.95      2.57 o 
  -1   0  12      121.21      116.20      3.86 o 
   0   0  12        6.16        3.24      1.70 o 
   1   0  12       16.74       14.33      2.60 o 
   2   0  12       24.23       23.03      2.72 o 
   3   0  12        9.39       10.01      1.71 o 
   4   0  12        2.09        0.26      1.45 o 
 -10   1  12       23.68       23.63      1.31 o 
  -9   1  12        1.19       -0.43      1.15 o 
  -8   1  12        7.42        7.88      2.61 o 
  -7   1  12        6.32        6.32      1.04 o 
  -6   1  12       89.53       94.92      3.00 o 
  -5   1  12      296.42      296.67      4.96 o 
  -4   1  12       81.62       92.63      3.39 o 
  -3   1  12        0.77        0.09      1.25 o 
  -2   1  12       40.35       34.32      2.62 o 
  -1   1  12        5.91        1.90      1.36 o 
   0   1  12        1.97        1.72      1.39 o 
   1   1  12        0.89        1.19      1.63 o 
   2   1  12       23.91       28.62      2.37 o 
   3   1  12        3.17       -0.04      2.29 o 
 -10   2  12        3.51        5.28      1.19 o 
  -9   2  12       58.41       64.38      3.09 o 
  -8   2  12       21.29       21.86      1.92 o 
  -7   2  12       18.08       13.44      1.34 o 
  -6   2  12       60.03       61.74      2.32 o 
  -5   2  12       63.73       68.08      2.10 o 
  -4   2  12        4.09        3.40      1.01 o 
  -3   2  12       22.99       23.73      2.34 o 
  -2   2  12        0.59       -0.70      1.25 o 
  -1   2  12       22.43       17.82      2.00 o 
   0   2  12        1.01        1.47      1.46 o 
   1   2  12        0.63       -1.20      1.43 o 
   2   2  12        3.85        8.13      1.76 o 
 -10   3  12       31.86       29.30      2.25 o 
  -9   3  12       55.97       68.49      3.24 o 
  -8   3  12        1.82        6.32      1.45 o 
  -7   3  12        3.23        3.61      1.09 o 
  -6   3  12        1.09        3.67      1.12 o 
  -5   3  12      249.52      256.45      4.59 o 
  -4   3  12        2.66        1.83      0.94 o 
  -3   3  12        6.89        5.33      1.56 o 
  -2   3  12       31.92       35.19      2.48 o 
  -1   3  12        7.33        4.76      1.61 o 
   0   3  12       19.01       19.73      2.18 o 
   1   3  12        8.23        9.63      1.90 o 
  -9   4  12        0.03       -1.92      1.28 o 
  -8   4  12       11.39       13.73      1.83 o 
  -7   4  12        1.77        1.31      1.08 o 
  -6   4  12      142.19      158.00      3.92 o 
  -5   4  12       54.99       55.03      2.13 o 
  -4   4  12        3.73        0.49      1.13 o 
  -3   4  12       18.37       19.81      3.73 o 
  -2   4  12       10.40       14.62      3.56 o 
  -1   4  12        0.03        0.93      1.67 o 
   0   4  12        5.55        8.00      2.07 o 
  -9   5  12        2.20        0.85      1.48 o 
  -8   5  12        5.78        7.28      2.01 o 
  -7   5  12        3.12        1.82      1.17 o 
  -6   5  12       22.79       23.60      1.79 o 
  -5   5  12       72.75       77.26      2.97 o 
  -4   5  12        0.68       -1.10      1.23 o 
  -3   5  12        0.43       -0.38      1.50 o 
  -2   5  12       21.34       15.47      3.18 o 
  -1   5  12        0.24       -1.59      2.83 o 
  -7   6  12       12.42        8.41      1.41 o 
  -6   6  12       22.77       24.20      1.84 o 
  -5   6  12       45.23       55.14      4.71 o 
  -4   6  12        1.36        0.76      1.37 o 
  -3   6  12        4.37        2.22      1.75 o 
  -2 -15  13       17.23       19.68      2.34 o 
  -1 -15  13       44.70       51.53      3.26 o 
   0 -15  13       25.26       21.86      2.39 o 
   1 -15  13        4.42        5.22      1.86 o 
   2 -15  13        7.85        6.92      1.92 o 
  -4 -14  13       14.87       18.21      2.16 o 
  -3 -14  13        3.21        6.76      1.74 o 
  -2 -14  13        8.96       10.58      1.93 o 
  -1 -14  13       24.99       24.22      2.37 o 
   0 -14  13       26.26       25.52      2.41 o 
   1 -14  13        8.81       11.99      1.91 o 
   2 -14  13       62.01       65.92      3.43 o 
   3 -14  13        2.66        4.07      1.61 o 
  -5 -13  13       10.15       12.29      1.85 o 
  -4 -13  13       22.02       23.74      2.22 o 
  -3 -13  13       54.70       58.54      3.21 o 
  -2 -13  13        5.01        6.80      1.74 o 
  -1 -13  13       10.04        7.08      1.74 o 
   0 -13  13       57.96       65.99      3.31 o 
   1 -13  13       29.11       23.45      2.20 o 
   2 -13  13       17.57       20.09      2.16 o 
   3 -13  13        6.66        4.27      1.69 o 
   4 -13  13        0.19        1.54      1.40 o 
  -6 -12  13       55.10       68.04      3.19 o 
  -5 -12  13        0.25        0.10      1.33 o 
  -4 -12  13       49.48       52.49      3.09 o 
  -3 -12  13       30.22       30.92      2.33 o 
  -2 -12  13        4.67        4.01      1.50 o 
  -1 -12  13       44.35       50.05      2.91 o 
   0 -12  13      108.41      110.33      4.01 o 
   1 -12  13       27.38       21.49      2.15 o 
   2 -12  13       38.36       39.97      3.75 o 
   3 -12  13       78.85       86.14      3.03 o 
   4 -12  13        0.03        0.65      1.38 o 
   5 -12  13       18.46       14.70      1.91 o 
  -7 -11  13       19.63       24.56      2.34 o 
  -6 -11  13        5.21        6.46      1.47 o 
  -5 -11  13        0.08       -1.11      1.36 o 
  -4 -11  13      108.14      109.00      3.10 o 
  -3 -11  13        7.22       10.44      1.63 o 
  -2 -11  13      117.80      110.95      3.89 o 
  -1 -11  13       41.49       40.13      6.08 o 
   0 -11  13       43.83       42.29      2.63 o 
   1 -11  13        0.02        0.20      1.34 o 
   2 -11  13       12.46       10.80      1.70 o 
   3 -11  13       98.65      101.91      3.14 o 
   4 -11  13        0.82        0.63      1.61 o 
   5 -11  13       34.83       36.57      2.42 o 
  -8 -10  13       14.91       19.08      2.67 o 
  -7 -10  13        3.26        3.77      1.59 o 
  -6 -10  13       29.80       34.36      4.27 o 
  -5 -10  13       43.23       39.06      2.36 o 
  -4 -10  13        4.55        5.84      1.14 o 
  -3 -10  13       30.12       33.17      5.14 o 
  -2 -10  13      158.03      155.90      4.63 o 
  -1 -10  13      129.65      124.50      4.07 o 
   0 -10  13        9.81       10.78      1.64 o 
   1 -10  13      138.57      144.98      4.49 o 
   2 -10  13        3.21        2.19      1.54 o 
   3 -10  13       19.93       19.18      1.57 o 
   4 -10  13       14.98       11.98      1.66 o 
   5 -10  13        5.17        6.41      1.75 o 
  -8  -9  13        6.99        8.76      2.07 o 
  -7  -9  13       58.63       60.01      2.69 o 
  -6  -9  13      133.67      131.94      3.97 o 
  -5  -9  13       53.01       56.10      3.28 o 
  -4  -9  13        7.06        6.97      1.16 o 
  -3  -9  13       25.68       31.22      1.68 o 
  -2  -9  13      150.13      150.11      4.45 o 
  -1  -9  13       34.71       31.38      2.31 o 
   0  -9  13        0.02        1.41      1.29 o 
   1  -9  13      209.63      196.24      5.35 o 
   2  -9  13        2.69        1.41      1.08 o 
   3  -9  13       21.02       21.37      1.60 o 
   4  -9  13       54.74       61.31      2.59 o 
   5  -9  13        4.84        6.29      1.31 o 
  -9  -8  13        0.00        1.24      1.44 o 
  -8  -8  13        7.75        6.33      2.68 o 
  -7  -8  13        2.88        3.54      1.13 o 
  -6  -8  13      100.34      115.68      3.09 o 
  -5  -8  13       11.26       11.15      1.25 o 
  -4  -8  13        4.97        3.01      0.87 o 
  -3  -8  13      103.22      103.81      2.45 o 
  -2  -8  13        3.91        5.82      1.39 o 
  -1  -8  13       19.76       19.27      1.80 o 
   0  -8  13      517.09      487.74     10.51 o 
   1  -8  13       53.48       57.85      2.88 o 
   2  -8  13       15.62       16.07      1.43 o 
   3  -8  13        2.30        2.06      2.24 o 
   4  -8  13       81.63       99.38      3.09 o 
   5  -8  13        0.42        0.87      1.13 o 
  -9  -7  13        5.10        5.88      1.54 o 
  -8  -7  13       19.72       21.53      1.94 o 
  -7  -7  13       98.31      107.15      2.92 o 
  -6  -7  13        1.12        2.22      0.96 o 
  -5  -7  13      164.16      163.48      3.69 o 
  -4  -7  13      320.27      302.57      4.98 o 
  -3  -7  13       29.64       28.54      1.38 o 
  -2  -7  13        0.10        0.80      1.81 o 
  -1  -7  13        2.52        2.88      1.26 o 
   0  -7  13       75.82       62.10      2.93 o 
   1  -7  13      146.30      130.88      4.12 o 
   2  -7  13        0.02       -0.67      0.95 o 
   3  -7  13       35.20       35.51      2.28 o 
   4  -7  13        9.00        8.91      1.61 o 
   5  -7  13       51.15       59.35      2.98 o 
  -9  -6  13        9.99       12.44      1.67 o 
  -8  -6  13       22.62       24.77      2.00 o 
  -7  -6  13      147.35      143.95      3.41 o 
  -6  -6  13       14.45       11.68      1.17 o 
  -5  -6  13       62.12       65.36      2.23 o 
  -4  -6  13        0.62       -0.52      0.74 o 
  -3  -6  13       10.60        9.89      0.97 o 
  -2  -6  13       35.26       34.70      2.15 o 
  -1  -6  13      160.41      163.62      9.36 o 
   0  -6  13      225.09      201.12      7.13 o 
   1  -6  13       11.21        7.76      1.50 o 
   2  -6  13        9.01       10.51      1.27 o 
   3  -6  13       10.51        8.89      1.51 o 
   4  -6  13      182.82      195.50      5.36 o 
   5  -6  13       12.06        6.41      1.57 o 
 -10  -5  13        0.64        1.23      1.31 o 
  -9  -5  13        1.29        0.10      1.26 o 
  -8  -5  13        6.15        7.43      2.50 o 
  -7  -5  13       46.81       45.83      1.95 o 
  -6  -5  13       26.34       27.37      1.55 o 
  -5  -5  13       12.57       13.81      1.22 o 
  -4  -5  13        7.51        7.48      0.91 o 
  -3  -5  13       13.11       12.55      1.16 o 
  -2  -5  13        7.91        5.59      1.31 o 
  -1  -5  13      189.85      196.96     11.03 o 
   0  -5  13       28.45       23.35      1.97 o 
   1  -5  13        2.11        1.77      1.74 o 
   2  -5  13       89.07      101.19      3.77 o 
   3  -5  13       13.76       16.08      1.78 o 
   4  -5  13        1.02       -0.79      1.36 o 
   5  -5  13       10.83       10.44      1.68 o 
 -10  -4  13       10.72       12.94      1.71 o 
  -9  -4  13       55.32       57.82      2.94 o 
  -8  -4  13       66.47       58.55      2.87 o 
  -7  -4  13        0.24        0.72      0.91 o 
  -6  -4  13      129.53      130.15      3.41 o 
  -5  -4  13       68.19       58.01      2.12 o 
  -4  -4  13        2.46        1.53      1.01 o 
  -3  -4  13       73.75       75.09      2.96 o 
  -2  -4  13        8.74        5.75      1.33 o 
  -1  -4  13       35.42       32.73      2.19 o 
   0  -4  13      124.04      111.25      3.80 o 
   1  -4  13       41.28       36.75      2.36 o 
   2  -4  13        6.34        8.63      1.28 o 
   3  -4  13        0.08        0.85      1.28 o 
   4  -4  13       33.31       33.87      2.35 o 
 -10  -3  13       36.09       34.55      1.84 o 
  -9  -3  13       45.77       53.83      2.83 o 
  -8  -3  13        6.26        7.82      1.42 o 
  -7  -3  13      127.28      126.99      4.89 o 
  -6  -3  13      373.24      346.25      6.37 o 
  -5  -3  13       41.85       40.86      1.86 o 
  -4  -3  13       29.35       20.28      1.31 o 
  -3  -3  13       83.39       87.17      2.55 o 
  -2  -3  13       24.47       23.18      2.68 o 
  -1  -3  13      201.44      182.97      5.05 o 
   0  -3  13       94.87       90.72      3.49 o 
   1  -3  13       79.98       84.53      3.39 o 
   2  -3  13        9.33       11.67      1.39 o 
   3  -3  13      105.07      116.74      4.05 o 
   4  -3  13       14.22       22.25      2.08 o 
 -10  -2  13        4.50        5.69      0.96 o 
  -9  -2  13        5.15        5.61      1.43 o 
  -8  -2  13        9.82        9.82      1.51 o 
  -7  -2  13        1.05        1.87      0.93 o 
  -6  -2  13        0.18        0.67      0.95 o 
  -5  -2  13      354.76      334.72      6.23 o 
  -4  -2  13      181.28      172.72      3.90 o 
  -3  -2  13      196.18      182.26      3.97 o 
  -2  -2  13      158.91      140.53      4.92 o 
  -1  -2  13       77.96       71.33      3.11 o 
   0  -2  13        5.23        6.20      1.55 o 
   1  -2  13       13.65       15.21      1.98 o 
   2  -2  13       35.34       35.47      2.47 o 
   3  -2  13       47.05       61.62      3.19 o 
   4  -2  13        1.52        1.66      2.33 o 
 -10  -1  13        5.42        6.88      1.16 o 
  -9  -1  13        3.86        3.64      1.37 o 
  -8  -1  13       49.98       47.05      3.27 o 
  -7  -1  13       72.85       69.58      2.33 o 
  -6  -1  13       89.06       91.63      2.71 o 
  -5  -1  13        5.41        7.13      0.99 o 
  -4  -1  13       41.20       41.71      1.72 o 
  -3  -1  13        0.17        1.34      1.27 o 
  -2  -1  13      211.28      202.97      5.48 o 
  -1  -1  13       13.67        9.26      2.05 o 
   0  -1  13        9.96        9.59      1.71 o 
   1  -1  13      115.15      111.65      4.03 o 
   2  -1  13       12.30       13.66      2.97 o 
   3  -1  13        0.64       -2.72      2.12 o 
 -10   0  13       16.48       19.98      2.97 o 
  -9   0  13       26.85       25.14      2.06 o 
  -8   0  13       32.90       37.60      2.37 o 
  -7   0  13        0.14        0.08      0.91 o 
  -6   0  13        5.76        6.39      1.14 o 
  -5   0  13        0.18        0.82      0.82 o 
  -4   0  13        7.09        8.14      1.01 o 
  -3   0  13       43.50       47.83      2.64 o 
  -2   0  13      183.98      182.00      5.18 o 
  -1   0  13        1.22       -0.19      1.39 o 
   0   0  13       34.08       33.71      2.48 o 
   1   0  13       35.18       36.17      3.62 o 
   2   0  13       12.20        7.09      1.79 o 
 -10   1  13        3.45        4.37      1.71 o 
  -9   1  13        4.49        6.30      1.56 o 
  -8   1  13        4.18        3.35      1.40 o 
  -7   1  13       30.18       32.27      1.77 o 
  -6   1  13       14.77       18.09      1.65 o 
  -5   1  13       15.04       14.19      1.22 o 
  -4   1  13       12.41       10.77      1.11 o 
  -3   1  13       39.23       38.52      2.45 o 
  -2   1  13       91.60       96.61      3.75 o 
  -1   1  13       52.06       50.18      2.96 o 
   0   1  13       16.54       14.63      2.00 o 
   1   1  13        0.95        0.17      1.53 o 
   2   1  13        2.26       -0.52      1.68 o 
  -9   2  13        1.75        1.71      1.43 o 
  -8   2  13        5.49        4.09      2.05 o 
  -7   2  13       37.80       47.75      3.17 o 
  -6   2  13       12.44       11.61      1.35 o 
  -5   2  13        0.37        0.06      0.90 o 
  -4   2  13       46.62       50.09      2.89 o 
  -3   2  13        5.98        5.82      1.62 o 
  -2   2  13       59.46       66.44      3.40 o 
  -1   2  13      147.29      157.64      5.08 o 
   0   2  13        2.25        2.41      1.71 o 
   1   2  13        0.01       -1.74      1.56 o 
  -9   3  13        1.25        3.93      1.71 o 
  -8   3  13       24.06       27.21      2.70 o 
  -7   3  13       17.28       18.08      1.58 o 
  -6   3  13      212.86      222.11      4.92 o 
  -5   3  13        0.06        1.22      0.99 o 
  -4   3  13       63.89       81.77      3.55 o 
  -3   3  13        0.04        0.03      1.43 o 
  -2   3  13       21.70       16.38      2.10 o 
  -1   3  13        6.31        6.41      1.85 o 
   0   3  13        0.16       -1.67      1.59 o 
  -8   4  13        0.06        1.57      1.49 o 
  -7   4  13       42.54       59.16      2.57 o 
  -6   4  13        6.64        3.64      1.29 o 
  -5   4  13       65.52       68.62      3.87 o 
  -4   4  13       32.68       43.92      2.88 o 
  -3   4  13       22.01       27.06      2.47 o 
  -2   4  13        9.58        9.53      2.03 o 
  -1   4  13        0.72       -0.49      2.08 o 
  -7   5  13        4.85        9.43      1.48 o 
  -6   5  13       26.61       27.44      1.93 o 
  -5   5  13        1.68        0.90      1.36 o 
  -4   5  13        3.92        4.43      1.74 o 
  -3   5  13       22.55       27.78      2.68 o 
  -1 -15  14        0.82        1.95      1.75 o 
   0 -15  14       30.31       35.94      2.85 o 
  -3 -14  14       30.89       34.06      2.71 o 
  -2 -14  14        0.20       -1.24      1.55 o 
  -1 -14  14       10.82       14.52      4.52 o 
   0 -14  14       26.65       33.33      4.54 o 
   1 -14  14       20.09       19.61      2.29 o 
   2 -14  14       13.49       18.16      4.38 o 
  -5 -13  14       68.37       82.95      5.10 o 
  -4 -13  14        0.16        1.58      1.61 o 
  -3 -13  14        8.28       10.92      1.89 o 
  -2 -13  14       68.45       78.74      3.67 o 
  -1 -13  14        1.74        0.57      1.55 o 
   0 -13  14       38.02       40.18      2.78 o 
   1 -13  14        5.10        3.41      2.46 o 
   2 -13  14        5.62        5.59      1.72 o 
   3 -13  14        1.01        0.50      2.22 o 
  -6 -12  14       45.89       54.07      3.11 o 
  -5 -12  14        5.31        5.77      2.03 o 
  -4 -12  14        9.13        8.70      1.81 o 
  -3 -12  14       28.84       34.24      2.54 o 
  -2 -12  14      117.73      125.57      4.38 o 
  -1 -12  14        9.83       15.27      1.96 o 
   0 -12  14        3.78        2.68      1.62 o 
   1 -12  14       88.49      108.29      4.10 o 
   2 -12  14        0.54        0.85      1.59 o 
   3 -12  14       31.25       31.85      3.48 o 
  -6 -11  14        0.84        2.12      2.15 o 
  -5 -11  14       10.28       10.27      1.68 o 
  -4 -11  14       39.05       38.87      2.55 o 
  -3 -11  14       29.15       31.37      2.34 o 
  -2 -11  14        1.18        0.61      1.45 o 
  -1 -11  14       14.59       14.73      1.93 o 
   0 -11  14        0.05        0.98      2.36 o 
   1 -11  14       90.36       81.30      3.54 o 
   2 -11  14       28.47       26.27      3.07 o 
   3 -11  14        0.26        0.02      1.88 o 
   4 -11  14        5.36        5.70      1.61 o 
  -7 -10  14        2.92        3.20      1.47 o 
  -6 -10  14       83.62       99.38      4.07 o 
  -5 -10  14        4.41        2.33      1.32 o 
  -4 -10  14       47.64       46.14      2.17 o 
  -3 -10  14        4.78        6.46      1.48 o 
  -2 -10  14       10.22       10.66      1.71 o 
  -1 -10  14      151.23      148.80      4.76 o 
   0 -10  14        2.50        1.90      1.45 o 
   1 -10  14       32.04       26.32      2.21 o 
   2 -10  14       55.89       61.78      3.14 o 
   3 -10  14        2.67        0.99      1.41 o 
   4 -10  14       28.35       31.38      2.04 o 
  -8  -9  14       11.51       10.34      2.19 o 
  -7  -9  14       45.32       57.84      2.41 o 
  -6  -9  14       56.24       57.66      2.43 o 
  -5  -9  14        1.17        2.64      1.21 o 
  -4  -9  14       14.55       12.14      1.32 o 
  -3  -9  14        0.71        1.32      1.29 o 
  -2  -9  14        0.66       -1.21      1.18 o 
  -1  -9  14       72.12       73.81      3.23 o 
   0  -9  14        4.57        0.51      1.42 o 
   1  -9  14        3.22        2.60      1.48 o 
   2  -9  14       59.36       57.82      3.37 o 
   3  -9  14        1.72        1.33      1.39 o 
   4  -9  14       37.65       51.29      2.52 o 
  -8  -8  14       26.72       30.84      2.36 o 
  -7  -8  14       13.08       14.02      1.39 o 
  -6  -8  14        4.30        6.86      1.21 o 
  -5  -8  14        9.97        6.01      1.19 o 
  -4  -8  14      153.83      152.98      3.18 o 
  -3  -8  14       18.54       16.76      1.82 o 
  -2  -8  14       11.82       11.83      1.65 o 
  -1  -8  14       25.91       24.30      4.09 o 
   0  -8  14        4.77        5.58      1.50 o 
   1  -8  14       21.20       19.62      2.00 o 
   2  -8  14       23.79       21.80      3.05 o 
   3  -8  14        0.00        0.85      1.38 o 
   4  -8  14        2.93        7.05      1.57 o 
  -9  -7  14       24.30       28.17      3.79 o 
  -8  -7  14        7.03        7.22      1.60 o 
  -7  -7  14      239.67      264.20      5.34 o 
  -6  -7  14       64.39       58.52      2.27 o 
  -5  -7  14       10.43        9.72      1.55 o 
  -4  -7  14        4.29        5.80      1.16 o 
  -3  -7  14      111.70      120.48      3.92 o 
  -2  -7  14        1.04        0.03      1.24 o 
  -1  -7  14        9.39        8.30      1.58 o 
   0  -7  14       27.39       38.58      2.52 o 
   1  -7  14        0.84       -0.48      1.29 o 
   2  -7  14        4.61        4.38      1.60 o 
   3  -7  14       22.13       21.31      2.31 o 
   4  -7  14        0.07       -0.03      1.41 o 
  -9  -6  14        8.44       10.71      1.70 o 
  -8  -6  14        7.96        9.45      2.25 o 
  -7  -6  14       44.16       43.48      2.02 o 
  -6  -6  14       41.48       42.56      2.00 o 
  -5  -6  14        9.59        8.68      1.17 o 
  -4  -6  14      110.87      110.33      2.57 o 
  -3  -6  14      120.43      124.20      4.11 o 
  -2  -6  14        0.88        0.09      1.42 o 
  -1  -6  14       24.26       19.61      1.87 o 
   0  -6  14      319.59      324.63      7.75 o 
   1  -6  14        3.91        3.73      1.44 o 
   2  -6  14        3.84        1.81      1.43 o 
   3  -6  14        0.06       -1.94      1.30 o 
   4  -6  14       10.01       19.93      2.04 o 
  -9  -5  14        3.85        2.79      1.40 o 
  -8  -5  14        1.23       -0.21      2.06 o 
  -7  -5  14        2.43       -0.42      0.95 o 
  -6  -5  14        5.92        6.93      1.13 o 
  -5  -5  14       13.27       12.20      1.25 o 
  -4  -5  14        0.32       -0.98      0.76 o 
  -3  -5  14        5.46        4.46      1.35 o 
  -2  -5  14        2.25        2.20      1.30 o 
  -1  -5  14        9.19       10.86      1.62 o 
   0  -5  14      156.17      149.29      4.67 o 
   1  -5  14       15.40       18.92      1.95 o 
   2  -5  14        7.23        7.96      1.83 o 
   3  -5  14        8.92       13.25      1.80 o 
   4  -5  14        2.03        3.32      1.59 o 
  -9  -4  14       21.98       25.04      2.16 o 
  -8  -4  14       50.32       61.47      3.65 o 
  -7  -4  14       17.37       14.06      1.32 o 
  -6  -4  14       63.50       61.55      2.28 o 
  -5  -4  14       62.54       61.72      2.27 o 
  -4  -4  14       14.37       16.55      1.70 o 
  -3  -4  14       19.12       16.67      2.79 o 
  -2  -4  14        9.99       13.23      1.70 o 
  -1  -4  14        5.29        9.35      1.63 o 
   0  -4  14        0.20       -1.00      2.75 o 
   1  -4  14        1.94        0.19      1.44 o 
   2  -4  14        1.29        2.69      1.45 o 
   3  -4  14       22.52       31.95      3.51 o 
  -9  -3  14       43.01       48.61      5.05 o 
  -8  -3  14       66.44       57.96      2.98 o 
  -7  -3  14        9.80        8.58      1.17 o 
  -6  -3  14        0.26        0.66      1.22 o 
  -5  -3  14       48.03       53.93      2.17 o 
  -4  -3  14       26.65       20.09      1.47 o 
  -3  -3  14       20.93       21.66      2.64 o 
  -2  -3  14        1.55        2.91      2.53 o 
  -1  -3  14      112.63      115.00      4.03 o 
   0  -3  14       39.33       39.32      2.55 o 
   1  -3  14       64.63       68.52      3.38 o 
   2  -3  14        0.26       -2.01      1.34 o 
   3  -3  14        1.46        1.90      2.20 o 
  -9  -2  14        2.71        3.55      2.13 o 
  -8  -2  14       14.44       12.48      1.77 o 
  -7  -2  14       20.10       18.53      1.46 o 
  -6  -2  14        3.30        4.83      1.10 o 
  -5  -2  14       31.19       29.08      1.47 o 
  -4  -2  14       70.90       75.16      2.50 o 
  -3  -2  14       37.33       29.50      3.20 o 
  -2  -2  14       11.95       16.00      1.87 o 
  -1  -2  14       75.48       65.29      3.19 o 
   0  -2  14       55.36       63.28      3.25 o 
   1  -2  14        5.62        6.45      1.67 o 
   2  -2  14       31.18       31.68      2.54 o 
  -9  -1  14       39.17       47.61      2.89 o 
  -8  -1  14       27.87       28.89      2.21 o 
  -7  -1  14       51.57       55.29      2.26 o 
  -6  -1  14       47.08       44.56      2.12 o 
  -5  -1  14        3.60        3.66      0.95 o 
  -4  -1  14       67.76       77.34      2.65 o 
  -3  -1  14        2.91        2.49      1.36 o 
  -2  -1  14       60.68       58.84      5.83 o 
  -1  -1  14      147.76      146.95      4.78 o 
   0  -1  14       60.90       67.64      3.40 o 
   1  -1  14        7.65       11.18      1.94 o 
   2  -1  14        6.39       11.50      2.03 o 
  -9   0  14       24.36       28.07      4.09 o 
  -8   0  14        7.59        7.62      1.64 o 
  -7   0  14       13.35       11.34      1.35 o 
  -6   0  14       28.83       28.31      1.73 o 
  -5   0  14        0.32        0.33      0.88 o 
  -4   0  14        5.99        5.27      1.49 o 
  -3   0  14        1.84        2.90      1.43 o 
  -2   0  14        1.65        1.26      1.47 o 
  -1   0  14       82.46       81.91      3.70 o 
   0   0  14        0.06        1.18      1.56 o 
   1   0  14        6.09        4.62      2.12 o 
  -9   1  14        0.02       -0.84      1.33 o 
  -8   1  14        9.37       11.67      1.78 o 
  -7   1  14       21.57       21.67      1.66 o 
  -6   1  14       15.08       16.66      1.57 o 
  -5   1  14       12.10       12.19      1.87 o 
  -4   1  14        3.58        2.62      1.49 o 
  -3   1  14        0.58       -1.05      1.38 o 
  -2   1  14       23.37       23.72      4.92 o 
  -1   1  14        0.47        0.09      3.59 o 
   0   1  14        0.17       -2.08      1.98 o 
  -8   2  14       63.48       82.42      3.72 o 
  -7   2  14        5.12        4.11      1.22 o 
  -6   2  14       23.54       23.49      1.78 o 
  -5   2  14       14.65       18.50      2.17 o 
  -4   2  14       11.78       14.19      1.97 o 
  -3   2  14        3.29        3.07      1.69 o 
  -2   2  14        5.39        7.68      1.91 o 
  -1   2  14        0.71        1.32      1.70 o 
  -7   3  14       26.90       36.29      2.27 o 
  -6   3  14        1.57        3.84      2.45 o 
  -5   3  14        6.88        5.10      2.00 o 
  -4   3  14        2.12        1.21      1.55 o 
  -3   3  14        9.58        9.71      1.91 o 
  -2   3  14       55.69       67.39      3.70 o 
  -1 -14  15       22.29       25.51      2.53 o 
   0 -14  15       20.62       24.79      2.56 o 
  -4 -13  15      129.16      152.75      5.16 o 
  -3 -13  15        7.34        6.03      1.90 o 
  -2 -13  15       46.00       53.23      4.66 o 
  -1 -13  15       30.35       39.40      4.58 o 
   0 -13  15       72.60       81.26      6.18 o 
   1 -13  15        1.33       -0.60      1.67 o 
  -5 -12  15       12.88       16.04      2.95 o 
  -4 -12  15       49.81       61.61      3.39 o 
  -3 -12  15       16.95       25.92      2.40 o 
  -2 -12  15        0.00        0.95      1.51 o 
  -1 -12  15       58.50       67.06      3.47 o 
   0 -12  15        0.68        0.02      1.53 o 
   1 -12  15       25.63       24.17      2.37 o 
   2 -12  15        4.03        9.69      1.85 o 
  -6 -11  15      105.64      125.31      8.24 o 
  -5 -11  15        3.95        2.06      2.24 o 
  -4 -11  15        4.04        3.17      1.57 o 
  -3 -11  15       13.46       11.94      1.85 o 
  -2 -11  15        2.60        1.12      2.47 o 
  -1 -11  15       24.18       24.98      2.29 o 
   0 -11  15       31.52       35.26      2.44 o 
   1 -11  15       12.68       14.11      2.08 o 
   2 -11  15       24.24       27.55      2.46 o 
   3 -11  15       11.68       17.28      3.00 o 
  -6 -10  15      126.07      155.50      8.74 o 
  -5 -10  15       11.75       10.63      1.65 o 
  -4 -10  15       18.97       16.41      1.98 o 
  -3 -10  15      147.16      154.98     11.22 o 
  -2 -10  15        7.73        9.02      1.77 o 
  -1 -10  15        1.48        0.12      1.43 o 
   0 -10  15       50.27       57.32      3.16 o 
   1 -10  15       31.46       39.56      2.73 o 
   2 -10  15        3.53        0.24      1.49 o 
   3 -10  15       30.17       38.29      3.76 o 
  -7  -9  15        8.77       11.30      1.45 o 
  -6  -9  15        1.91        2.57      1.21 o 
  -5  -9  15        1.53        0.71      1.29 o 
  -4  -9  15        2.62        0.86      1.41 o 
  -3  -9  15      115.71      121.07      4.25 o 
  -2  -9  15       29.65       32.84      3.30 o 
  -1  -9  15        5.72        5.78      1.59 o 
   0  -9  15       65.34       72.40      4.84 o 
   1  -9  15       20.10       17.24      2.29 o 
   2  -9  15       12.05        8.88      1.87 o 
   3  -9  15        5.27        6.46      2.41 o 
  -8  -8  15        1.41        0.23      1.45 o 
  -7  -8  15        4.25        5.34      1.29 o 
  -6  -8  15        0.62       -0.66      1.10 o 
  -5  -8  15       50.59       61.42      2.49 o 
  -4  -8  15       57.24       55.16      2.83 o 
  -3  -8  15        5.94        4.44      1.68 o 
  -2  -8  15       29.90       26.52      2.74 o 
  -1  -8  15        5.46        4.64      1.55 o 
   0  -8  15       21.61       26.42      2.28 o 
   1  -8  15        9.43       11.27      1.84 o 
   2  -8  15        9.51       11.34      1.87 o 
   3  -8  15        0.15        1.28      2.20 o 
  -8  -7  15       18.02       20.13      2.07 o 
  -7  -7  15       26.16       31.88      1.87 o 
  -6  -7  15       47.17       48.57      2.29 o 
  -5  -7  15       92.56      113.46      3.85 o 
  -4  -7  15        8.20        8.79      1.29 o 
  -3  -7  15        1.58        2.38      1.38 o 
  -2  -7  15       85.31       89.41      3.62 o 
  -1  -7  15        5.88        6.04      1.61 o 
   0  -7  15       14.05       18.32      3.38 o 
   1  -7  15       29.76       28.44      4.09 o 
   2  -7  15       20.60       26.48      4.84 o 
   3  -7  15        0.09       -2.88      1.92 o 
  -8  -6  15       50.78       60.84      5.81 o 
  -7  -6  15        0.01       -0.90      1.00 o 
  -6  -6  15        9.64        9.36      1.36 o 
  -5  -6  15        0.02       -0.31      1.03 o 
  -4  -6  15        3.58        6.02      1.16 o 
  -3  -6  15        4.13        3.07      1.78 o 
  -2  -6  15      138.56      140.00      4.50 o 
  -1  -6  15       38.16       30.02      2.32 o 
   0  -6  15        4.40        8.06      1.69 o 
   1  -6  15       19.15       26.09      2.35 o 
   2  -6  15        9.27       12.73      1.92 o 
   3  -6  15        2.24        2.07      2.33 o 
  -8  -5  15        5.23        8.45      1.68 o 
  -7  -5  15       98.67      101.93      4.44 o 
  -6  -5  15       16.28       14.84      1.85 o 
  -5  -5  15        1.60        1.24      1.23 o 
  -4  -5  15        3.53        4.05      1.17 o 
  -3  -5  15       61.19       60.92      2.98 o 
  -2  -5  15        9.58        8.83      1.63 o 
  -1  -5  15       35.22       39.11      2.60 o 
   0  -5  15       46.75       51.41      3.06 o 
   1  -5  15        4.57        1.89      2.63 o 
   2  -5  15       19.84       19.06      2.17 o 
  -9  -4  15        2.42        0.79      2.24 o 
  -8  -4  15       55.23       66.17      3.32 o 
  -7  -4  15       53.99       61.87      2.44 o 
  -6  -4  15       12.65       13.47      1.39 o 
  -5  -4  15        9.86        8.88      1.26 o 
  -4  -4  15       87.32       88.33      3.52 o 
  -3  -4  15        0.62        0.86      1.55 o 
  -2  -4  15        7.35        6.16      1.63 o 
  -1  -4  15        4.93        7.82      1.72 o 
   0  -4  15       25.54       25.27      2.31 o 
   1  -4  15        3.01        0.72      1.59 o 
   2  -4  15       17.63       17.13      2.63 o 
  -9  -3  15        0.47        0.81      1.68 o 
  -8  -3  15       12.71       17.30      1.97 o 
  -7  -3  15        3.70        3.44      1.17 o 
  -6  -3  15       62.71       77.50      2.68 o 
  -5  -3  15        3.75        3.45      1.88 o 
  -4  -3  15       37.65       43.62      4.31 o 
  -3  -3  15        0.50       -0.54      1.33 o 
  -2  -3  15        0.03        0.03      1.37 o 
  -1  -3  15       15.82       18.44      2.08 o 
   0  -3  15        0.53       -1.13      1.54 o 
   1  -3  15       20.51       20.23      2.25 o 
  -8  -2  15       10.12       14.65      1.95 o 
  -7  -2  15        0.01       -0.03      1.09 o 
  -6  -2  15       89.72       92.79      2.98 o 
  -5  -2  15        1.41        0.38      1.04 o 
  -4  -2  15        0.01        0.64      1.40 o 
  -3  -2  15       16.19       21.94      2.18 o 
  -2  -2  15        6.91        7.81      2.64 o 
  -1  -2  15        0.00        0.50      1.65 o 
   0  -2  15        1.51        0.05      1.55 o 
   1  -2  15        0.80       -1.42      1.58 o 
  -8  -1  15        1.61        4.05      1.64 o 
  -7  -1  15        4.50        5.83      1.26 o 
  -6  -1  15       20.78       23.76      1.73 o 
  -5  -1  15        1.96        0.37      1.13 o 
  -4  -1  15        0.86       -0.40      1.45 o 
  -3  -1  15       91.08      101.65      4.05 o 
  -2  -1  15        0.73       -0.38      1.61 o 
  -1  -1  15        0.01       -0.05      2.24 o 
   0  -1  15        0.66        1.97      1.75 o 
  -8   0  15       14.96       19.83      2.12 o 
  -7   0  15        0.97        0.71      1.22 o 
  -6   0  15        0.19       -1.60      1.33 o 
  -5   0  15        2.06        4.55      1.62 o 
  -4   0  15        5.11        8.89      1.78 o 
  -3   0  15        2.40        6.03      1.72 o 
  -2   0  15        4.08        0.37      1.59 o 
  -1   0  15        0.11       -0.24      1.66 o 
  -7   1  15        8.04       10.60      1.51 o 
  -6   1  15        3.11        1.49      1.26 o 
  -5   1  15       10.36       15.68      2.09 o 
  -4   1  15        0.11       -1.38      1.72 o 
  -3   1  15        0.86       -0.18      1.57 o 
  -2   1  15        0.55        1.85      1.78 o 
  -6   2  15       15.87       17.60      2.94 o 
  -5   2  15        2.51        4.06      1.70 o 
  -4   2  15       13.93        9.60      2.02 o 
  -3 -12  16       29.01       31.12      2.66 o 
  -2 -12  16       49.92       69.54      5.39 o 
  -1 -12  16      134.54      145.90      5.09 o 
   0 -12  16        4.86        8.05      1.94 o 
  -5 -11  16       33.26       44.10      4.00 o 
  -4 -11  16       41.06       43.79      2.92 o 
  -3 -11  16       22.17       30.02      2.61 o 
  -2 -11  16       30.17       30.70      2.53 o 
  -1 -11  16       87.97      103.56      4.24 o 
   0 -11  16       73.99       87.14      5.00 o 
   1 -11  16       18.85       24.73      2.53 o 
  -5 -10  16      162.04      165.24      7.29 o 
  -4 -10  16        9.29        9.53      1.82 o 
  -3 -10  16        5.08        4.12      1.71 o 
  -2 -10  16       68.77       81.93      3.72 o 
  -1 -10  16       49.34       52.76      4.39 o 
   0 -10  16       49.36       54.77      3.33 o 
   1 -10  16       27.36       29.45      2.59 o 
  -6  -9  16       13.47       12.47      1.57 o 
  -5  -9  16       19.25       15.17      2.80 o 
  -4  -9  16        7.40       10.26      1.88 o 
  -3  -9  16       20.48       23.07      2.26 o 
  -2  -9  16       28.07       25.05      2.72 o 
  -1  -9  16       16.16       13.02      1.98 o 
   0  -9  16       15.29       14.23      2.77 o 
   1  -9  16        4.78        1.35      1.74 o 
  -7  -8  16       10.87       13.49      1.59 o 
  -6  -8  16      159.36      183.63      5.71 o 
  -5  -8  16       24.45       23.54      2.15 o 
  -4  -8  16       21.25       19.30      2.11 o 
  -3  -8  16       72.10       69.72      3.41 o 
  -2  -8  16       24.19       29.24      2.46 o 
  -1  -8  16        1.41        3.14      1.60 o 
   0  -8  16        8.05        9.86      1.92 o 
   1  -8  16        6.07        4.88      1.85 o 
  -7  -7  16      150.69      182.67      4.39 o 
  -6  -7  16       18.54       22.58      1.74 o 
  -5  -7  16       18.87       21.18      2.02 o 
  -4  -7  16       80.92       90.71      3.74 o 
  -3  -7  16      187.72      219.72      6.13 o 
  -2  -7  16        4.86        5.69      1.81 o 
  -1  -7  16        5.98        1.57      1.60 o 
   0  -7  16       53.40       60.21      3.41 o 
   1  -7  16        3.61        3.11      1.73 o 
  -7  -6  16        2.42        3.19      1.25 o 
  -6  -6  16        2.58        4.64      1.25 o 
  -5  -6  16       58.69       66.91      3.22 o 
  -4  -6  16       83.78      107.07      4.02 o 
  -3  -6  16       26.61       25.49      2.33 o 
  -2  -6  16       48.94       56.13      8.13 o 
  -1  -6  16      127.22      140.09      4.78 o 
   0  -6  16       11.02       10.72      2.31 o 
   1  -6  16        2.73        2.08      1.77 o 
  -7  -5  16       66.72       78.70      2.87 o 
  -6  -5  16       21.77       30.00      1.86 o 
  -5  -5  16       39.22       39.98      4.53 o 
  -4  -5  16        5.50        4.68      1.66 o 
  -3  -5  16       96.59      102.80      4.00 o 
  -2  -5  16       44.82       50.26      3.08 o 
  -1  -5  16       15.93       16.47      2.14 o 
   0  -5  16       67.96       76.18      3.82 o 
   1  -5  16       19.99       21.68      2.43 o 
  -7  -4  16       16.28       13.71      2.31 o 
  -6  -4  16       17.42       15.58      1.54 o 
  -5  -4  16        1.67        1.05      2.14 o 
  -4  -4  16       18.19       23.32      2.69 o 
  -3  -4  16        1.61       -0.64      1.51 o 
  -2  -4  16       45.47       35.02      2.67 o 
  -1  -4  16        0.02        0.19      1.57 o 
   0  -4  16       26.08       26.94      2.58 o 
  -7  -3  16       23.12       26.32      1.97 o 
  -6  -3  16        1.12        4.63      1.46 o 
  -5  -3  16        3.86        3.26      1.60 o 
  -4  -3  16       20.08       22.84      2.25 o 
  -3  -3  16        4.71        4.40      1.69 o 
  -2  -3  16        5.11        5.57      3.11 o 
  -1  -3  16        8.03        9.13      2.03 o 
   0  -3  16        0.03        1.65      1.74 o 
  -7  -2  16       27.93       30.72      1.97 o 
  -6  -2  16        8.71       10.73      1.75 o 
  -5  -2  16       29.67       38.76      2.71 o 
  -4  -2  16       74.63       86.29      3.89 o 
  -3  -2  16       14.76       17.28      2.34 o 
  -2  -2  16        0.26       -0.63      2.30 o 
  -1  -2  16       40.32       50.37      3.39 o 
  -6  -1  16        2.65        3.69      1.59 o 
  -5  -1  16       44.09       45.90      2.94 o 
  -4  -1  16       13.17       11.21      1.93 o 
  -3  -1  16        6.50        9.84      2.95 o 
  -2  -1  16       21.86       23.45      2.50 o 
  -5   0  16        2.21        4.59      1.84 o 
  -4   0  16        0.33       -1.15      1.65 o 
  -4 -10  17        1.46       -2.36      1.57 o 
  -3 -10  17       28.87       26.92      2.51 o 
  -2 -10  17        0.61        3.40      1.72 o 
  -1 -10  17        1.67        0.69      2.28 o 
  -5  -9  17        9.77        1.77      2.43 o 
  -4  -9  17        0.93        1.41      1.66 o 
  -3  -9  17        9.56       12.34      2.05 o 
  -2  -9  17       45.03       46.46      3.09 o 
  -1  -9  17        7.62        6.44      2.74 o 
  -5  -8  17       38.54       36.21      3.73 o 
  -4  -8  17        0.40        0.15      1.50 o 
  -3  -8  17        3.69        8.89      1.98 o 
  -2  -8  17       13.28       17.66      2.26 o 
  -1  -8  17        1.24        2.01      1.75 o 
  -5  -7  17       58.45       57.60      4.44 o 
  -4  -7  17        5.02        7.42      1.81 o 
  -3  -7  17        7.24        8.54      1.86 o 
  -2  -7  17       17.72       19.68      2.32 o 
  -1  -7  17       17.72       16.57      2.28 o 
  -6  -6  17        3.55        3.32      1.53 o 
  -5  -6  17        2.00       -0.12      2.15 o 
  -4  -6  17        7.26        8.95      1.88 o 
  -3  -6  17        4.51        3.93      2.00 o 
  -2  -6  17        0.56        3.32      1.76 o 
  -1  -6  17        0.61        2.28      1.80 o 
  -6  -5  17        9.30        7.48      1.66 o 
  -5  -5  17       21.09       24.11      3.22 o 
  -4  -5  17       60.10       64.25      3.43 o 
  -3  -5  17        0.25        0.76      1.60 o 
  -2  -5  17        4.02        4.22      1.86 o 
  -5  -4  17        8.07       10.03      2.61 o 
  -4  -4  17       44.74       58.18      3.29 o 
  -3  -4  17        0.26        1.51      1.80 o 
  -2  -4  17        1.79       -1.59      1.63 o 
  -5  -3  17        2.50        4.31      1.77 o 
  -4  -3  17        0.15        5.45      1.78 o 
                                                 
